# Supplementary material for: Microplastics analytics: why we should not underestimate the importance of blank controls
Source: Microplast nanoplast. 2023 Aug 1;3(1):17. doi: 10.1186/s43591-023-00065-3 (PMC10390371; doi:10.1186/s43591-023-00065-3)
Supplement: Supplementary file 3 — Additional file 3: Supplementary data S2. All detected plastics with hit quality index (HQI) ≥ 75 for all samples. [file 43591_2023_65_MOESM3_ESM.xlsx]

## Sheet: Laminar flow 1
Particle Name	Material	Classification	HQI	Length [µm]	Width [µm]	Aspect Ratio	Num Pixels	Area [µm²]	Convex Area [µm²]	Perimeter [µm]	Convex Perimeter [µm]	Feret Max [µm]	Feret Min [µm]	CE Diameter [µm]	Circularity	Convexity	Solidity	SE Volume [µm³]	Visual Center Point X [µm]	Visual Center Point Y [µm]
877	Poly(tetrafluoroethylene-co-perfluoro-(alkyl vinyl ether))	PP	93.19	4.68	2.34	0.5	8.5	10.342	10.342	13.126	13.126	4.68	2.34	3.629	0.869	1	1	25.02	661.408	5272.1
423	Poly(tetrafluoroethylene-co-perfluoro-(alkyl vinyl ether))	PP	87.74	7.02	2.34	0.333	10	12.167	12.776	15.978	15.782	5.515	2.34	3.936	0.774	0.988	0.952	31.927	-924.795	5644.94
656	PLASTORIT (R) SUPER	CSF	96.46	6.964	2.663	0.382	9	10.951	13.993	17.27	16.585	6.618	2.663	3.734	0.679	0.96	0.783	27.26	1329.86	5460.73
558	Poly(tetrafluoroethylene-co-perfluoro-(alkyl vinyl ether))	PP	90.77	6.279	2.791	0.444	8.5	10.342	12.776	15.711	15.187	5.515	2.791	3.629	0.726	0.967	0.81	25.02	-106.323	5530.22
669	PFA	PP	75.22	6.964	2.868	0.412	8.5	10.342	15.209	17.538	16.803	6.618	2.868	3.629	0.65	0.958	0.68	25.02	1602.32	5447.49
8606	WATER	NP	84.54	6.906	2.96	0.429	9	10.951	15.209	18.184	17.224	6.906	2.96	3.734	0.645	0.947	0.72	27.26	2667.88	-1412.45
817	Poly(tetrafluoroethylene-co-perfluoro-(alkyl vinyl ether))	PP	89.17	6.906	2.96	0.429	12	14.601	17.643	18.184	17.317	6.618	2.96	4.312	0.745	0.952	0.828	41.97	914.009	5306.3
1457	Poly(tetrafluoroethylene-co-perfluoro-(alkyl vinyl ether))	PP	89.42	9.373	2.96	0.316	8.5	10.342	17.643	22.864	20.344	7.721	2.96	3.629	0.499	0.89	0.586	25.02	-15.8721	4753.66
1347	PLASTORIT (R) SUPER	CSF	91.52	3.9	3.12	0.8	8.5	10.342	10.342	12.212	12.212	4.412	3.12	3.629	0.934	1	1	25.02	-2529.75	4856.25
6407	WATER	NP	82.91	3.9	3.12	0.8	9.5	11.559	11.559	13.126	13.126	4.412	3.12	3.836	0.918	1	1	29.563	-1584.43	498.052
625	Poly(tetrafluoroethylene-co-perfluoro-(alkyl vinyl ether))	PP	96.25	3.9	3.12	0.8	8.5	10.342	10.342	12.212	12.212	4.412	3.12	3.629	0.934	1	1	25.02	-4839.56	5493.82
2823	PLASTORIT (R) SUPER	CSF	87.09	4.68	3.12	0.667	9	10.951	12.167	13.772	13.379	4.68	3.12	3.734	0.852	0.971	0.9	27.26	-6090.43	3636.26
227	VARIAMINE BLUE	CSF	84.26	4.68	3.12	0.667	9	10.951	10.951	12.858	12.858	4.68	3.12	3.734	0.912	1	1	27.26	-3183.86	5804.88
1006	VARIAMINE BLUE	CSF	79.6	4.68	3.12	0.667	9	10.951	10.951	12.858	12.858	4.68	3.12	3.734	0.912	1	1	27.26	-2417.24	5155.18
998	VARIAMINE BLUE	CSF	78.58	4.68	3.12	0.667	9	10.951	10.951	12.858	12.858	4.68	3.12	3.734	0.912	1	1	27.26	396.673	5161.8
1612	PFA	PP	84.15	4.68	3.12	0.667	9	10.951	10.951	12.858	12.858	4.68	3.12	3.734	0.912	1	1	27.26	-6552.61	4629.02
763	SILICON(IV) OXIDE	PP	79.64	4.68	3.12	0.667	9	10.951	10.951	12.858	12.858	4.68	3.12	3.734	0.912	1	1	27.26	-1422.28	5375.79
8621	TITANIUM(IV) OXIDE ANATASE	CSF	89.89	5.46	3.12	0.571	10.5	12.776	13.993	15.332	15.086	5.515	3.059	4.033	0.826	0.984	0.913	34.352	-1797.32	-1431.2
450	PFA	PP	96.04	5.46	3.12	0.571	10.5	12.776	12.776	14.418	14.418	5.46	3.12	4.033	0.879	1	1	34.352	-4430.32	5630.6
1219	Poly(tetrafluoroethylene-co-perfluoro-(alkyl vinyl ether))	PP	88.94	5.46	3.12	0.571	9	10.951	13.993	15.978	15.086	5.515	3.059	3.734	0.734	0.944	0.783	27.26	-4168.9	4967.66
1062	Poly(tetrafluoroethylene-co-perfluoro-(alkyl vinyl ether))	PP	88.29	5.46	3.12	0.571	10.5	12.776	13.993	15.332	14.939	5.46	3.12	4.033	0.826	0.974	0.913	34.352	-1152.03	5119.88
1004	Poly(tetrafluoroethylene-co-perfluoro-(alkyl vinyl ether))	PP	82.1	5.46	3.12	0.571	9.5	11.559	12.167	14.418	14.222	5.46	3.12	3.836	0.836	0.986	0.95	29.563	-6184.19	5156.28
5280	WATER	NP	75.25	6.24	3.12	0.5	11	13.384	14.601	15.978	15.585	5.515	3.12	4.128	0.812	0.975	0.917	36.834	2748.4	1505.15
115	L-CYSTINE	NP	82.12	7.02	3.12	0.444	12.5	15.209	16.426	17.538	17.26	7.02	3.12	4.401	0.788	0.984	0.926	44.62	-1875.63	5908.57
1847	PFA	PP	78.91	7.02	3.12	0.444	11.5	13.993	13.993	16.624	16.624	5.515	3.12	4.221	0.798	1	1	39.374	676.851	4442.6
2036	PLASTORIT (R) SUPER	CSF	78.36	9.36	3.12	0.333	9.5	11.559	17.643	21.95	20.437	5.515	3.12	3.836	0.549	0.931	0.655	29.563	844.516	4284.86
1023	PFA	PP	86.01	10.14	3.12	0.308	9	10.951	23.727	26.63	23.139	9.373	3.12	3.734	0.441	0.869	0.462	27.26	1357.44	5145.25
61	PFA	PP	75.78	5.581	3.139	0.562	10	12.167	13.993	15.064	14.59	5.515	3.139	3.936	0.821	0.969	0.87	31.927	-538.723	5967.03
7522	WATER	NP	79.14	6.976	3.139	0.45	8.5	10.342	15.209	18.83	16.518	6.618	3.139	3.629	0.605	0.877	0.68	25.02	-6617.69	-481.466
1503	SILICON(IV) OXIDE	PP	89.75	14.714	3.21	0.218	15	18.251	24.943	33.627	31.75	14.34	3.21	4.821	0.45	0.944	0.732	58.654	445.208	4699.61
235	Poly(tetrafluoroethylene-co-perfluoro-(alkyl vinyl ether))	PP	76.04	3.309	3.309	1	9	10.951	10.951	13.237	13.237	3.309	3.309	3.734	0.886	1	1	27.26	-276.195	5800.47
1464	TITANIUM(IV) OXIDE ANATASE	CSF	84.01	4.412	3.309	0.75	9.5	11.559	11.559	13.504	13.504	4.68	3.309	3.836	0.892	1	1	29.563	-1104.59	4748.15
1853	VARIAMINE BLUE	CSF	75.71	4.412	3.309	0.75	9.5	11.559	12.167	13.504	13.308	4.68	3.309	3.836	0.892	0.985	0.95	29.563	2264.16	4440.39
472	BACITRACIN ZINC SALT	NP	90.59	4.412	3.309	0.75	10	12.167	12.167	12.858	12.858	4.412	3.309	3.936	0.962	1	1	31.927	-2374.22	5614.05
7767	WATER	NP	76.32	4.412	3.309	0.75	11	13.384	13.384	14.151	14.151	4.412	3.309	4.128	0.916	1	1	36.834	-3334.98	-678.914
1484	PFA	PP	77.26	4.412	3.309	0.75	8.5	10.342	10.951	13.504	13.308	4.412	3.309	3.629	0.844	0.985	0.944	25.02	-4399.44	4718.37
1098	Poly(tetrafluoroethylene-co-perfluoro-(alkyl vinyl ether))	PP	92.7	4.412	3.309	0.75	8.5	10.342	11.559	13.504	13.111	4.68	3.309	3.629	0.844	0.971	0.895	25.02	-2499.97	5081.27
2264	Poly(tetrafluoroethylene-co-perfluoro-(alkyl vinyl ether))	PP	91.52	4.412	3.309	0.75	10.5	12.776	12.776	13.504	13.504	4.68	3.309	4.033	0.938	1	1	34.352	1825.14	4086.31
1600	Poly(tetrafluoroethylene-co-perfluoro-(alkyl vinyl ether))	PP	91.46	4.412	3.309	0.75	11	13.384	13.384	14.151	14.151	4.68	3.309	4.128	0.916	1	1	36.834	-3170.63	4633.43
38	Poly(tetrafluoroethylene-co-perfluoro-(alkyl vinyl ether))	PP	90.06	4.412	3.309	0.75	10	12.167	12.776	14.151	13.954	4.68	3.309	3.936	0.874	0.986	0.952	31.927	-6359.58	5986.89
1397	Poly(tetrafluoroethylene-co-perfluoro-(alkyl vinyl ether))	PP	89.29	4.412	3.309	0.75	9	10.951	11.559	12.858	12.662	4.412	3.309	3.734	0.912	0.985	0.947	27.26	-2803.31	4801.1
908	Poly(tetrafluoroethylene-co-perfluoro-(alkyl vinyl ether))	PP	88.24	4.412	3.309	0.75	9	10.951	11.559	12.858	12.662	4.412	3.309	3.734	0.912	0.985	0.947	27.26	-1132.17	5246.73
1518	Poly(tetrafluoroethylene-co-perfluoro-(alkyl vinyl ether))	PP	85.61	4.412	3.309	0.75	10	12.167	12.167	12.858	12.858	4.412	3.309	3.936	0.962	1	1	31.927	-2569.46	4680.86
509	Poly(tetrafluoroethylene-co-perfluoro-(alkyl vinyl ether))	PP	84.94	4.412	3.309	0.75	9.5	11.559	11.559	13.504	13.504	4.412	3.12	3.836	0.892	1	1	29.563	-821.107	5577.65
1914	Poly(tetrafluoroethylene-co-perfluoro-(alkyl vinyl ether))	PP	83.7	4.412	3.309	0.75	8.5	10.342	10.951	13.504	13.308	4.412	2.96	3.629	0.844	0.985	0.944	25.02	-4810.88	4394.07
1134	Poly(tetrafluoroethylene-co-perfluoro-(alkyl vinyl ether))	PP	82.86	4.412	3.309	0.75	10	12.167	12.776	14.151	13.954	4.412	3.309	3.936	0.874	0.986	0.952	31.927	1298.98	5044.87
1274	Poly(tetrafluoroethylene-co-perfluoro-(alkyl vinyl ether))	PP	75.56	4.412	3.309	0.75	10	12.167	12.776	14.151	13.954	4.68	3.309	3.936	0.874	0.986	0.952	31.927	1668.5	4912.5
1251	Polyethylene 6. White Microsphere	PP	84.51	4.412	3.309	0.75	8.5	10.342	12.167	14.418	13.308	4.68	3.309	3.629	0.791	0.923	0.85	25.02	129.732	4926.84
211	DODECENYLSUCCINIC ANHYDRIDE	CSF	94.18	5.515	3.309	0.6	8.5	10.342	12.776	16.624	15.317	5.515	3.309	3.629	0.686	0.921	0.81	25.02	-4779.99	5831.35
1388	PLASTORIT (R) SUPER	CSF	91.33	5.515	3.309	0.6	9	10.951	12.776	15.064	14.59	5.515	3.139	3.734	0.779	0.969	0.857	27.26	-4325.53	4805.51
208	PLASTORIT (R) SUPER	CSF	83.43	5.515	3.309	0.6	11.5	13.993	15.818	16.624	15.514	5.515	3.309	4.221	0.798	0.933	0.885	39.374	424.249	5831.35
1118	PFA	PP	83.24	5.515	3.309	0.6	10	12.167	14.601	17.27	15.514	5.515	3.309	3.936	0.716	0.898	0.833	31.927	1333.17	5059.21
534	Poly(tetrafluoroethylene-co-perfluoro-(alkyl vinyl ether))	PP	93.46	5.515	3.309	0.6	9	10.951	12.776	15.064	14.622	5.426	3.309	3.734	0.779	0.971	0.857	27.26	-412.974	5548.97
1033	Poly(tetrafluoroethylene-co-perfluoro-(alkyl vinyl ether))	PP	90.77	5.515	3.309	0.6	11	13.384	13.993	15.064	14.868	5.515	3.309	4.128	0.861	0.987	0.957	36.834	-3789.45	5141.94
1444	Poly(tetrafluoroethylene-co-perfluoro-(alkyl vinyl ether))	PP	89.31	5.515	3.309	0.6	11.5	13.993	15.209	15.711	15.317	5.515	3.309	4.221	0.844	0.975	0.92	39.374	-998.7	4769.11
2201	Poly(tetrafluoroethylene-co-perfluoro-(alkyl vinyl ether))	PP	80.94	5.515	3.309	0.6	8.5	10.342	13.993	16.624	15.317	5.426	3.309	3.629	0.686	0.921	0.739	25.02	-5647	4141.46
130	PLASTORIT (R) SUPER	CSF	80.17	6.618	3.309	0.5	11.5	13.993	17.643	18.83	17.246	6.618	3.309	4.221	0.704	0.916	0.793	39.374	-2084.11	5896.44
912	PFA	PP	83	6.618	3.309	0.5	14.5	17.643	18.251	17.917	17.72	6.618	3.309	4.74	0.831	0.989	0.967	55.746	-6799.7	5244.53
1683	Poly(tetrafluoroethylene-co-perfluoro-(alkyl vinyl ether))	PP	92.39	6.618	3.309	0.5	9	10.951	18.251	20.39	17.72	6.618	3.309	3.734	0.575	0.869	0.6	27.26	1995.01	4565.04
407	Poly(tetrafluoroethylene-co-perfluoro-(alkyl vinyl ether))	PP	91.76	6.618	3.309	0.5	13.5	16.426	17.034	16.624	16.428	6.618	3.309	4.573	0.864	0.988	0.964	50.08	-5461.69	5653.76
1339	Poly(tetrafluoroethylene-co-perfluoro-(alkyl vinyl ether))	PP	87	6.618	3.309	0.5	8.5	10.342	12.776	16.624	16.16	6.24	3.309	3.629	0.686	0.972	0.81	25.02	-954.577	4865.07
579	1,2,4-BUTANETRIOL	PZ	80.07	6.618	3.309	0.5	9.5	11.559	16.426	18.83	17.524	6.618	3.309	3.836	0.64	0.931	0.704	29.563	-3932.84	5521.39
774	VARIAMINE BLUE	CSF	77.61	7.721	3.309	0.429	12.5	15.209	17.643	18.83	18.313	5.92	3.309	4.401	0.734	0.973	0.862	44.62	1758.95	5359.24
393	VARIAMINE BLUE	CSF	77.5	7.721	3.309	0.429	16	19.468	19.468	19.477	19.477	7.721	3.309	4.979	0.803	1	1	64.616	106.568	5668.1
367	PFA	PP	80.06	8.824	3.309	0.375	12	14.601	21.293	23.51	20.296	8.824	3.309	4.312	0.576	0.863	0.686	41.97	-5800.33	5696.78
1278	Poly(tetrafluoroethylene-co-perfluoro-(alkyl vinyl ether))	PP	91.48	8.824	3.309	0.375	13	15.818	20.076	21.304	19.67	5.46	3.309	4.488	0.662	0.923	0.788	47.324	434.177	4911.4
870	Poly(tetrafluoroethylene-co-perfluoro-(alkyl vinyl ether))	PP	83.34	13.237	3.309	0.25	17	20.685	35.894	32.335	29.513	13.237	3.309	5.132	0.499	0.913	0.576	70.768	-753.82	5274.31
451	VARIAMINE BLUE	CSF	86.11	14.34	3.309	0.231	14.5	17.643	34.069	37.015	30.957	12.333	3.309	4.74	0.402	0.836	0.518	55.746	-838.756	5629.49
274	PLASTORIT (R) SUPER	CSF	77.16	7.924	3.445	0.435	9	10.951	19.468	20.39	18.99	6.618	3.445	3.734	0.575	0.931	0.563	27.26	-3459.63	5768.48
654	SILICON(IV) OXIDE	PP	90.88	5.426	3.453	0.636	9	10.951	13.384	15.064	14.671	5.46	3.453	3.734	0.779	0.974	0.818	27.26	1318.83	5462.93
734	PFA	PP	92.56	6.413	3.453	0.538	12.5	15.209	16.426	16.624	16.231	6.24	3.453	4.401	0.832	0.976	0.926	44.62	-3843.5	5395.65
17	PFA	PP	84.65	6.413	3.453	0.538	10	12.167	16.426	18.184	16.681	5.515	3.453	3.936	0.68	0.917	0.741	31.927	-5928.28	6013.36
1136	L-CYSTINE	NP	83.12	10.853	3.453	0.318	10	12.167	26.768	28.836	24.244	9.928	3.453	3.936	0.429	0.841	0.455	31.927	-205.599	5043.77
271	L-CYSTINE	NP	84.01	4.883	3.488	0.714	8.5	10.342	12.167	14.418	13.944	4.68	3.309	3.629	0.791	0.967	0.85	25.02	-6407.01	5770.69
3151	Poly(tetrafluoroethylene-co-perfluoro-(alkyl vinyl ether))	PP	82.43	5.232	3.488	0.667	9	10.951	13.993	15.978	14.59	5.515	3.309	3.734	0.734	0.913	0.783	27.26	1248.24	3359.39
233	Poly(tetrafluoroethylene-co-perfluoro-(alkyl vinyl ether))	PP	86.23	8.023	3.488	0.435	11.5	13.993	21.293	21.95	19.36	7.721	3.488	4.221	0.604	0.882	0.657	39.374	-6113.6	5799.37
2319	TEGO GLIDE 420	CSF	75.35	6.999	3.594	0.514	8.5	10.342	17.034	18.83	17.337	6.413	3.594	3.629	0.605	0.921	0.607	25.02	-2840.81	4045.5
581	SILICON(IV) OXIDE	PP	91.92	7.378	3.594	0.487	11	13.384	18.251	19.098	18.366	7.02	3.594	4.128	0.679	0.962	0.733	36.834	1454.51	5520.29
2573	Poly(tetrafluoroethylene-co-perfluoro-(alkyl vinyl ether))	PP	87.75	8.03	3.636	0.453	10.5	12.776	21.901	22.864	20.235	7.893	3.636	4.033	0.554	0.885	0.583	34.352	1076.16	3829.3
1851	Poly(tetrafluoroethylene-co-perfluoro-(alkyl vinyl ether))	PP	82.46	4.895	3.671	0.75	8.5	10.342	12.167	14.418	13.976	4.68	3.671	3.629	0.791	0.969	0.85	25.02	-3031.64	4441.5
623	Poly(tetrafluoroethylene-co-perfluoro-(alkyl vinyl ether))	PP	83.56	11.266	3.687	0.327	16.5	20.076	28.593	26.363	24.788	7.674	3.687	5.056	0.603	0.94	0.702	67.669	-5868.72	5494.92
788	Poly(tetrafluoroethylene-co-perfluoro-(alkyl vinyl ether))	PP	89.61	7.072	3.808	0.538	14	17.034	21.901	20.39	18.914	7.02	3.808	4.657	0.718	0.928	0.778	52.888	-3461.84	5339.39
1689	Poly(tetrafluoroethylene-co-perfluoro-(alkyl vinyl ether))	PP	92.27	6.628	3.837	0.579	13.5	16.426	20.685	19.744	18.078	7.02	3.837	4.573	0.728	0.916	0.794	50.08	1137.93	4561.73
1184	8-ANILINO-1-NAPHTHALENESULFONIC ACID	NP	89.37	8.437	3.894	0.462	12	14.601	22.51	23.51	20.443	7.721	3.894	4.312	0.576	0.87	0.649	41.97	215.771	5012.88
163	8-ANILINO-1-NAPHTHALENESULFONIC ACID	NP	89.93	4.68	3.9	0.833	9.5	11.559	12.776	14.418	14.025	4.68	3.9	3.836	0.836	0.973	0.905	29.563	-4186.55	5879.89
239	GRANITE GREY, DRIED	NP	84.65	4.68	3.9	0.833	9.5	11.559	13.384	15.332	14.222	4.68	3.9	3.836	0.786	0.928	0.864	29.563	-2431.58	5794.95
1770	Poly(tetrafluoroethylene-co-perfluoro-(alkyl vinyl ether))	PP	94.93	4.68	3.9	0.833	11.5	13.993	14.601	14.418	14.222	4.68	3.9	4.221	0.92	0.986	0.958	39.374	402.188	4515.4
603	Poly(tetrafluoroethylene-co-perfluoro-(alkyl vinyl ether))	PP	93.94	4.68	3.9	0.833	12.5	15.209	15.209	14.418	14.418	4.68	3.9	4.401	0.959	1	1	44.62	1853.82	5510.36
1461	Poly(tetrafluoroethylene-co-perfluoro-(alkyl vinyl ether))	PP	92.05	4.68	3.9	0.833	13.5	16.426	16.426	15.332	15.332	5.515	3.9	4.573	0.937	1	1	50.08	-2924.65	4749.25
643	Poly(tetrafluoroethylene-co-perfluoro-(alkyl vinyl ether))	PP	87.43	4.68	3.9	0.833	9.5	11.559	12.776	14.418	14.025	5.515	3.309	3.836	0.836	0.973	0.905	29.563	-891.703	5476.17
1694	Poly(tetrafluoroethylene-co-perfluoro-(alkyl vinyl ether))	PP	82.08	4.68	3.9	0.833	9	10.951	12.776	15.064	14.418	5.515	3.309	3.734	0.779	0.957	0.857	27.26	-5260.93	4556.22
2632	Poly(tetrafluoroethylene-co-perfluoro-(alkyl vinyl ether))	PP	81.47	4.68	3.9	0.833	10.5	12.776	13.993	14.418	14.025	4.68	3.9	4.033	0.879	0.973	0.913	34.352	404.394	3789.59
1268	Poly(tetrafluoroethylene-co-perfluoro-(alkyl vinyl ether))	PP	81.01	4.68	3.9	0.833	12.5	15.209	15.209	15.332	15.332	5.515	3.9	4.401	0.902	1	1	44.62	-4455.69	4914.71
1882	Poly(tetrafluoroethylene-co-perfluoro-(alkyl vinyl ether))	PP	76.94	4.68	3.9	0.833	10.5	12.776	13.993	14.418	14.025	4.68	3.9	4.033	0.879	0.973	0.913	34.352	-1687.01	4416.13
2579	PFA	PP	83.98	5.46	3.9	0.714	15	18.251	18.251	15.978	15.978	5.515	3.9	4.821	0.948	1	1	58.654	665.82	3820.47
1049	Poly(tetrafluoroethylene-co-perfluoro-(alkyl vinyl ether))	PP	92.15	5.46	3.9	0.714	14	17.034	17.643	15.978	15.782	5.515	3.9	4.657	0.916	0.988	0.966	52.888	1507.46	5133.12
1508	Poly(tetrafluoroethylene-co-perfluoro-(alkyl vinyl ether))	PP	82.85	5.46	3.9	0.714	14	17.034	17.034	15.978	15.978	5.515	3.9	4.657	0.916	1	1	52.888	-960.093	4693
164	PFA	PP	85.39	6.24	3.9	0.625	13	15.818	18.251	18.184	17.342	6.618	3.9	4.488	0.775	0.954	0.867	47.324	-3789.45	5878.79
1120	VARIAMINE BLUE	CSF	77.19	7.02	3.9	0.556	10	12.167	20.076	21.304	17.742	7.02	3.9	3.936	0.58	0.833	0.606	31.927	-642.411	5054.8
1939	Poly(tetrafluoroethylene-co-perfluoro-(alkyl vinyl ether))	PP	90.67	7.02	3.9	0.556	17	20.685	21.293	18.184	17.988	7.02	3.9	5.132	0.887	0.989	0.971	70.768	-3149.67	4365.39
513	PFA	PP	85.64	8.58	3.9	0.455	8.5	10.342	21.293	26.363	20.83	5.93	3.9	3.629	0.432	0.79	0.486	25.02	-2661.01	5573.24
5739	WATER	NP	82.11	9.36	3.9	0.417	19.5	23.727	33.46	28.19	25.114	9.36	3.9	5.496	0.613	0.891	0.709	86.939	361.375	1090.4
1041	Poly(tetrafluoroethylene-co-perfluoro-(alkyl vinyl ether))	PP	86.45	9.36	3.9	0.417	13	15.818	28.593	28.836	22.586	9.36	3.9	4.488	0.489	0.783	0.553	47.324	773.92	5137.53
56	PFA	PP	85.58	4.44	3.946	0.889	9.5	11.559	13.384	14.418	13.829	4.412	3.9	3.836	0.836	0.959	0.864	29.563	284.161	5972.55
591	Poly(tetrafluoroethylene-co-perfluoro-(alkyl vinyl ether))	PP	89.14	5.92	3.946	0.667	10	12.167	17.643	18.184	16.231	5.515	3.946	3.936	0.68	0.893	0.69	31.927	-450.478	5515.88
439	Poly(tetrafluoroethylene-co-perfluoro-(alkyl vinyl ether))	PP	92.85	7.4	3.946	0.533	14.5	17.643	20.076	18.83	18.192	5.515	3.9	4.74	0.791	0.966	0.879	55.746	-854.199	5636.11
1614	1-CHLOROOCTANE	PZ	76.33	8.386	3.946	0.471	10	12.167	21.293	23.51	19.73	7.8	3.946	3.936	0.526	0.839	0.571	31.927	294.088	4624.61
2369	Poly(tetrafluoroethylene-co-perfluoro-(alkyl vinyl ether))	PP	93.34	9.866	3.946	0.4	10	12.167	29.202	27.923	24.112	9.767	3.946	3.936	0.443	0.864	0.417	31.927	2180.32	4021.23
8315	WATER	NP	79.81	12.563	3.948	0.314	21.5	26.16	39.544	31.689	28.59	12.134	3.948	5.771	0.572	0.902	0.662	100.652	1605.63	-1151.02
1133	VARIAMINE BLUE	CSF	83.87	9.899	4.013	0.405	12.5	15.209	29.202	28.569	23.624	8.824	4.013	4.401	0.484	0.827	0.521	44.62	-928.104	5042.67
2063	PLASTORIT (R) SUPER	CSF	79.27	6.706	4.11	0.613	8.5	10.342	21.901	21.95	18.736	6.618	4.11	3.629	0.519	0.854	0.472	25.02	2799.14	4266.11
2212	Poly(tetrafluoroethylene-co-perfluoro-(alkyl vinyl ether))	PP	90.91	11.195	4.171	0.373	16	19.468	34.069	31.421	27.141	11.031	4.171	4.979	0.498	0.864	0.571	64.616	2423	4130.43
1644	Poly(tetrafluoroethylene-co-perfluoro-(alkyl vinyl ether))	PP	77.38	5.232	4.186	0.8	11	13.384	15.818	15.978	15.307	5.515	4.186	4.128	0.812	0.958	0.846	36.834	-1670.46	4599.23
2947	PFA	PP	79.19	6.976	4.186	0.6	13.5	16.426	20.076	19.744	18.16	5.515	3.9	4.573	0.728	0.92	0.818	50.08	1647.54	3532.57
973	Poly(tetrafluoroethylene-co-perfluoro-(alkyl vinyl ether))	PP	83.48	9.069	4.186	0.462	13.5	16.426	28.593	25.07	22.304	8.824	4.186	4.573	0.573	0.89	0.574	50.08	361.375	5183.86
1258	PFA	PP	95.02	5.957	4.192	0.704	10	12.167	17.643	19.098	17.074	5.46	4.192	3.936	0.647	0.894	0.69	31.927	-1722.31	4921.33
7022	WATER	NP	76.38	5.618	4.281	0.762	10	12.167	17.034	18.184	16.507	5.515	4.281	3.936	0.68	0.908	0.714	31.927	-872.951	-36.9326
2307	PFA	PP	87.87	5.507	4.283	0.778	10.5	12.776	17.034	17.538	16.182	5.515	4.283	4.033	0.722	0.923	0.75	34.352	330.489	4054.32
2215	PLASTORIT (R) SUPER	CSF	79.22	13.461	4.283	0.318	25	30.419	41.369	32.87	29.983	13.26	4.283	6.223	0.595	0.912	0.735	126.204	2410.86	4128.23
1057	Poly(tetrafluoroethylene-co-perfluoro-(alkyl vinyl ether))	PP	86.27	10.31	4.378	0.425	21	25.552	38.327	27.923	25.5	10.14	4.378	5.704	0.642	0.913	0.667	97.161	243.347	5126.5
808	PLASTORIT (R) SUPER	CSF	87.23	4.412	4.412	1	11	13.384	15.209	15.978	14.868	4.933	3.9	4.128	0.812	0.931	0.88	36.834	-1128.86	5318.43
6694	TITANIUM(IV) OXIDE ANATASE	CSF	95.72	4.412	4.412	1	13.5	16.426	17.034	15.711	15.514	4.933	4.412	4.573	0.914	0.987	0.964	50.08	-265.164	271.925
1629	PFA	PP	88.71	4.412	4.412	1	15	18.251	18.251	16.357	16.357	5.46	4.412	4.821	0.926	1	1	58.654	477.196	4611.37
2550	Poly(tetrafluoroethylene-co-perfluoro-(alkyl vinyl ether))	PP	96.16	4.412	4.412	1	9	10.951	15.818	18.184	15.839	4.933	4.281	3.734	0.645	0.871	0.692	27.26	1423.62	3860.18
3	Poly(tetrafluoroethylene-co-perfluoro-(alkyl vinyl ether))	PP	95.29	4.412	4.412	1	14	17.034	17.643	16.357	16.16	5.46	4.412	4.657	0.894	0.988	0.966	52.888	-6825.07	6015.57
376	Poly(tetrafluoroethylene-co-perfluoro-(alkyl vinyl ether))	PP	93.2	4.412	4.412	1	14	17.034	17.034	15.064	15.064	4.68	4.412	4.657	0.971	1	1	52.888	-6740.13	5685.75
1152	Poly(tetrafluoroethylene-co-perfluoro-(alkyl vinyl ether))	PP	92.79	4.412	4.412	1	10.5	12.776	14.601	15.711	15.236	5.46	4.186	4.033	0.807	0.97	0.875	34.352	-3122.09	5032.74
986	Poly(tetrafluoroethylene-co-perfluoro-(alkyl vinyl ether))	PP	87.02	4.412	4.412	1	13	15.818	15.818	15.064	15.064	5.46	3.9	4.488	0.936	1	1	47.324	426.456	5173.93
639	Poly(tetrafluoroethylene-co-perfluoro-(alkyl vinyl ether))	PP	82.37	4.412	4.412	1	12	14.601	15.818	15.064	14.671	4.68	4.412	4.312	0.899	0.974	0.923	41.97	-2450.33	5482.79
803	Poly(tetrafluoroethylene-co-perfluoro-(alkyl vinyl ether))	PP	82.26	4.412	4.412	1	12	14.601	15.209	15.064	14.868	4.68	4.412	4.312	0.899	0.987	0.96	41.97	1628.79	5327.26
2719	Poly(tetrafluoroethylene-co-perfluoro-(alkyl vinyl ether))	PP	78.99	4.412	4.412	1	11	13.384	15.209	15.978	14.868	5.46	3.9	4.128	0.812	0.931	0.88	36.834	596.327	3711.27
2364	Poly(tetrafluoroethylene-co-perfluoro-(alkyl vinyl ether))	PP	78.65	4.412	4.412	1	12.5	15.209	16.426	15.711	15.433	4.68	4.412	4.401	0.88	0.982	0.926	44.62	1549.37	4025.64
1130	Poly(tetrafluoroethylene-co-perfluoro-(alkyl vinyl ether))	PP	77.52	4.412	4.412	1	12	14.601	15.209	15.064	14.868	4.933	3.9	4.312	0.899	0.987	0.96	41.97	-2800	5044.87
820	Poly(tetrafluoroethylene-co-perfluoro-(alkyl vinyl ether))	PP	77.45	4.412	4.412	1	13.5	16.426	17.034	15.711	15.514	5.46	4.412	4.573	0.914	0.987	0.964	50.08	-6240.45	5301.88
4816	TITANIUM(IV) OXIDE ANATASE	CSF	95.26	5.515	4.412	0.8	16	19.468	20.685	17.27	16.993	5.515	4.412	4.979	0.906	0.984	0.941	64.616	-4814.19	1923.21
961	VARIAMINE BLUE	CSF	89.39	5.515	4.412	0.8	17.5	21.293	21.901	17.917	17.72	5.92	4.412	5.207	0.913	0.989	0.972	73.913	1773.29	5193.78
178	VARIAMINE BLUE	CSF	77.4	5.515	4.412	0.8	14	17.034	20.076	18.184	17.074	5.92	4.412	4.657	0.805	0.939	0.848	52.888	-315.905	5867.76
1949	MORIN	NP	75.23	5.515	4.412	0.8	17.5	21.293	21.901	17.917	17.72	6.24	4.412	5.207	0.913	0.989	0.972	73.913	2552.05	4353.25
3833	WATER	NP	82.06	5.515	4.412	0.8	13.5	16.426	19.468	18.83	16.877	5.515	4.412	4.573	0.763	0.896	0.844	50.08	-66.6129	2750.5
8734	WATER	NP	78.31	5.515	4.412	0.8	12.5	15.209	18.251	17.917	17.164	5.515	4.186	4.401	0.772	0.958	0.833	44.62	2095.39	-1521.65
4809	WATER	NP	76.32	5.515	4.412	0.8	15	18.251	18.86	17.27	17.074	5.515	4.412	4.821	0.877	0.989	0.968	58.654	-588.361	1929.83
4110	WATER	NP	75.74	5.515	4.412	0.8	9.5	11.559	18.251	18.83	16.632	5.515	4.412	3.836	0.64	0.883	0.633	29.563	-2603.65	2514.45
1270	PFA	PP	80.44	5.515	4.412	0.8	14	17.034	18.86	17.27	16.796	6.24	4.186	4.657	0.847	0.973	0.903	52.888	-3580.97	4914.71
1227	Poly(tetrafluoroethylene-co-perfluoro-(alkyl vinyl ether))	PP	93.58	5.515	4.412	0.8	16	19.468	21.293	18.184	17.074	5.515	4.412	4.979	0.86	0.939	0.914	64.616	-5096.57	4951.11
725	Poly(tetrafluoroethylene-co-perfluoro-(alkyl vinyl ether))	PP	92.2	5.515	4.412	0.8	13	15.818	18.251	17.27	16.6	5.515	4.412	4.488	0.816	0.961	0.867	47.324	-3047.08	5398.95
798	Poly(tetrafluoroethylene-co-perfluoro-(alkyl vinyl ether))	PP	90.96	5.515	4.412	0.8	16	19.468	20.076	17.27	17.074	5.515	4.412	4.979	0.906	0.989	0.97	64.616	-1032.89	5328.36
2037	Poly(tetrafluoroethylene-co-perfluoro-(alkyl vinyl ether))	PP	90.18	5.515	4.412	0.8	14	17.034	19.468	17.27	16.6	5.515	4.412	4.657	0.847	0.961	0.875	52.888	1471.05	4284.86
1520	Poly(tetrafluoroethylene-co-perfluoro-(alkyl vinyl ether))	PP	88.6	5.515	4.412	0.8	9.5	11.559	17.643	18.452	16.346	5.515	4.412	3.836	0.653	0.886	0.655	29.563	-1298.73	4678.66
1767	Poly(tetrafluoroethylene-co-perfluoro-(alkyl vinyl ether))	PP	88.55	5.515	4.412	0.8	16	19.468	20.076	17.27	17.074	5.515	4.412	4.979	0.906	0.989	0.97	64.616	-256.339	4516.51
2344	Poly(tetrafluoroethylene-co-perfluoro-(alkyl vinyl ether))	PP	86.37	5.515	4.412	0.8	10	12.167	17.643	18.184	16.378	5.515	4.283	3.936	0.68	0.901	0.69	31.927	1338.69	4034.47
848	Poly(tetrafluoroethylene-co-perfluoro-(alkyl vinyl ether))	PP	84.06	5.515	4.412	0.8	15.5	18.86	19.468	16.624	16.428	5.515	4.412	4.9	0.926	0.988	0.969	61.611	-1107.9	5277.62
863	Poly(tetrafluoroethylene-co-perfluoro-(alkyl vinyl ether))	PP	81.16	5.515	4.412	0.8	16	19.468	20.685	17.27	16.877	5.515	4.412	4.979	0.906	0.977	0.941	64.616	1146.75	5275.41
397	Poly(tetrafluoroethylene-co-perfluoro-(alkyl vinyl ether))	PP	80.49	5.515	4.412	0.8	17	20.685	20.685	17.27	17.27	5.515	4.412	5.132	0.934	1	1	70.768	-6091.53	5660.38
713	PLASTORIT (R) SUPER	CSF	96.69	6.618	4.412	0.667	16.5	20.076	21.293	18.83	18.437	7.02	4.412	5.056	0.844	0.979	0.943	67.669	1990.6	5403.37
674	PFA	PP	87.8	6.618	4.412	0.667	18.5	22.51	23.727	18.83	18.585	6.618	4.412	5.354	0.893	0.987	0.949	80.338	-2674.25	5440.87
2199	PFA	PP	80.39	6.618	4.412	0.667	14	17.034	20.685	19.477	18.356	6.618	4.412	4.657	0.751	0.942	0.824	52.888	1022.11	4143.67
2155	PFA	PP	79.94	6.618	4.412	0.667	13	15.818	21.293	20.39	18.067	6.618	4.412	4.488	0.691	0.886	0.743	47.324	1616.66	4165.73
4017	Polyethylene 6. White Microsphere	PP	79.77	6.618	4.412	0.667	18.5	22.51	23.727	18.83	18.437	6.618	4.412	5.354	0.893	0.979	0.949	80.338	1137.93	2582.84
4053	SILICON(IV) OXIDE	PP	88.68	6.618	4.412	0.667	17.5	21.293	27.377	24.156	20.123	7.02	4.412	5.207	0.677	0.833	0.778	73.913	1736.89	2559.67
1181	SILICON(IV) OXIDE	PP	75.34	6.618	4.412	0.667	12.5	15.209	23.727	24.156	19.002	6.618	4.412	4.401	0.572	0.787	0.641	44.62	1797.56	5018.4
1252	PFA	PP	83.12	7.721	4.412	0.571	13	15.818	24.943	23.51	20.689	7.721	4.412	4.488	0.6	0.88	0.634	47.324	-6776.54	4925.74
728	Poly(tetrafluoroethylene-co-perfluoro-(alkyl vinyl ether))	PP	93.61	7.721	4.412	0.571	16	19.468	26.16	21.304	19.916	7.721	4.412	4.979	0.734	0.935	0.744	64.616	-1866.81	5397.85
2091	Poly(tetrafluoroethylene-co-perfluoro-(alkyl vinyl ether))	PP	85.04	7.721	4.412	0.571	10	12.167	24.335	25.716	20.073	7.721	4.412	3.936	0.481	0.781	0.5	31.927	2104.21	4247.36
1330	Poly(tetrafluoroethylene-co-perfluoro-(alkyl vinyl ether))	PP	82.45	7.721	4.412	0.571	23	27.985	29.202	21.683	21.29	7.8	4.412	5.969	0.865	0.982	0.958	111.367	-3361.46	4876.1
918	Poly(tetrafluoroethylene-co-perfluoro-(alkyl vinyl ether))	PP	78.41	7.721	4.412	0.571	19.5	23.727	26.768	23.243	22.061	7.721	4.412	5.496	0.743	0.949	0.886	86.939	-71.0251	5241.22
580	PFA	PP	81.2	7.942	4.412	0.556	10	12.167	21.293	23.51	19.605	6.618	4.412	3.936	0.526	0.834	0.571	31.927	-168.095	5521.39
1558	VARIAMINE BLUE	CSF	84.18	8.824	4.412	0.5	18.5	22.51	32.852	29.483	23.218	8.824	4.412	5.354	0.57	0.788	0.685	80.338	192.607	4658.8
321	Poly(tetrafluoroethylene-co-perfluoro-(alkyl vinyl ether))	PP	92.84	8.824	4.412	0.5	17.5	21.293	32.852	27.276	23.541	8.824	4.412	5.207	0.6	0.863	0.648	73.913	-3878.79	5739.8
5225	Polyethylene 6. White Microsphere	PP	77.47	8.824	4.412	0.5	21.5	26.16	29.81	23.243	22.754	8.824	4.412	5.771	0.78	0.979	0.878	100.652	2212.31	1553.68
5181	TITANIUM(IV) OXIDE ANATASE	CSF	85.35	9.928	4.412	0.444	16	19.468	29.81	26.63	23.093	9.928	4.412	4.979	0.587	0.867	0.653	64.616	1075.06	1585.67
1291	PFA	PP	88.08	11.913	4.412	0.37	18	21.901	43.803	33.249	28.935	11.7	4.412	5.281	0.499	0.87	0.5	77.103	-215.526	4905.89
4514	PIGMENT WHITE 6 BASED	PG	76.91	5.426	4.44	0.818	13.5	16.426	18.251	16.624	16.035	5.46	4.412	4.573	0.864	0.965	0.9	50.08	2613.83	2175.81
1315	Poly(tetrafluoroethylene-co-perfluoro-(alkyl vinyl ether))	PP	90.9	5.426	4.44	0.818	14.5	17.643	18.86	16.624	16.231	5.515	4.412	4.74	0.896	0.976	0.935	55.746	-5107.6	4889.34
1165	Poly(tetrafluoroethylene-co-perfluoro-(alkyl vinyl ether))	PP	76.82	6.413	4.44	0.692	15	18.251	20.685	18.184	17.398	6.24	4.44	4.821	0.833	0.957	0.882	58.654	-6425.76	5026.12
1234	L-CYSTINE	NP	79.78	7.893	4.44	0.563	17	20.685	24.335	21.304	19.719	7.8	4.44	5.132	0.757	0.926	0.85	70.768	-5083.34	4942.29
8378	TITANIUM(IV) OXIDE ANATASE	CSF	97.36	9.866	4.44	0.45	15.5	18.86	30.419	26.363	23.567	7.721	4.44	4.9	0.584	0.894	0.62	61.611	-436.138	-1218.31
523	Poly(tetrafluoroethylene-co-perfluoro-(alkyl vinyl ether))	PP	91.7	4.883	4.535	0.929	11	13.384	17.034	17.27	16.322	5.515	4.412	4.128	0.751	0.945	0.786	36.834	-3086.8	5564.41
1947	Poly(tetrafluoroethylene-co-perfluoro-(alkyl vinyl ether))	PP	90.83	4.883	4.535	0.929	10.5	12.776	17.034	17.538	15.872	5.426	4.412	4.033	0.722	0.905	0.75	34.352	2503.52	4353.25
940	GRANITE GREY, DRIED	NP	91.48	8.023	4.535	0.565	16.5	20.076	25.552	22.864	20.952	8.023	4.44	5.056	0.695	0.916	0.786	67.669	2502.42	5222.46
584	Poly(tetrafluoroethylene-co-perfluoro-(alkyl vinyl ether))	PP	91.38	10.405	4.54	0.436	17	20.685	33.46	29.75	24.37	10.14	4.54	5.132	0.542	0.819	0.618	70.768	-3311.82	5519.19
686	Poly(tetrafluoroethylene-co-perfluoro-(alkyl vinyl ether))	PP	88.37	9.704	4.635	0.478	9.5	11.559	32.852	28.569	24.213	7.721	4.635	3.836	0.422	0.848	0.352	29.563	-1899.9	5427.63
982	PLASTORIT (R) SUPER	CSF	94.41	12.314	4.652	0.378	22.5	27.377	40.153	31.689	28.181	11.7	4.652	5.904	0.585	0.889	0.682	107.755	814.733	5173.93
1763	Poly(tetrafluoroethylene-co-perfluoro-(alkyl vinyl ether))	PP	83.68	13.408	4.652	0.347	26.5	32.244	49.887	35.722	31.108	13.237	4.652	6.407	0.563	0.871	0.646	137.731	-5260.93	4517.61
8116	TITANIUM(IV) OXIDE ANATASE	CSF	87.84	5.46	4.68	0.857	15.5	18.86	20.076	17.538	17.26	5.515	4.68	4.9	0.878	0.984	0.939	61.611	200.328	-974.535
4534	WATER	NP	77.74	5.46	4.68	0.857	15.5	18.86	20.685	17.538	16.949	5.515	4.68	4.9	0.878	0.966	0.912	61.611	-2935.68	2160.37
4893	WATER	NP	74.98	5.46	4.68	0.857	11.5	13.993	18.86	19.744	17.26	5.515	4.68	4.221	0.672	0.874	0.742	39.374	-166.991	1844.89
2652	PFA	PP	77.84	5.46	4.68	0.857	15.5	18.86	20.685	17.538	17.064	5.515	4.44	4.9	0.878	0.973	0.912	61.611	1640.93	3776.35
897	Poly(tetrafluoroethylene-co-perfluoro-(alkyl vinyl ether))	PP	80.16	5.46	4.68	0.857	17.5	21.293	21.901	17.538	17.342	5.515	4.68	5.207	0.933	0.989	0.972	73.913	-820.004	5253.35
815	Polyethylene 6. White Microsphere	PP	79.5	5.46	4.68	0.857	11	13.384	21.293	21.304	17.145	5.515	4.68	4.128	0.609	0.805	0.629	36.834	-3890.93	5306.3
400	VARIAMINE BLUE	CSF	74.97	6.24	4.68	0.75	15	18.251	23.727	21.304	18.83	6.618	4.633	4.821	0.711	0.884	0.769	58.654	-2317.96	5659.28
1736	Poly(tetrafluoroethylene-co-perfluoro-(alkyl vinyl ether))	PP	88.04	6.24	4.68	0.75	10	12.167	20.685	22.597	17.938	6.618	4.412	3.936	0.547	0.794	0.588	31.927	-3076.87	4531.95
2097	Poly(tetrafluoroethylene-co-perfluoro-(alkyl vinyl ether))	PP	84.33	6.24	4.68	0.75	18	21.901	23.118	18.184	17.791	6.24	4.68	5.281	0.912	0.978	0.947	77.103	730.901	4239.64
6783	TITANIUM(IV) OXIDE ANATASE	CSF	96.85	7.8	4.68	0.6	22	26.768	27.377	20.39	20.194	6.906	4.68	5.838	0.899	0.99	0.978	104.183	725.385	191.401
165	Poly(tetrafluoroethylene-co-perfluoro-(alkyl vinyl ether))	PP	93.8	7.8	4.68	0.6	16	19.468	23.727	21.304	20.546	7.8	4.68	4.979	0.734	0.964	0.821	64.616	-385.398	5877.68
1260	SILICON(IV) OXIDE	PP	85.22	10.92	4.68	0.429	10.5	12.776	38.936	31.689	27.08	10.92	4.68	4.033	0.4	0.855	0.328	34.352	2244.3	4918.02
843	Poly(tetrafluoroethylene-co-perfluoro-(alkyl vinyl ether))	PP	93.5	6.35	4.711	0.742	17	20.685	24.943	20.39	19.427	6.618	4.711	5.132	0.791	0.953	0.829	70.768	-2754.77	5279.82
1378	PFA	PP	83.46	9.013	4.711	0.523	20.5	24.943	32.244	25.07	23.176	8.824	4.711	5.635	0.706	0.924	0.774	93.712	-4447.97	4819.85
1571	AMMONIUM DIHYDROGENPHOSPHATE	NP	87.84	14.134	4.711	0.333	22	26.768	47.453	37.661	32.915	14.34	4.711	5.838	0.487	0.874	0.564	104.183	2875.25	4654.39
252	Poly(tetrafluoroethylene-co-perfluoro-(alkyl vinyl ether))	PP	89.77	14.357	4.714	0.328	14	17.034	52.32	43.522	32.751	14.04	4.714	4.657	0.336	0.753	0.326	52.888	-1082.53	5785.03
1647	PHOSPHATE POTASSIUM DIBASIC TRIHYDRATE	NP	79.54	7.378	4.729	0.641	11.5	13.993	22.51	21.037	19.615	7.02	4.729	4.221	0.63	0.932	0.622	39.374	2356.81	4593.72
1938	Poly(tetrafluoroethylene-co-perfluoro-(alkyl vinyl ether))	PP	85.11	7.378	4.729	0.641	9	10.951	27.377	26.63	20.261	7.02	4.729	3.734	0.441	0.761	0.4	27.26	2156.06	4366.49
457	VARIAMINE BLUE	CSF	77.19	7.756	4.729	0.61	16	19.468	25.552	21.304	20.457	7.721	4.729	4.979	0.734	0.96	0.762	64.616	-947.959	5625.08
2107	PFA	PP	75.58	16.799	4.754	0.283	26.5	32.244	60.229	40.135	36.72	14.04	4.754	6.407	0.502	0.915	0.535	137.731	1396.05	4215.37
634	Poly(tetrafluoroethylene-co-perfluoro-(alkyl vinyl ether))	PP	77.72	5.93	4.883	0.824	17	20.685	22.51	18.184	17.71	5.515	4.883	5.132	0.887	0.974	0.919	70.768	-1347.27	5486.1
899	LIGROIN	CSF	76.6	10.465	4.883	0.467	19	23.118	37.719	29.75	25.539	9.928	4.883	5.425	0.573	0.858	0.613	83.617	-622.556	5252.25
96	PFA	PP	84.5	14.999	4.883	0.326	19	23.118	51.712	39.488	34.576	14.799	4.883	5.425	0.432	0.876	0.447	83.617	-3080.18	5921.81
447	PLASTORIT (R) SUPER	CSF	78.57	10.125	4.925	0.486	13	15.818	37.719	32.87	26.332	8.58	4.883	4.488	0.429	0.801	0.419	47.324	-542.032	5635.01
2815	PLASTORIT (R) SUPER	CSF	96.18	10.809	4.925	0.456	15	18.251	35.894	30.129	26.156	10.14	4.925	4.821	0.503	0.868	0.508	58.654	2439.54	3635.16
177	Poly(tetrafluoroethylene-co-perfluoro-(alkyl vinyl ether))	PP	82.05	4.933	4.933	1	13.5	16.426	18.251	16.624	16.035	5.515	4.412	4.573	0.864	0.965	0.9	50.08	-4123.67	5868.86
120	PFA	PP	81.41	5.426	4.933	0.909	14	17.034	21.293	19.098	17.464	5.515	4.883	4.657	0.766	0.914	0.8	52.888	-5338.14	5901.95
7277	TITANIUM(IV) OXIDE ANATASE	CSF	92	7.893	4.933	0.625	18.5	22.51	29.81	23.778	21.589	7.893	4.916	5.354	0.707	0.908	0.755	80.338	-5879.75	-270.782
448	Poly(tetrafluoroethylene-co-perfluoro-(alkyl vinyl ether))	PP	86.52	8.22	4.976	0.605	10.5	12.776	29.202	28.19	21.507	7.721	4.976	4.033	0.449	0.763	0.438	34.352	-6619.9	5632.8
1497	Poly(tetrafluoroethylene-co-perfluoro-(alkyl vinyl ether))	PP	93.49	8.958	4.996	0.558	17	20.685	34.677	27.923	23.424	8.824	4.996	5.132	0.577	0.839	0.596	70.768	1767.78	4706.23
1355	Poly(tetrafluoroethylene-co-perfluoro-(alkyl vinyl ether))	PP	87.44	7.06	5.074	0.719	20	24.335	26.768	20.39	19.926	7.02	5.074	5.566	0.858	0.977	0.909	90.304	-2781.25	4850.73
1171	Poly(tetrafluoroethylene-co-perfluoro-(alkyl vinyl ether))	PP	77.27	12.134	5.074	0.418	22	26.768	52.928	37.282	31.033	11.7	5.074	5.838	0.492	0.832	0.506	104.183	-4977.44	5022.81
1092	GRANITE GREY, DRIED	NP	75.96	10.434	5.083	0.487	31	37.719	42.586	27.923	26.367	9.928	5.083	6.93	0.78	0.944	0.886	174.263	2082.15	5086.79
907	Poly(tetrafluoroethylene-co-perfluoro-(alkyl vinyl ether))	PP	91.7	7.378	5.108	0.692	9.5	11.559	31.635	30.396	21.968	7.8	5.108	3.836	0.397	0.723	0.365	29.563	-1225.93	5246.73
16	SILICON(IV) OXIDE	PP	76	11.014	5.201	0.472	28	34.069	40.761	29.75	27.244	10.402	5.201	6.586	0.695	0.916	0.836	149.589	-6783.15	6008.95
592	SILICON(IV) OXIDE	PP	86.5	14.565	5.221	0.358	28	34.069	59.012	37.661	34.838	14.34	5.221	6.586	0.549	0.925	0.577	149.589	-2197.73	5507.05
2065	Poly(tetrafluoroethylene-co-perfluoro-(alkyl vinyl ether))	PP	90.26	6.81	5.297	0.778	9	10.951	23.118	22.597	19.968	6.906	5.121	3.734	0.519	0.884	0.474	27.26	2159.37	4263.9
959	Poly(tetrafluoroethylene-co-perfluoro-(alkyl vinyl ether))	PP	89.04	9.832	5.326	0.542	29	35.286	42.586	27.009	25.431	9.36	5.326	6.703	0.78	0.942	0.829	157.674	-2724.99	5194.89
9006	WATER	NP	77.26	10.701	5.351	0.5	24.5	29.81	39.544	28.569	26.413	10.14	5.351	6.161	0.677	0.925	0.754	122.437	537.865	-1781.98
258	PLASTORIT (R) SUPER	CSF	93.28	11.504	5.351	0.465	26.5	32.244	46.236	30.396	27.801	11.031	5.351	6.407	0.662	0.915	0.697	137.731	296.294	5772.89
1741	GRANITE GREY, DRIED	NP	83.05	8.869	5.408	0.61	21.5	26.16	32.244	25.07	23.023	8.824	5.408	5.771	0.723	0.918	0.811	100.652	1433.55	4529.74
6966	Polyvinyl Chloride 21. Green Slinky Toy	PP	75.46	5.426	5.426	1	15.5	18.86	23.118	19.744	18.484	6.413	5.232	4.9	0.78	0.936	0.816	61.611	991.223	22.6328
2471	Poly(tetrafluoroethylene-co-perfluoro-(alkyl vinyl ether))	PP	88.04	7.4	5.426	0.733	23.5	28.593	31.635	21.95	21.083	7.8	5.426	6.034	0.864	0.96	0.904	115.018	1997.22	3920.85
2851	Poly(tetrafluoroethylene-co-perfluoro-(alkyl vinyl ether))	PP	84.41	10.853	5.426	0.5	34	41.369	45.02	27.923	26.859	10.14	5.426	7.258	0.817	0.962	0.919	200.162	1295.67	3604.27
3001	TITANIUM(IV) OXIDE ANATASE	CSF	89.17	5.46	5.46	1	12.5	15.209	24.335	24.156	18.705	6.618	5.426	4.401	0.572	0.774	0.625	44.62	-1562.36	3485.14
2596	PIGMENT WHITE 6 BASED	PG	80.66	7.8	5.46	0.7	26.5	32.244	33.46	21.95	21.557	7.8	5.46	6.407	0.917	0.982	0.964	137.731	2426.31	3800.62
1807	Poly(tetrafluoroethylene-co-perfluoro-(alkyl vinyl ether))	PP	90.68	7.8	5.46	0.7	24.5	29.81	31.635	21.95	21.476	7.8	5.426	6.161	0.882	0.978	0.942	122.437	232.317	4480.1
6180	WATER	NP	81.5	8.58	5.46	0.636	16.5	20.076	34.069	29.483	23.471	8.824	5.295	5.056	0.539	0.796	0.589	67.669	-4288.03	707.634
6394	WATER	NP	77.36	8.58	5.46	0.636	29	35.286	37.111	24.424	23.835	8.824	5.426	6.703	0.862	0.976	0.951	157.674	-1383.67	524.526
2656	Poly(tetrafluoroethylene-co-perfluoro-(alkyl vinyl ether))	PP	89.1	8.58	5.46	0.636	29	35.286	36.502	23.51	23.117	8.58	5.46	6.703	0.896	0.983	0.967	157.674	1077.26	3773.04
3423	PFA	PP	75.4	9.648	5.486	0.569	28	34.069	38.327	25.716	24.673	9.373	5.46	6.586	0.805	0.959	0.889	149.589	-331.348	3132.16
1578	POTASSIUM DIHYDROGENPHOSPHATE	CSF	89.92	5.515	5.515	1	15	18.251	21.293	19.477	18.553	5.515	3.9	4.821	0.778	0.953	0.857	58.654	1850.51	4647.77
430	VARIAMINE BLUE	CSF	82.9	5.515	5.515	1	22.5	27.377	27.985	20.123	19.926	7.02	5.515	5.904	0.922	0.99	0.978	107.755	-3892.03	5640.52
1394	VARIAMINE BLUE	CSF	79.87	5.515	5.515	1	20.5	24.943	25.552	18.83	18.634	6.24	5.46	5.635	0.94	0.99	0.976	93.712	1519.59	4802.2
1870	PFA	PP	75.04	5.515	5.515	1	20	24.335	25.552	19.477	19.084	6.24	5.515	5.566	0.898	0.98	0.952	90.304	-4896.92	4424.95
1017	Poly(tetrafluoroethylene-co-perfluoro-(alkyl vinyl ether))	PP	91.01	5.515	5.515	1	16.5	20.076	24.943	21.037	19.155	5.618	5.46	5.056	0.755	0.911	0.805	67.669	-1035.1	5149.66
1073	Poly(tetrafluoroethylene-co-perfluoro-(alkyl vinyl ether))	PP	88.35	5.515	5.515	1	18.5	22.51	23.727	18.83	18.437	6.24	5.426	5.354	0.893	0.979	0.949	80.338	2104.21	5107.75
305	Poly(tetrafluoroethylene-co-perfluoro-(alkyl vinyl ether))	PP	86.23	5.515	5.515	1	19.5	23.727	24.943	18.83	18.437	6.24	5.426	5.496	0.917	0.979	0.951	86.939	-84.2619	5750.83
1442	PLASTORIT (R) SUPER	CSF	93.92	6.618	5.515	0.833	22.5	27.377	29.202	21.037	20.562	7.02	5.515	5.904	0.882	0.977	0.938	107.755	-2518.72	4766.9
6470	WATER	NP	84.19	6.618	5.515	0.833	18	21.901	28.593	23.51	20.519	7.02	5.351	5.281	0.706	0.873	0.766	77.103	-3682.45	455.033
2455	PFA	PP	77.88	6.618	5.515	0.833	22	26.768	27.985	20.39	19.997	7.02	5.426	5.838	0.899	0.981	0.957	104.183	1262.58	3930.78
985	Poly(tetrafluoroethylene-co-perfluoro-(alkyl vinyl ether))	PP	90.26	6.618	5.515	0.833	24	29.202	31.027	21.683	21.208	7.02	5.515	6.098	0.883	0.978	0.941	118.708	604.048	5175.03
1059	Poly(tetrafluoroethylene-co-perfluoro-(alkyl vinyl ether))	PP	82.37	6.618	5.515	0.833	17	20.685	26.768	23.132	20.145	6.618	5.515	5.132	0.697	0.871	0.773	70.768	-4745.8	5122.09
1053	Poly(tetrafluoroethylene-co-perfluoro-(alkyl vinyl ether))	PP	77.83	6.618	5.515	0.833	21.5	26.16	29.202	21.037	20.169	6.906	5.515	5.771	0.862	0.959	0.896	100.652	766.198	5127.6
7618	Polyethylene 6. White Microsphere	PP	78.93	6.618	5.515	0.833	21	25.552	30.419	24.803	20.84	7.02	5.515	5.704	0.722	0.84	0.84	97.161	2113.04	-545.444
1604	Polypropylene 10. Black Battery Holder	PP	78.25	6.618	5.515	0.833	8.5	10.342	26.16	28.19	20.411	6.618	5.232	3.629	0.404	0.724	0.395	25.02	220.183	4630.12
785	SILICON(IV) OXIDE	PP	91.51	6.618	5.515	0.833	22.5	27.377	30.419	21.95	20.562	6.618	5.515	5.904	0.845	0.937	0.9	107.755	525.731	5340.49
1820	Poly(tetrafluoroethylene-co-perfluoro-(alkyl vinyl ether))	PP	81.52	7.721	5.515	0.714	26	31.635	34.069	22.597	21.926	7.893	5.515	6.347	0.882	0.97	0.929	133.851	1236.1	4471.28
4101	Polyethylene 6. White Microsphere	PP	77.08	7.721	5.515	0.714	29.5	35.894	38.936	25.449	24.214	8.58	5.515	6.76	0.835	0.951	0.922	161.769	76.7851	2527.69
304	VARIAMINE BLUE	CSF	81.7	8.824	5.515	0.625	17.5	21.293	32.852	27.655	23.995	8.879	5.515	5.207	0.591	0.868	0.648	73.913	-225.454	5751.93
2880	PLASTORIT (R) SUPER	CSF	85.47	11.031	5.515	0.5	18	21.901	40.761	34.162	28.028	11.031	5.515	5.281	0.486	0.82	0.537	77.103	502.567	3566.77
1229	Poly(tetrafluoroethylene-co-perfluoro-(alkyl vinyl ether))	PP	89.5	13.237	5.515	0.417	39	47.453	62.662	36.747	34.32	13.237	5.515	7.773	0.665	0.934	0.757	245.901	2018.17	4950.01
1560	PFA	PP	76.03	14.34	5.515	0.385	38.5	46.845	59.012	39.221	34.717	14.34	5.515	7.723	0.619	0.885	0.794	241.187	-1791.8	4652.18
3064	Polyvinyl Chloride 26. White Railcard	PP	75.5	14.34	5.515	0.385	37.5	45.628	55.362	35.722	33.013	9.373	5.515	7.622	0.67	0.924	0.824	231.851	-6227.21	3423.37
1496	PLASTORIT (R) SUPER	CSF	95.18	15.782	5.6	0.355	17	20.685	65.096	43.901	36.624	14.82	5.6	5.132	0.367	0.834	0.318	70.768	1688.36	4707.33
613	PLASTORIT (R) SUPER	CSF	79.54	13.724	5.735	0.418	20.5	24.943	58.404	46.375	32.843	14.34	5.735	5.635	0.382	0.708	0.427	93.712	-5834.52	5496.02
482	POTASSIUM DIHYDROGENPHOSPHATE	CSF	83.39	10.457	5.81	0.556	22.5	27.377	43.194	30.396	26.804	9.928	5.81	5.904	0.61	0.882	0.634	107.755	2617.14	5597.51
1259	PLASTORIT (R) SUPER	CSF	85.67	6.906	5.92	0.857	24	29.202	34.677	24.424	22.078	7.721	5.92	6.098	0.784	0.904	0.842	118.708	1639.82	4920.23
1159	Poly(tetrafluoroethylene-co-perfluoro-(alkyl vinyl ether))	PP	75.96	9.866	5.92	0.6	34	41.369	43.803	26.63	25.844	9.928	5.92	7.258	0.856	0.97	0.944	200.162	-1903.21	5028.33
1800	PLASTORIT (R) SUPER	CSF	81.92	11.195	5.927	0.529	24	29.202	53.537	34.162	29.989	11.162	5.927	6.098	0.561	0.878	0.545	118.708	2020.38	4490.03
902	VARIAMINE BLUE	CSF	76.88	7.325	5.93	0.81	19	23.118	37.719	27.923	23.691	7.721	5.93	5.425	0.61	0.848	0.613	83.617	-1071.5	5250.04
2039	VARIAMINE BLUE	CSF	81.25	7.036	6.119	0.87	12.5	15.209	33.46	32.602	21.427	7.02	6.119	4.401	0.424	0.657	0.455	44.62	2596.18	4284.86
894	PFA	PP	79.75	10.758	6.212	0.577	34.5	41.978	49.887	29.483	28.288	10.92	6.212	7.311	0.779	0.959	0.841	204.593	-6059.55	5251.14
675	Poly(tetrafluoroethylene-co-perfluoro-(alkyl vinyl ether))	PP	90.32	6.24	6.24	1	27	32.852	32.852	21.304	21.304	6.618	6.24	6.468	0.954	1	1	141.647	-901.63	5439.77
6439	WATER	NP	83.8	7.02	6.24	0.889	29.5	35.894	37.111	22.864	22.471	7.721	6.24	6.76	0.929	0.983	0.967	161.769	-464.818	472.682
198	Poly(tetrafluoroethylene-co-perfluoro-(alkyl vinyl ether))	PP	91.4	8.58	6.24	0.727	25.5	31.027	36.502	25.984	24.356	8.824	5.92	6.285	0.76	0.937	0.85	130.009	-3796.06	5849
941	Poly(tetrafluoroethylene-co-perfluoro-(alkyl vinyl ether))	PP	91.25	9.36	6.24	0.667	16.5	20.076	38.936	32.602	26.705	9.36	6.24	5.056	0.487	0.819	0.516	67.669	-2251.78	5221.36
4104	TITANIUM(IV) OXIDE ANATASE	CSF	96.55	10.14	6.24	0.615	29.5	35.894	51.712	41.048	27.797	10.14	6.24	6.76	0.517	0.677	0.694	161.769	-4507.54	2525.48
1266	Poly(tetrafluoroethylene-co-perfluoro-(alkyl vinyl ether))	PP	85.45	10.14	6.24	0.615	23.5	28.593	50.495	34.809	28.318	10.359	6.24	6.034	0.545	0.814	0.566	115.018	653.686	4910.3
743	VARIAMINE BLUE	CSF	78.3	11.7	6.24	0.533	36	43.803	52.928	31.956	29.144	11.7	6.24	7.468	0.734	0.912	0.828	218.08	1317.73	5386.82
1228	Poly(tetrafluoroethylene-co-perfluoro-(alkyl vinyl ether))	PP	95.24	14.357	6.321	0.44	40	48.67	77.872	43.522	36.821	14.306	6.321	7.872	0.568	0.846	0.625	255.419	989.017	4950.01
318	Poly(tetrafluoroethylene-co-perfluoro-(alkyl vinyl ether))	PP	94.98	7.4	6.413	0.867	23	27.985	37.719	27.923	23.218	7.8	6.279	5.969	0.672	0.832	0.742	111.367	-971.123	5738.7
3959	Polyethylene 6. White Microsphere	PP	79.77	10.359	6.413	0.619	33	40.153	46.236	27.923	26.972	9.767	6.202	7.15	0.804	0.966	0.868	191.396	-1024.07	2651.23
1577	SILICON(IV) OXIDE	PP	79.14	8.636	6.515	0.754	15	18.251	40.153	31.956	25.112	8.58	6.515	4.821	0.474	0.786	0.455	58.654	1201.91	4647.77
762	VARIAMINE BLUE	CSF	86.25	14.507	6.528	0.45	29	35.286	66.921	48.313	34.671	14.34	6.528	6.703	0.436	0.718	0.527	157.674	-2065.36	5378
590	SILICON(IV) OXIDE	PP	79.43	12.29	6.555	0.533	34	41.369	66.921	41.695	32.025	12.237	6.555	7.258	0.547	0.768	0.618	200.162	768.405	5516.98
1263	VARIAMINE BLUE	CSF	83.16	6.618	6.618	1	28	34.069	35.894	23.51	22.4	7.8	6.24	6.586	0.88	0.953	0.949	149.589	-4322.22	4918.02
676	Poly(tetrafluoroethylene-co-perfluoro-(alkyl vinyl ether))	PP	88.24	6.618	6.618	1	23	27.985	32.244	23.51	21.876	7.02	6.618	5.969	0.798	0.93	0.868	111.367	-6198.53	5439.77
1084	Poly(tetrafluoroethylene-co-perfluoro-(alkyl vinyl ether))	PP	87.53	6.618	6.618	1	28	34.069	35.286	22.597	22.204	7.8	6.24	6.586	0.916	0.983	0.966	149.589	-4420.4	5092.3
1514	TITANIUM(IV) OXIDE ANATASE	CSF	96.07	7.721	6.618	0.857	28	34.069	40.153	26.63	24.41	9.36	5.92	6.586	0.777	0.917	0.848	149.589	-1511.62	4684.17
2709	PFA	PP	86.46	7.721	6.618	0.857	32	38.936	42.586	25.716	24.132	7.8	6.618	7.041	0.86	0.938	0.914	182.763	2625.96	3718.99
360	Poly(tetrafluoroethylene-co-perfluoro-(alkyl vinyl ether))	PP	81.21	7.721	6.618	0.857	30	36.502	38.936	25.716	24.41	9.36	6.24	6.817	0.833	0.949	0.938	165.899	-459.303	5702.3
281	Poly(tetrafluoroethylene-co-perfluoro-(alkyl vinyl ether))	PP	78.69	7.721	6.618	0.857	31.5	38.327	40.761	25.07	23.763	7.893	6.618	6.986	0.875	0.948	0.94	178.496	861.062	5765.17
1991	PFA	PP	94.42	8.163	6.618	0.811	26.5	32.244	37.719	25.984	24.132	7.8	6.618	6.407	0.775	0.929	0.855	137.731	2011.55	4315.75
7101	WATER	NP	79.15	8.824	6.618	0.75	33	40.153	46.845	29.215	27.549	8.824	5.93	7.15	0.769	0.943	0.857	191.396	-2471.29	-111.941
2121	PFA	PP	80.02	8.824	6.618	0.75	37.5	45.628	48.061	27.276	25.97	9.36	6.618	7.622	0.878	0.952	0.949	231.851	2088.77	4205.44
1161	Poly(tetrafluoroethylene-co-perfluoro-(alkyl vinyl ether))	PP	90.63	8.824	6.618	0.75	35	42.586	45.02	25.716	25.078	8.824	6.413	7.364	0.9	0.975	0.946	209.057	1022.11	5028.33
328	PLASTORIT (R) SUPER	CSF	85.3	11.031	6.618	0.6	30.5	37.111	58.404	39.221	29.646	11.031	6.618	6.874	0.551	0.756	0.635	170.064	-4359.73	5728.77
1928	NEPHELINE SYENITE	PG	77.41	6.999	6.621	0.946	19.5	23.727	34.677	25.07	22.86	7.721	6.618	5.496	0.689	0.912	0.684	86.939	2017.07	4379.73
3083	L-CYSTINE	NP	81.78	10.813	6.628	0.613	19	23.118	51.103	41.695	29.515	10.853	6.243	5.425	0.409	0.708	0.452	83.617	2869.74	3416.75
379	PLASTORIT (R) SUPER	CSF	96.02	15.143	6.706	0.443	27	32.852	79.088	54.174	37.071	15.292	6.706	6.468	0.375	0.684	0.415	141.647	2227.75	5680.24
5021	WATER	NP	76.45	7.954	6.731	0.846	33.5	40.761	45.02	25.984	24.903	7.893	6.731	7.204	0.871	0.958	0.905	195.763	-2538.57	1712.52
2548	TITANIUM(IV) OXIDE ANATASE	CSF	87.69	17.042	6.842	0.402	46.5	56.579	80.305	46.375	39.08	16.546	6.842	8.488	0.575	0.843	0.705	320.142	-5886.37	3861.29
1038	PFA	PP	79.51	7.4	6.906	0.933	29.5	35.894	38.936	24.156	23.567	7.8	6.618	6.76	0.879	0.976	0.922	161.769	1097.12	5137.53
867	Poly(tetrafluoroethylene-co-perfluoro-(alkyl vinyl ether))	PP	86.89	7.4	6.906	0.933	22.5	27.377	39.544	29.104	23.37	7.893	6.618	5.904	0.637	0.803	0.692	107.755	-6582.4	5272.1
499	PLASTORIT (R) SUPER	CSF	94.65	8.386	6.906	0.824	19.5	23.727	41.369	28.569	24.93	7.893	6.906	5.496	0.604	0.873	0.574	86.939	-5647	5579.86
2180	Poly(tetrafluoroethylene-co-perfluoro-(alkyl vinyl ether))	PP	75.1	8.004	6.923	0.865	13	15.818	40.153	37.282	24.605	9.36	6.119	4.488	0.378	0.66	0.394	47.324	450.723	4156.91
910	Poly(tetrafluoroethylene-co-perfluoro-(alkyl vinyl ether))	PP	84.97	10.594	6.999	0.661	40.5	49.278	53.537	29.483	28.439	10.92	6.999	7.921	0.844	0.965	0.92	260.223	-1771.95	5242.32
6601	TITANIUM(IV) OXIDE ANATASE	CSF	90.92	7.02	7.02	1	30	36.502	38.936	23.51	22.839	7.721	6.618	6.817	0.911	0.971	0.938	165.899	-4869.34	344.727
5038	WATER	NP	81.17	8.58	7.02	0.818	24	29.202	45.628	31.956	25.54	8.824	7.02	6.098	0.599	0.799	0.64	118.708	-373.264	1694.87
1706	Poly(tetrafluoroethylene-co-perfluoro-(alkyl vinyl ether))	PP	86.06	14.04	7.02	0.5	10.5	12.776	71.788	46.375	36.113	14.04	7.02	4.033	0.273	0.779	0.178	34.352	1153.37	4548.49
892	SILICON(IV) OXIDE	PP	76.8	14.04	7.02	0.5	24.5	29.81	76.047	64.559	35.402	14.04	7.02	6.161	0.3	0.548	0.392	122.437	1418.11	5253.35
1178	Poly(tetrafluoroethylene-co-perfluoro-(alkyl vinyl ether))	PP	75.27	14.56	7.06	0.485	34	41.369	74.83	48.313	35.219	13.813	7.02	7.258	0.472	0.729	0.553	200.162	-183.537	5017.3
545	PLASTORIT (R) SUPER	CSF	75.74	14.134	7.169	0.507	41	49.887	64.487	36.369	34.266	14.04	7.169	7.97	0.688	0.942	0.774	265.057	-1163.06	5533.53
1549	Poly(tetrafluoroethylene-co-perfluoro-(alkyl vinyl ether))	PP	83.53	12.862	7.249	0.564	27.5	33.46	79.697	51.701	34.577	12.48	7.249	6.527	0.397	0.669	0.42	145.6	-2883.83	4662.11
392	PLASTORIT (R) SUPER	CSF	95.4	8.872	7.342	0.828	35.5	43.194	48.67	28.19	26.831	9.928	7.342	7.416	0.826	0.952	0.888	213.553	235.626	5668.1
1553	Poly(tetrafluoroethylene-co-perfluoro-(alkyl vinyl ether))	PP	83.35	15.673	7.546	0.481	32	38.936	93.081	47.021	39.173	15.6	7.546	7.041	0.47	0.833	0.418	182.763	2003.83	4662.11
222	Cotton 17. White Tea Bag	FB	80.69	13.196	7.571	0.574	41	49.887	65.096	35.455	33.591	13.26	7.571	7.97	0.706	0.947	0.766	265.057	2297.25	5810.4
831	Poly(tetrafluoroethylene-co-perfluoro-(alkyl vinyl ether))	PP	90.17	9.928	7.721	0.778	47	57.187	61.446	30.129	29.205	10.14	7.674	8.533	0.89	0.969	0.931	325.319	564.338	5290.85
7056	TITANIUM(IV) OXIDE ANATASE	CSF	91.68	11.031	7.721	0.7	60.5	73.613	76.047	33.895	32.588	11.031	7.721	9.681	0.897	0.961	0.968	475.112	-1174.09	-60.0968
1774	SILICON(IV) OXIDE	PP	76.45	12.134	7.721	0.636	27.5	33.46	72.396	43.633	34.452	12.134	7.355	6.527	0.47	0.79	0.462	145.6	1647.54	4509.89
1137	Poly(tetrafluoroethylene-co-perfluoro-(alkyl vinyl ether))	PP	90.44	16.546	7.721	0.467	51	62.054	97.948	52.725	41.462	16.546	7.721	8.889	0.53	0.786	0.634	367.721	-2060.95	5039.36
1797	Poly(tetrafluoroethylene-co-perfluoro-(alkyl vinyl ether))	PP	83.37	8.58	7.8	0.909	32.5	39.544	51.712	31.31	27.241	9.928	6.976	7.096	0.712	0.87	0.765	187.063	1668.5	4492.24
632	VARIAMINE BLUE	CSF	79.62	9.36	7.8	0.833	44	53.537	55.97	28.836	28.165	9.928	7.674	8.256	0.899	0.977	0.957	294.674	362.478	5486.1
1919	PFA	PP	91.68	10.14	7.8	0.769	38.5	46.845	59.012	34.43	30.154	10.359	7.8	7.723	0.705	0.876	0.794	241.187	283.058	4388.55
954	Poly(tetrafluoroethylene-co-perfluoro-(alkyl vinyl ether))	PP	93.16	10.14	7.8	0.769	32	38.936	60.229	40.402	29.601	11.031	7.674	7.041	0.547	0.733	0.646	182.763	-508.941	5208.12
2909	PFA	PP	91.5	12.48	7.8	0.625	35	42.586	68.746	39.867	32.682	12.48	7.8	7.364	0.58	0.82	0.619	209.057	1059.61	3548.02
1305	Poly(tetrafluoroethylene-co-perfluoro-(alkyl vinyl ether))	PP	89.12	11.515	7.879	0.684	44	53.537	70.571	36.369	32.89	12.134	7.879	8.256	0.713	0.904	0.759	294.674	-227.66	4893.75
1300	Poly(tetrafluoroethylene-co-perfluoro-(alkyl vinyl ether))	PP	86.27	14.686	7.924	0.54	38.5	46.845	84.564	46.375	38.473	14.82	7.924	7.723	0.523	0.83	0.554	241.187	-1373.74	4895.96
1110	Cotton 14. Yellow Fiber	FB	86.2	14.892	8.035	0.54	44	53.537	89.431	47.934	37.79	14.82	8.035	8.256	0.541	0.788	0.599	294.674	1232.79	5068.04
776	VARIAMINE BLUE	CSF	76.99	8.891	8.134	0.915	23.5	28.593	48.67	36.636	27.619	8.824	8.134	6.034	0.517	0.754	0.588	115.018	737.519	5355.93
4945	WATER	NP	83.44	12.403	8.342	0.673	30	36.502	74.221	47.934	33.972	12.134	8.342	6.817	0.447	0.709	0.492	165.899	-2691.9	1805.18
537	Poly(tetrafluoroethylene-co-perfluoro-(alkyl vinyl ether))	PP	77.96	10.81	8.383	0.776	50.5	61.446	69.354	32.602	31.105	10.92	8.383	8.845	0.852	0.954	0.886	362.326	-462.612	5542.35
2630	PLASTORIT (R) SUPER	CSF	75.44	17.61	8.433	0.479	37.5	45.628	107.682	53.907	42.929	16.546	8.433	7.622	0.444	0.796	0.424	231.851	2040.23	3784.07
901	Poly(tetrafluoroethylene-co-perfluoro-(alkyl vinyl ether))	PP	85.44	10.92	8.58	0.786	48	58.404	75.438	37.282	32.713	11.346	8.386	8.623	0.727	0.877	0.774	335.757	1490.91	5247.83
958	Poly(tetrafluoroethylene-co-perfluoro-(alkyl vinyl ether))	PP	86.01	11.511	8.72	0.758	35	42.586	72.396	40.402	33.09	11.031	8.72	7.364	0.573	0.819	0.588	209.057	1672.91	5198.2
3451	WATER	NP	75.17	8.824	8.824	1	46	55.97	63.271	31.956	29.18	9.373	8.72	8.442	0.83	0.913	0.885	314.992	-6883.53	3091.35
1986	TITANIUM(IV) OXIDE ANATASE	CSF	92.61	9.928	8.824	0.889	54	65.704	69.963	32.335	31.337	11.7	8.566	9.146	0.889	0.969	0.939	400.639	-6683.88	4322.37
5376	Polyethylene 6. White Microsphere	PP	79.87	13.237	8.824	0.667	72.5	88.214	93.081	38.307	37.204	14.04	8.824	10.598	0.869	0.971	0.948	623.261	-6894.56	1435.65
1371	L-CYSTINE	NP	85.77	11.486	8.973	0.781	36.5	44.411	65.704	37.015	33.358	11.346	8.973	7.52	0.638	0.901	0.676	222.639	-1688.11	4825.36
310	SILICON(IV) OXIDE	PP	84.82	15.567	9.306	0.598	32.5	39.544	89.431	46.91	40.806	15.443	9.306	7.096	0.475	0.87	0.442	187.063	-611.525	5745.32
2170	Polyethylene 6. White Microsphere	PP	78.49	12.826	9.373	0.731	67.5	82.13	91.864	39.756	35.833	13.237	9.373	10.226	0.808	0.901	0.894	559.91	-3521.4	4158.01
709	PLASTORIT (R) SUPER	CSF	97.05	13.482	9.387	0.696	48.5	59.012	90.647	43.255	38.075	13.237	9.387	8.668	0.63	0.88	0.651	341.017	1068.44	5406.68
1944	Poly(tetrafluoroethylene-co-perfluoro-(alkyl vinyl ether))	PP	83.01	9.974	9.43	0.945	56	68.138	76.655	34.162	32.169	10.359	9.43	9.314	0.857	0.942	0.889	423.102	-170.301	4357.66
911	Poly(tetrafluoroethylene-co-perfluoro-(alkyl vinyl ether))	PP	92.23	10.167	9.518	0.936	33	40.153	75.438	53.261	32.967	10.813	9.518	7.15	0.422	0.619	0.532	191.396	622.801	5245.63
8994	TITANIUM(IV) OXIDE ANATASE	CSF	93.79	9.928	9.928	1	64	77.872	79.697	34.541	33.951	12.48	9.36	9.957	0.906	0.983	0.977	516.931	2301.66	-1766.53
1002	1,2,4-BUTANETRIOL	PZ	86.33	14.34	9.928	0.692	38	46.236	105.248	54.553	40.549	14.34	9.659	7.673	0.442	0.743	0.439	236.504	-1396.9	5155.18
8797	WATER	NP	75.91	14.65	10.116	0.69	82.5	100.381	110.724	42.341	40.029	15.443	9.899	11.305	0.839	0.945	0.907	756.561	-361.13	-1592.25
4635	WATER	NP	75.7	14.04	10.14	0.722	45.5	55.362	96.123	49.873	39.56	14.04	9.705	8.396	0.529	0.793	0.576	309.87	-853.096	2058.88
18	PLASTORIT (R) SUPER	CSF	98.41	14.945	10.215	0.684	42	51.103	103.423	55.845	41.165	15.443	9.928	8.066	0.454	0.737	0.494	274.813	663.614	6001.23
116	L-CYSTINE	NP	77.25	12.511	10.874	0.869	44.5	54.145	96.123	44.547	37.808	12.48	10.874	8.303	0.586	0.849	0.563	299.711	2009.35	5906.36
1333	PFA	PP	88.31	14.04	10.92	0.778	79	96.123	127.758	57.294	42.751	14.34	10.853	11.063	0.607	0.746	0.752	708.93	1760.06	4869.48
345	TITANIUM(IV) OXIDE ANATASE	CSF	86.86	17.122	10.969	0.641	69.5	84.564	141.751	69.506	45.229	16.772	10.969	10.376	0.469	0.651	0.597	584.979	1978.46	5703.4
739	PLASTORIT (R) SUPER	CSF	80.31	18.752	11.031	0.588	68.5	83.347	155.743	74.297	50.746	19.732	11.031	10.301	0.436	0.683	0.535	572.399	-408.562	5381.31
11	Poly(tetrafluoroethylene-co-perfluoro-(alkyl vinyl ether))	PP	90.36	19.58	11.625	0.594	63	76.655	178.253	70.531	51.466	19.5	11.625	9.879	0.44	0.73	0.43	504.863	-3497.13	6014.46
6060	WATER	NP	82.91	13.26	11.7	0.882	73	88.822	113.766	53.261	41.366	15.443	10.881	10.634	0.627	0.777	0.781	629.72	555.514	820.146
435	Poly(tetrafluoroethylene-co-perfluoro-(alkyl vinyl ether))	PP	89.52	17.026	12.107	0.711	62.5	76.047	142.967	61.439	47.003	17.649	12.107	9.84	0.503	0.765	0.532	498.865	-6123.52	5636.11
346	PFA	PP	77.49	18.274	12.436	0.681	44.5	54.145	178.253	73.383	51.132	18.72	12.436	8.303	0.355	0.697	0.304	299.711	-6833.89	5706.71
415	TITANIUM(IV) OXIDE ANATASE	CSF	75.47	14.34	14.34	1	119	144.793	169.736	56.759	47.679	16.38	14.196	13.578	0.752	0.84	0.853	1310.64	-650.132	5646.04
4946	TITANIUM(IV) OXIDE ANATASE	CSF	80.21	15.443	14.34	0.929	134	163.044	180.687	53.639	49.121	16.38	14.34	14.408	0.844	0.916	0.902	1566.1	1711.52	1798.56
256	GRANITE GREY, DRIED	NP	78.99	17.571	14.987	0.853	95.5	116.199	202.588	75.211	54.587	18.752	14.987	12.163	0.508	0.726	0.574	942.254	1765.57	5779.51
4356	TITANIUM(IV) OXIDE ANATASE	CSF	93.47	19.855	15.443	0.778	185	225.098	238.482	59.879	56.454	19.855	15.414	16.929	0.888	0.943	0.944	2540.51	-1187.32	2298.25

## Sheet: Laminar flow 2
Particle Name	Material	Classification	HQI	Length [µm]	Width [µm]	Aspect Ratio	Num Pixels	Area [µm²]	Convex Area [µm²]	Perimeter [µm]	Convex Perimeter [µm]	Feret Max [µm]	Feret Min [µm]	CE Diameter [µm]	Circularity	Convexity	Solidity	SE Volume [µm³]	Visual Center Point X [µm]	Visual Center Point Y [µm]
4443	PFA	PP	96.69	7.782	1.373	0.176	5	5.238	7.857	16.873	16.098	3.071	1.373	2.583	0.481	0.954	0.667	9.018	-1055.17	-8308.21
3278	PFA	PP	88.53	9.409	1.447	0.154	6	6.286	10.476	20.616	19.606	6.141	1.447	2.829	0.431	0.951	0.6	11.855	3500.57	-6580.49
3143	SILWET L-7600	CSF	85.36	11.974	1.521	0.127	7	7.333	13.095	25.909	24.393	5.066	1.521	3.056	0.371	0.941	0.56	14.939	374.706	-6368.62
3637	PFA	PP	92.03	10.639	1.606	0.151	6	6.286	12.048	23.014	21.929	5.066	1.606	2.829	0.386	0.953	0.522	11.855	-1402.14	-7163.9
4065	Poly(tetrafluoroethylene-co-perfluoro-(alkyl vinyl ether))	PP	89.57	6.842	1.711	0.25	5	5.238	9.429	16.025	15.207	6.141	1.711	2.583	0.506	0.949	0.556	9.018	-4449.19	-7790.3
4072	Poly(tetrafluoroethylene-co-perfluoro-(alkyl vinyl ether))	PP	94.55	8.688	1.738	0.2	5	5.238	12.571	20.967	19.043	6.408	1.738	2.583	0.387	0.908	0.417	9.018	-39.8238	-7798.49
4905	PFA	PP	95.52	7.451	1.828	0.245	5.5	5.762	11	18.321	16.654	7.165	1.828	2.709	0.464	0.909	0.524	10.404	3491.35	-9044.13
4270	Poly(tetrafluoroethylene-co-perfluoro-(alkyl vinyl ether))	PP	89.67	5.035	1.831	0.364	5	5.238	6.286	11.931	11.566	4.094	1.831	2.583	0.68	0.969	0.833	9.018	-71.5533	-8069.73
4621	PFA	PP	97.3	6.408	1.831	0.286	7.5	7.857	9.952	15.426	14.696	6.141	1.831	3.163	0.644	0.953	0.789	16.568	-176.977	-8616.29
4494	PFA	PP	94.75	6.797	1.942	0.286	6	6.286	9.429	16.025	15.281	6.141	1.942	2.829	0.555	0.954	0.667	11.855	3859.83	-8406.47
1502	EFKA 3236	CSF	74.78	13.27	1.942	0.146	6	6.286	16.762	29.652	27.078	5.118	1.942	2.829	0.3	0.913	0.375	11.855	2042.04	-3891.68
3870	PFA	PP	94.08	7.733	1.968	0.255	7.5	7.857	12.571	18.672	17.813	7.165	1.968	3.163	0.532	0.954	0.625	16.568	1058.42	-7513.95
4306	Poly(tetrafluoroethylene-co-perfluoro-(alkyl vinyl ether))	PP	93.68	8.688	1.986	0.229	5	5.238	12.571	21.815	19.159	8.188	1.986	2.583	0.372	0.878	0.417	9.018	-1653.93	-8150.59
4180	PFA	PP	79.42	10.674	1.986	0.186	9	9.429	16.762	25.061	22.578	10.235	1.986	3.465	0.434	0.901	0.563	21.779	145.435	-7943.83
3084	PFA	PP	91.88	8.506	2.158	0.254	6.5	6.809	16.238	23.263	20.019	8.188	2.158	2.945	0.398	0.861	0.419	13.367	296.918	-6294.93
4582	Poly(tetrafluoroethylene-co-perfluoro-(alkyl vinyl ether))	PP	92.58	2.895	2.171	0.75	5.5	5.762	5.762	9.285	9.285	3.071	2.171	2.709	0.916	1	1	10.404	-3491.17	-8541.57
4474	PFA	PP	92.88	3.619	2.171	0.6	6	6.286	6.286	9.884	9.884	3.619	2.171	2.829	0.899	1	1	11.855	-2367.33	-8375.76
3842	PFA	PP	88.4	3.619	2.171	0.6	5	5.238	5.762	9.884	9.702	3.204	2.171	2.583	0.821	0.982	0.909	9.018	351.165	-7449.47
3255	PFA	PP	87.48	3.619	2.171	0.6	6	6.286	6.286	9.884	9.884	3.619	2.171	2.829	0.899	1	1	11.855	2148.48	-6563.09
4772	Poly(tetrafluoroethylene-co-perfluoro-(alkyl vinyl ether))	PP	95.02	3.619	2.171	0.6	5	5.238	6.286	10.732	10.367	3.619	2.171	2.583	0.756	0.966	0.833	9.018	-4415.41	-8880.36
2983	Poly(tetrafluoroethylene-co-perfluoro-(alkyl vinyl ether))	PP	91.09	3.619	2.171	0.6	6	6.286	6.286	9.884	9.884	3.619	2.171	2.829	0.899	1	1	11.855	2151.55	-6182.34
4433	Poly(tetrafluoroethylene-co-perfluoro-(alkyl vinyl ether))	PP	87.07	3.619	2.171	0.6	5	5.238	6.286	10.732	9.884	3.619	2.171	2.583	0.756	0.921	0.833	9.018	-3264.97	-8295.93
3529	Poly(tetrafluoroethylene-co-perfluoro-(alkyl vinyl ether))	PP	91.91	4.342	2.171	0.5	5.5	5.762	6.809	11.332	11.103	4.342	2.171	2.709	0.751	0.98	0.846	10.404	3887.46	-6995.02
3598	PFA	PP	93.02	5.066	2.171	0.429	5	5.238	7.333	12.779	12.414	5.066	2.171	2.583	0.635	0.971	0.714	9.018	923.318	-7073.83
3901	NIGERICIN SODIUM SALT	NP	81.82	5.79	2.171	0.375	6.5	6.809	8.381	14.227	13.196	3.204	2.171	2.945	0.65	0.928	0.813	13.367	-2995.78	-7551.82
3174	Poly(tetrafluoroethylene-co-perfluoro-(alkyl vinyl ether))	PP	75.52	7.961	2.171	0.273	8.5	8.905	14.143	19.169	18.387	7.961	2.171	3.367	0.552	0.959	0.63	19.989	-3512.66	-6431.05
3569	PFA	PP	81.65	6.223	2.208	0.355	7	7.333	11.524	16.025	15.222	6.141	2.208	3.056	0.599	0.95	0.636	14.939	-3130.88	-7054.38
3664	PFA	PP	93.07	10.639	2.208	0.208	9	9.429	17.809	25.909	23.295	10.235	2.208	3.465	0.42	0.899	0.529	21.779	-2775.72	-7185.4
3273	Poly(tetrafluoroethylene-co-perfluoro-(alkyl vinyl ether))	PP	92.05	6.454	2.234	0.346	6	6.286	10.476	16.873	14.763	6.141	2.234	2.829	0.527	0.875	0.6	11.855	2136.2	-6573.33
4059	Poly(tetrafluoroethylene-co-perfluoro-(alkyl vinyl ether))	PP	94.36	7.696	2.234	0.29	5	5.238	10.476	18.92	17.227	3.071	2.234	2.583	0.429	0.911	0.5	9.018	190.47	-7784.16
4466	PFA	PP	92.47	11.916	2.234	0.188	7	7.333	16.762	27.605	24.632	5.066	2.234	3.056	0.348	0.892	0.438	14.939	-1046.98	-8350.17
3786	Poly(tetrafluoroethylene-co-perfluoro-(alkyl vinyl ether))	PP	85.41	7.992	2.238	0.28	11.5	12.048	16.238	19.169	18.649	7.961	2.238	3.917	0.642	0.973	0.742	31.457	1849.61	-7403.41
3906	PFA	PP	97.03	6.473	2.266	0.35	7.5	7.857	11	15.426	14.803	6.141	2.266	3.163	0.644	0.96	0.714	16.568	2996.99	-7551.82
3830	Poly(tetrafluoroethylene-co-perfluoro-(alkyl vinyl ether))	PP	80.76	6.797	2.266	0.333	7.5	7.857	9.952	15.426	14.94	6.141	2.266	3.163	0.644	0.968	0.789	16.568	-1777.78	-7436.16
4645	Poly(tetrafluoroethylene-co-perfluoro-(alkyl vinyl ether))	PP	82.93	7.723	2.282	0.295	7	7.333	13.619	19.768	17.352	7.237	2.282	3.056	0.486	0.878	0.538	14.939	-2275.21	-8652.11
3724	PFA	PP	92.23	4.12	2.289	0.556	5.5	5.762	6.286	10.484	10.301	3.071	2.171	2.709	0.812	0.983	0.917	10.404	-1808.48	-7311.29
3711	Poly(tetrafluoroethylene-co-perfluoro-(alkyl vinyl ether))	PP	96.04	4.12	2.289	0.556	6.5	6.809	7.857	11.332	10.967	4.094	2.289	2.945	0.816	0.968	0.867	13.367	-4495.25	-7304.13
3702	PFA	PP	80.81	4.577	2.289	0.5	6	6.286	7.857	11.931	11.384	4.342	2.289	2.829	0.745	0.954	0.8	11.855	-2731.71	-7288.77
2650	1,2,4-BUTANETRIOL	PZ	85.79	5.493	2.289	0.417	5.5	5.762	9.429	15.426	13.385	4.094	2.271	2.709	0.552	0.868	0.611	10.404	1391.07	-5607.11
4476	PFA	PP	87.67	6.408	2.289	0.357	6.5	6.809	9.429	15.426	14.461	5.79	2.289	2.945	0.6	0.937	0.722	13.367	2630.57	-8383.95
4881	PFA	PP	76.61	7.324	2.289	0.312	7	7.333	11.524	17.721	16.28	6.514	2.289	3.056	0.542	0.919	0.636	14.939	667.435	-9024.68
3311	PFA	PP	83.24	8.239	2.289	0.278	6.5	6.809	11.524	18.321	17.774	7.165	2.289	2.945	0.505	0.97	0.591	13.367	3920.21	-6662.37
3797	Poly(tetrafluoroethylene-co-perfluoro-(alkyl vinyl ether))	PP	92.03	10.685	2.39	0.224	9	9.429	19.905	25.061	22.98	10.235	2.39	3.465	0.434	0.917	0.474	21.779	-166.742	-7416.71
3871	PFA	PP	92.31	9.434	2.409	0.255	11	11.524	15.19	20.967	20.098	7.961	2.409	3.83	0.574	0.959	0.759	29.428	-4002.93	-7516
2707	Cellulose Acetate 4. White Fiber	PP	92.43	10.639	2.409	0.226	8.5	8.905	18.333	25.661	22.776	10.235	2.409	3.367	0.412	0.888	0.486	19.989	-2076.65	-5705.37
3648	Poly(tetrafluoroethylene-co-perfluoro-(alkyl vinyl ether))	PP	90.34	6.551	2.456	0.375	5.5	5.762	12.048	18.321	15.478	6.514	2.456	2.709	0.464	0.845	0.478	10.404	-3513.68	-7179.26
4873	PFA	PP	93.27	7.165	2.456	0.343	7.5	7.857	12.048	17.473	16.26	5.118	2.456	3.163	0.569	0.931	0.652	16.568	-370.424	-9014.44
3725	PFA	PP	95.38	13.606	2.461	0.181	11	11.524	22.524	30.003	28.106	7.237	2.461	3.83	0.401	0.937	0.512	29.428	-2400.08	-7311.29
3787	PFA	PP	95.6	4.468	2.482	0.556	6.5	6.809	8.905	12.531	12.05	4.342	2.482	2.945	0.738	0.962	0.765	13.367	2593.72	-7404.43
4726	PFA	PP	84.1	4.717	2.482	0.526	5.5	5.762	7.857	12.531	12.05	4.094	2.482	2.709	0.679	0.962	0.733	10.404	-2670.3	-8781.08
3390	PFA	PP	93.12	5.213	2.482	0.476	5	5.238	9.429	14.826	13.27	5.118	2.482	2.583	0.547	0.895	0.556	9.018	-1581.26	-6777.01
4801	PFA	PP	88.99	18.866	2.482	0.132	17	17.809	28.809	40.239	38.24	4.577	2.482	4.762	0.372	0.95	0.618	56.538	-770.624	-8903.9
4882	PFA	PP	96.66	8.582	2.524	0.294	5.5	5.762	15.714	22.415	19.233	8.188	2.524	2.709	0.38	0.858	0.367	10.404	102.447	-9027.75
3485	PFA	PP	90.47	3.974	2.555	0.643	6.5	6.809	7.857	11.332	11.103	4.094	2.555	2.945	0.816	0.98	0.867	13.367	659.247	-6926.44
3418	Poly(tetrafluoroethylene-co-perfluoro-(alkyl vinyl ether))	PP	94.8	5.11	2.555	0.5	5	5.238	9.429	14.826	12.71	5.066	2.555	2.583	0.547	0.857	0.556	9.018	2036.92	-6805.67
2949	PFA	PP	96.21	5.394	2.555	0.474	7.5	7.857	9.429	13.379	12.968	5.118	2.555	3.163	0.743	0.969	0.833	16.568	3998	-6116.83
3967	SALINOMYCIN SODIUM SALT	NP	78.88	6.813	2.555	0.375	7	7.333	12.048	16.873	15.56	6.514	2.555	3.056	0.569	0.922	0.609	14.939	-2413.39	-7656.22
3326	Poly(tetrafluoroethylene-co-perfluoro-(alkyl vinyl ether))	PP	89.37	12.45	2.563	0.206	13.5	14.143	26.19	29.404	27.13	12.282	2.563	4.243	0.453	0.923	0.54	40.01	-3344.8	-6692.06
3538	SURFACTIN SODIUM SALT	NP	79.76	4.531	2.589	0.571	6	6.286	9.429	13.978	12.091	4.342	2.589	2.829	0.636	0.865	0.667	11.855	-515.765	-7014.47
3696	PFA	PP	93.58	4.531	2.589	0.571	6	6.286	7.857	11.931	11.491	3.662	2.589	2.829	0.745	0.963	0.8	11.855	2781.02	-7275.47
3368	DIBUTYLAMINE	CSF	82.52	5.502	2.589	0.471	5.5	5.762	12.048	17.473	14.062	5.118	2.589	2.709	0.487	0.805	0.478	10.404	3410.5	-6734.02
3565	PFA	PP	83.21	6.15	2.589	0.421	5.5	5.762	9.429	15.426	14.34	5.066	2.589	2.709	0.552	0.93	0.611	10.404	-2401.11	-7052.34
4447	PFA	PP	91.6	7.768	2.589	0.333	6.5	6.809	12.571	19.52	17.328	7.165	2.589	2.945	0.474	0.888	0.542	13.367	786.165	-8315.37
4260	PFA	PP	77.33	8.092	2.589	0.32	9	9.429	17.286	21.815	19.144	7.782	2.589	3.465	0.499	0.878	0.545	21.779	-3454.32	-8056.42
4623	WATER	NP	92.95	9.71	2.589	0.267	11	11.524	17.286	23.862	20.686	6.866	2.589	3.83	0.504	0.867	0.667	29.428	-444.118	-8619.36
4155	METHYL (R)-(-)-3-HYDROXYBUTYRATE	CSF	86.03	6.223	2.609	0.419	6	6.286	8.905	14.826	14.321	5.066	2.609	2.829	0.599	0.966	0.706	11.855	-2038.78	-7918.24
4721	Poly(tetrafluoroethylene-co-perfluoro-(alkyl vinyl ether))	PP	75.32	9.123	2.661	0.292	11	11.524	16.762	20.967	20.092	8.188	2.661	3.83	0.574	0.958	0.688	29.428	-1889.34	-8776.99
4138	PFA	PP	97.08	4.468	2.731	0.611	7.5	7.857	9.429	12.531	12.233	4.342	2.731	3.163	0.793	0.976	0.833	16.568	-1537.25	-7906.99
3823	Poly(tetrafluoroethylene-co-perfluoro-(alkyl vinyl ether))	PP	93.92	5.213	2.731	0.524	7.5	7.857	9.429	13.379	13.081	5.118	2.731	3.163	0.743	0.978	0.833	16.568	2528.21	-7434.11
3793	PFA	PP	91.45	5.461	2.731	0.5	5.5	5.762	11.524	17.473	13.915	5.118	2.731	2.709	0.487	0.796	0.5	10.404	-4613.98	-7413.64
4465	PFA	PP	94.28	5.71	2.731	0.478	7.5	7.857	11	15.426	14.097	5.118	2.731	3.163	0.644	0.914	0.714	16.568	-3511.64	-8345.06
4256	Poly(tetrafluoroethylene-co-perfluoro-(alkyl vinyl ether))	PP	96.5	8.192	2.731	0.333	12	12.571	17.286	20.967	18.782	8.188	2.731	4.001	0.599	0.896	0.727	33.53	-978.401	-8053.35
3213	Poly(tetrafluoroethylene-co-perfluoro-(alkyl vinyl ether))	PP	93.06	12.909	2.731	0.212	18	18.857	26.714	29.156	27.661	12.282	2.731	4.9	0.528	0.949	0.706	61.599	1209.91	-6491.44
2325	SILWET L-7600	CSF	87.75	16.88	2.731	0.162	21.5	22.524	37.19	38.44	35.375	16.376	2.731	5.355	0.438	0.92	0.606	80.412	429.976	-5086.14
3919	PFA	PP	96.27	3.662	2.746	0.75	6.5	6.809	7.857	11.332	10.967	3.662	2.746	2.945	0.816	0.968	0.867	13.367	3331.68	-7558.98
2435	PLASTORIT (R) SUPER	CSF	97.79	4.577	2.746	0.6	6	6.286	8.381	12.779	11.566	4.342	2.746	2.829	0.695	0.905	0.75	11.855	-1759.35	-5271.4
4900	Poly(tetrafluoroethylene-co-perfluoro-(alkyl vinyl ether))	PP	96.2	5.035	2.746	0.545	9	9.429	11	13.978	13.431	5.118	2.746	3.465	0.779	0.961	0.857	21.779	-3930.26	-9044.13
3147	Poly(tetrafluoroethylene-co-perfluoro-(alkyl vinyl ether))	PP	84.37	6.866	2.746	0.4	6	6.286	14.667	18.92	16.28	6.514	2.746	2.829	0.47	0.86	0.429	11.855	-442.071	-6375.78
3606	TEGO TWIN 4000	CSF	94.72	7.782	2.746	0.353	11	11.524	15.714	18.92	17.774	6.141	2.746	3.83	0.636	0.939	0.733	29.428	-4406.2	-7092.26
4484	Poly(tetrafluoroethylene-co-perfluoro-(alkyl vinyl ether))	PP	94.6	10.986	2.746	0.25	11	11.524	21.476	25.909	23.791	10.235	2.746	3.83	0.464	0.918	0.537	29.428	3735.98	-8393.16
2888	PFA	PP	96.19	12.817	2.746	0.214	19	19.905	25.667	28.804	27.32	11.58	2.746	5.034	0.549	0.948	0.776	66.803	2133.13	-6039.04
1585	1,2,4-BUTANETRIOL	PZ	78.33	7.382	2.75	0.373	10	10.476	14.667	18.072	17.356	7.165	2.75	3.652	0.635	0.96	0.714	25.507	-2971.21	-4031.9
4688	Poly(tetrafluoroethylene-co-perfluoro-(alkyl vinyl ether))	PP	80.61	8.832	2.81	0.318	12	12.571	22	25.061	21.263	8.188	2.81	4.001	0.502	0.848	0.571	33.53	-1167.75	-8712.5
3972	PFA	PP	97.21	10.639	2.81	0.264	8	8.381	21.476	27.956	23.869	10.235	2.81	3.267	0.367	0.854	0.39	18.252	184.329	-7659.29
2193	Cotton 14. Yellow Fiber	FB	92.96	4.826	2.839	0.588	6.5	6.809	9.429	13.379	12.71	5.118	2.746	2.945	0.691	0.95	0.722	13.367	3888.48	-4887.57
4590	PFA	PP	96.29	5.11	2.839	0.556	8.5	8.905	10.476	13.379	12.968	5.066	2.839	3.367	0.791	0.969	0.85	19.989	2746.22	-8546.69
4558	PFA	PP	96.33	7.097	2.839	0.4	9	9.429	13.095	17.721	16.825	6.866	2.839	3.465	0.614	0.949	0.72	21.779	-2650.85	-8526.22
4247	PFA	PP	76.5	15.585	2.851	0.183	18	18.857	39.286	44.478	34.142	14.475	2.851	4.9	0.346	0.768	0.48	61.599	588.624	-8041.07
1539	SALINOMYCIN SODIUM SALT	NP	75.72	2.895	2.895	1	6	6.286	6.809	9.884	9.702	3.071	2.746	2.829	0.899	0.982	0.923	11.855	-3746.03	-3971.51
3439	PFA	PP	94.94	2.895	2.895	1	7	7.333	7.333	9.884	9.884	3.071	2.895	3.056	0.971	1	1	14.939	3072.73	-6827.16
4778	PFA	PP	90.62	2.895	2.895	1	6	6.286	6.809	9.884	9.702	3.071	2.746	2.829	0.899	0.982	0.923	11.855	1487.28	-8888.55
3411	PFA	PP	89.12	2.895	2.895	1	6	6.286	6.286	9.884	9.884	3.071	2.895	2.829	0.899	1	1	11.855	-3366.3	-6803.62
4630	PFA	PP	82.23	2.895	2.895	1	7	7.333	7.333	9.884	9.884	3.071	2.895	3.056	0.971	1	1	14.939	2535.38	-8634.71
3139	PFA	PP	98.35	3.619	2.895	0.8	5	5.238	7.333	11.931	11.149	4.094	2.746	2.583	0.68	0.934	0.714	9.018	2261.07	-6364.53
4273	PFA	PP	94.88	4.342	2.895	0.667	8	8.381	8.905	11.931	11.749	4.342	2.895	3.267	0.86	0.985	0.941	18.252	-692.836	-8074.84
3360	Poly(tetrafluoroethylene-co-perfluoro-(alkyl vinyl ether))	PP	94.41	4.342	2.895	0.667	8	8.381	8.905	11.931	11.749	4.342	2.895	3.267	0.86	0.985	0.941	18.252	2138.25	-6721.74
4910	Poly(tetrafluoroethylene-co-perfluoro-(alkyl vinyl ether))	PP	85.74	4.342	2.895	0.667	8	8.381	8.381	12.779	12.779	4.342	2.895	3.267	0.803	1	1	18.252	-3390.86	-9049.24
3978	PFA	PP	95.54	5.066	2.895	0.571	9.5	9.952	10.476	13.379	13.196	5.118	2.746	3.56	0.836	0.986	0.95	23.618	-1310.02	-7663.38
4319	PFA	PP	95.17	5.066	2.895	0.571	9	9.429	12.048	14.826	13.862	5.118	2.895	3.465	0.734	0.935	0.783	21.779	-3280.32	-8162.87
3522	PFA	PP	92.91	5.066	2.895	0.571	11.5	12.048	12.571	14.227	14.044	5.118	2.895	3.917	0.865	0.987	0.958	31.457	-2076.65	-6982.74
4211	PFA	PP	75.14	5.066	2.895	0.571	11.5	12.048	12.048	13.379	13.379	5.066	2.895	3.917	0.92	1	1	31.457	-765.507	-8007.29
3602	Poly(tetrafluoroethylene-co-perfluoro-(alkyl vinyl ether))	PP	94.96	5.066	2.895	0.571	8	8.381	9.952	13.978	13.379	5.118	2.895	3.267	0.734	0.957	0.842	18.252	-1198.46	-7074.86
3194	DODECENYLSUCCINIC ANHYDRIDE	PZ	85.23	5.066	2.895	0.571	8.5	8.905	9.952	14.227	13.379	5.118	2.895	3.367	0.744	0.94	0.895	19.989	1020.55	-6454.6
3097	PFA	PP	93.52	5.79	2.895	0.5	12	12.571	13.095	14.826	14.644	5.79	2.895	4.001	0.848	0.988	0.96	33.53	3347.04	-6311.3
4692	PFA	PP	94.03	4.208	2.913	0.692	8	8.381	9.429	11.931	11.673	4.094	2.913	3.267	0.86	0.978	0.889	18.252	303.059	-8719.67
4770	PFA	PP	77.98	5.826	2.913	0.5	6.5	6.809	13.095	18.321	14.91	6.141	2.913	2.945	0.505	0.814	0.52	13.367	-686.695	-8877.29
4505	PFA	PP	95.52	7.444	2.913	0.391	11.5	12.048	14.667	17.473	16.775	7.165	2.913	3.917	0.704	0.96	0.821	31.457	-76.6709	-8415.68
2844	PFA	PP	80.72	8.415	2.913	0.346	16.5	17.286	20.428	20.368	19.594	8.188	2.913	4.691	0.724	0.962	0.846	54.062	-195.4	-5945.9
3736	PFA	PP	84.93	8.739	2.913	0.333	9.5	9.952	18.333	24.111	19.401	8.188	2.913	3.56	0.464	0.805	0.543	23.618	491.388	-7320.5
3338	Poly(tetrafluoroethylene-co-perfluoro-(alkyl vinyl ether))	PP	90.31	11.005	2.913	0.265	12	12.571	22	25.909	23.999	10.235	2.913	4.001	0.485	0.926	0.571	33.53	-4249.6	-6703.31
3905	PFA	PP	95.64	11.328	2.913	0.257	13.5	14.143	23.047	27.357	24.463	10.235	2.913	4.243	0.487	0.894	0.614	40.01	2727.8	-7552.84
4400	1,2,4-BUTANETRIOL	PZ	76.96	13.345	2.929	0.22	15.5	16.238	30.381	31.451	28.33	11.259	2.929	4.547	0.454	0.901	0.534	49.222	1633.65	-8279.55
4685	PFA	PP	91.32	9.139	2.952	0.323	15.5	16.238	22	22.415	21.349	8.697	2.952	4.547	0.637	0.952	0.738	49.222	1298.95	-8699.2
3281	PFA	PP	81.37	5.958	2.979	0.5	5	5.238	11.524	16.873	14.535	6.141	2.979	2.583	0.481	0.861	0.455	9.018	-2873.98	-6584.58
3341	Poly(tetrafluoroethylene-co-perfluoro-(alkyl vinyl ether))	PP	93.94	7.944	2.979	0.375	12	12.571	16.762	19.768	18.182	5.79	2.979	4.001	0.636	0.92	0.75	33.53	-1911.86	-6705.36
3645	PFA	PP	91.39	10.426	2.979	0.286	11.5	12.048	22	25.31	23.257	10.235	2.979	3.917	0.486	0.919	0.548	31.457	-1916.98	-7175.16
4323	Poly(tetrafluoroethylene-co-perfluoro-(alkyl vinyl ether))	PP	77.19	12.164	2.979	0.245	18.5	19.381	28.286	28.556	27.042	11.259	2.979	4.968	0.547	0.947	0.685	64.183	2607.02	-8166.96
3405	SODA ASH	NP	77.39	7.353	3.037	0.413	7	7.333	13.095	18.072	16.955	6.141	3.037	3.056	0.531	0.938	0.56	14.939	-1175.94	-6797.48
3312	WATER	NP	80.95	5.702	3.041	0.533	8	8.381	13.619	17.721	15.409	5.493	3.041	3.267	0.579	0.87	0.615	18.252	-934.389	-6669.54
1523	DIISOBUTYLENE	CSF	76.67	3.071	3.071	1	5.5	5.762	6.286	10.484	10.301	3.619	2.746	2.709	0.812	0.983	0.917	10.404	-238.389	-3935.69
4401	EDAPLAN LA 411	CSF	76.72	3.071	3.071	1	6	6.286	7.333	11.083	10.719	3.204	3.071	2.829	0.802	0.967	0.857	11.855	3483.17	-8277.5
3528	BACITRACIN ZINC SALT	NP	91.3	3.071	3.071	1	7	7.333	7.857	11.083	10.901	3.619	3.071	3.056	0.866	0.984	0.933	14.939	2567.11	-6996.04
2881	RUTIN	NP	75.86	3.071	3.071	1	6.5	6.809	7.333	10.484	10.301	3.619	2.746	2.945	0.882	0.983	0.929	13.367	3699.13	-6025.74
3450	TERT-AMYL ALCOHOL	NP	78.34	3.071	3.071	1	7.5	7.857	7.857	10.484	10.484	3.619	2.895	3.163	0.948	1	1	16.568	-953.836	-6844.56
4086	ALPEX CK-450, CYCLIZED RUBBER	PP	96.22	3.071	3.071	1	5.5	5.762	6.286	10.484	10.301	3.204	2.895	2.709	0.812	0.983	0.917	10.404	356.282	-7808.73
4259	PFA	PP	97.46	3.071	3.071	1	7.5	7.857	7.857	10.484	10.484	3.619	2.895	3.163	0.948	1	1	16.568	2358.31	-8054.37
4691	PFA	PP	96.78	3.071	3.071	1	6.5	6.809	7.333	10.484	10.301	3.204	2.895	2.945	0.882	0.983	0.929	13.367	3501.59	-8718.64
3806	PFA	PP	96.56	3.071	3.071	1	8.5	8.905	8.905	11.683	11.683	3.619	3.071	3.367	0.905	1	1	19.989	-3593.52	-7424.9
4212	PFA	PP	94.72	3.071	3.071	1	7	7.333	7.857	11.083	10.901	3.071	2.746	3.056	0.866	0.984	0.933	14.939	2164.86	-8006.27
4119	PFA	PP	93.14	3.071	3.071	1	5	5.238	6.809	11.083	10.484	3.619	2.895	2.583	0.732	0.946	0.769	9.018	-3107.34	-7874.23
2602	PFA	PP	88.69	3.071	3.071	1	7	7.333	7.857	11.083	10.901	3.619	3.071	3.056	0.866	0.984	0.933	14.939	-3830.98	-5568.22
4125	PFA	PP	88.01	3.071	3.071	1	7	7.333	7.857	11.083	10.901	3.619	3.071	3.056	0.866	0.984	0.933	14.939	-4320.23	-7884.47
4045	PFA	PP	87.12	3.071	3.071	1	8	8.381	8.381	11.083	11.083	3.619	3.071	3.267	0.926	1	1	18.252	3533.32	-7765.74
3679	PFA	PP	86.74	3.071	3.071	1	6.5	6.809	7.333	10.484	10.301	3.619	2.746	2.945	0.882	0.983	0.929	13.367	3834.24	-7207.91
4615	PFA	PP	85.37	3.071	3.071	1	8	8.381	8.381	11.083	11.083	3.619	3.071	3.267	0.926	1	1	18.252	392.106	-8606.06
4035	PFA	PP	85.17	3.071	3.071	1	7	7.333	7.333	11.083	11.083	3.071	2.895	3.056	0.866	1	1	14.939	-1039.81	-7742.2
3136	Poly(tetrafluoroethylene-co-perfluoro-(alkyl vinyl ether))	PP	93.41	3.071	3.071	1	6.5	6.809	7.333	10.484	10.301	3.619	2.746	2.945	0.882	0.983	0.929	13.367	882.377	-6360.43
4823	Poly(tetrafluoroethylene-co-perfluoro-(alkyl vinyl ether))	PP	89.96	3.071	3.071	1	5.5	5.762	8.381	13.379	11.5	3.204	3.071	2.709	0.636	0.86	0.688	10.404	-3517.78	-8927.44
4063	Poly(tetrafluoroethylene-co-perfluoro-(alkyl vinyl ether))	PP	87.37	3.071	3.071	1	5.5	5.762	6.286	10.484	10.301	3.204	2.895	2.709	0.812	0.983	0.917	10.404	-292.636	-7790.3
4775	Poly(tetrafluoroethylene-co-perfluoro-(alkyl vinyl ether))	PP	82.65	3.071	3.071	1	5	5.238	6.809	11.083	10.484	3.619	2.895	2.583	0.732	0.946	0.769	9.018	-457.424	-8883.43
4878	Poly(tetrafluoroethylene-co-perfluoro-(alkyl vinyl ether))	PP	82.52	3.071	3.071	1	7	7.333	7.857	11.083	10.901	3.619	3.071	3.056	0.866	0.984	0.933	14.939	-3995.77	-9023.66
4276	3-METHYL-1,3,5-PENTANETRIOL	PZ	82.99	3.071	3.071	1	6.5	6.809	7.333	10.484	10.301	3.204	2.895	2.945	0.882	0.983	0.929	13.367	-1907.77	-8079.96
4016	4-METHOXY-4-METHYL-2-PENTANONE	CSF	80.4	4.094	3.071	0.75	8	8.381	8.905	11.931	11.749	4.094	3.071	3.267	0.86	0.985	0.941	18.252	-992.73	-7709.44
3447	EDAPLAN LA 411	CSF	93.92	4.094	3.071	0.75	7	7.333	9.429	13.13	12.615	4.094	2.913	3.056	0.731	0.961	0.778	14.939	-4140.08	-6835.35
3504	SILWET L-7600	CSF	84.17	4.094	3.071	0.75	5.5	5.762	6.809	12.531	12.303	4.094	2.555	2.709	0.679	0.982	0.846	10.404	3131.07	-6943.84
155	WATER	NP	79.85	4.094	3.071	0.75	10	10.476	10.476	13.13	13.13	4.094	3.071	3.652	0.874	1	1	25.507	2366.5	-1612.28
403	WATER	NP	78.18	4.094	3.071	0.75	8	8.381	8.381	11.931	11.931	4.094	3.071	3.267	0.86	1	1	18.252	591.694	-2028.85
4166	PFA	PP	97.33	4.094	3.071	0.75	9.5	9.952	10.476	12.531	12.348	4.342	3.071	3.56	0.892	0.985	0.95	23.618	2864.95	-7927.46
4389	PFA	PP	95.14	4.094	3.071	0.75	6	6.286	9.952	14.826	12.166	4.094	3.071	2.829	0.599	0.821	0.632	11.855	-807.471	-8260.1
4876	PFA	PP	92.62	4.094	3.071	0.75	9.5	9.952	10.476	12.531	12.348	4.094	3.071	3.56	0.892	0.985	0.95	23.618	642.871	-9021.61
4600	PFA	PP	92.03	4.094	3.071	0.75	10	10.476	10.476	11.931	11.931	4.094	3.071	3.652	0.962	1	1	25.507	1302.02	-8568.19
3558	PFA	PP	91.94	4.094	3.071	0.75	8	8.381	11	13.978	12.948	4.342	3.071	3.267	0.734	0.926	0.762	18.252	-1970.2	-7044.15
3595	PFA	PP	84.2	4.094	3.071	0.75	8.5	8.905	9.429	12.531	12.348	4.342	3.071	3.367	0.844	0.985	0.944	19.989	-3189.23	-7070.76
3466	PFA	PP	82.39	4.094	3.071	0.75	9.5	9.952	9.952	12.531	12.531	4.342	3.071	3.56	0.892	1	1	23.618	2138.25	-6898.81
4867	PFA	PP	77.84	4.094	3.071	0.75	9.5	9.952	10.476	12.531	12.348	4.12	3.071	3.56	0.892	0.985	0.95	23.618	2567.11	-9007.28
2183	Poly(tetrafluoroethylene-co-perfluoro-(alkyl vinyl ether))	PP	88.38	4.094	3.071	0.75	8.5	8.905	9.952	12.531	12.273	4.094	3.071	3.367	0.844	0.979	0.895	19.989	-4193.31	-4869.15
4431	Poly(tetrafluoroethylene-co-perfluoro-(alkyl vinyl ether))	PP	85.62	4.094	3.071	0.75	8.5	8.905	9.952	13.379	12.531	4.094	2.895	3.367	0.791	0.937	0.895	19.989	3372.62	-8295.93
3651	Poly(tetrafluoroethylene-co-perfluoro-(alkyl vinyl ether))	PP	79.86	4.094	3.071	0.75	9.5	9.952	9.952	12.531	12.531	4.342	3.071	3.56	0.892	1	1	23.618	282.588	-7178.23
339	TEGO TWIN 4000	CSF	95.18	5.118	3.071	0.6	9.5	9.952	13.095	16.625	14.737	5.118	3.071	3.56	0.673	0.886	0.76	23.618	-432.859	-1914.22
299	WATER	NP	78.62	5.118	3.071	0.6	12	12.571	12.571	13.978	13.978	5.118	3.071	4.001	0.899	1	1	33.53	-4238.34	-1866.11
2771	FOOD ORANGE 5	PG	78.32	5.118	3.071	0.6	7.5	7.857	11.524	16.274	13.75	5.118	3.071	3.163	0.611	0.845	0.682	16.568	-927.224	-5814.89
2852	PFA	PP	96.77	5.118	3.071	0.6	5.5	5.762	10.476	15.426	13.614	5.118	3.071	2.709	0.552	0.883	0.55	10.404	-1056.19	-5954.09
4755	PFA	PP	95.79	5.118	3.071	0.6	11.5	12.048	13.619	15.426	14.395	5.118	3.071	3.917	0.798	0.933	0.885	31.457	-3513.68	-8828.16
3386	PFA	PP	94.7	5.118	3.071	0.6	13	13.619	13.619	13.978	13.978	5.118	3.071	4.164	0.936	1	1	37.808	3870.06	-6772.91
3925	PFA	PP	93.42	5.118	3.071	0.6	12.5	13.095	13.619	14.578	14.395	5.118	3.071	4.083	0.88	0.987	0.962	35.648	-679.53	-7574.34
4516	PFA	PP	91.42	5.118	3.071	0.6	12	12.571	12.571	13.978	13.978	5.118	3.071	4.001	0.899	1	1	33.53	-1348.92	-8424.89
4513	PFA	PP	87.67	5.118	3.071	0.6	10.5	11	13.095	15.426	14.32	5.118	3.071	3.742	0.762	0.928	0.84	27.444	-442.071	-8423.87
2999	PFA	PP	84.62	5.118	3.071	0.6	12.5	13.095	13.619	14.578	14.395	5.118	3.071	4.083	0.88	0.987	0.962	35.648	-1938.47	-6194.62
3122	PFA	PP	83.21	5.118	3.071	0.6	11	11.524	13.095	15.177	14.737	5.118	3.071	3.83	0.793	0.971	0.88	29.428	-4309.99	-6336.89
4671	PFA	PP	79.85	5.118	3.071	0.6	11.5	12.048	13.095	14.578	14.213	5.118	3.071	3.917	0.844	0.975	0.92	31.457	-3345.83	-8672.59
4807	Poly(tetrafluoroethylene-co-perfluoro-(alkyl vinyl ether))	PP	95.21	5.118	3.071	0.6	11	11.524	13.095	15.177	14.879	5.118	2.979	3.83	0.793	0.98	0.88	29.428	2702.21	-8905.95
4541	PFA	PP	93.96	6.141	3.071	0.5	15	15.714	15.714	16.025	16.025	6.141	3.071	4.473	0.877	1	1	46.86	2761.58	-8505.75
4647	PFA	PP	92.47	6.141	3.071	0.5	7.5	7.857	11.524	16.274	14.879	6.141	3.071	3.163	0.611	0.914	0.682	16.568	-787.001	-8653.14
3859	PFA	PP	91.25	6.141	3.071	0.5	10	10.476	13.619	16.873	15.661	6.141	3.071	3.652	0.68	0.928	0.769	25.507	-2410.32	-7473.01
4514	PFA	PP	89.33	6.141	3.071	0.5	12.5	13.095	14.667	16.625	16.185	6.141	2.913	4.083	0.772	0.974	0.893	35.648	-2915.94	-8424.89
4216	PFA	PP	88.84	6.141	3.071	0.5	15	15.714	16.238	16.025	15.843	6.141	3.071	4.473	0.877	0.989	0.968	46.86	-3062.31	-8013.43
4419	PFA	PP	88.01	6.141	3.071	0.5	5	5.238	14.667	20.967	15.927	6.141	3.071	2.583	0.387	0.76	0.357	9.018	-2745.01	-8284.67
4562	PFA	PP	84.99	6.141	3.071	0.5	12.5	13.095	14.143	15.426	15.168	6.141	3.071	4.083	0.832	0.983	0.926	35.648	-661.106	-8529.29
4299	PFA	PP	79.19	6.141	3.071	0.5	5.5	5.762	15.714	20.368	16.442	6.141	3.071	2.709	0.418	0.807	0.367	10.404	-1756.28	-8147.51
3267	Poly(tetrafluoroethylene-co-perfluoro-(alkyl vinyl ether))	PP	86.4	6.141	3.071	0.5	7.5	7.857	15.19	22.415	16.397	6.141	3.071	3.163	0.443	0.732	0.517	16.568	-1541.34	-6569.23
4714	Poly(tetrafluoroethylene-co-perfluoro-(alkyl vinyl ether))	PP	75.03	6.141	3.071	0.5	9.5	9.952	11.524	16.625	16.214	6.141	3.071	3.56	0.673	0.975	0.864	23.618	3735.98	-8772.89
2691	1,2,4-BUTANETRIOL	PZ	84.03	6.141	3.071	0.5	12.5	13.095	15.19	17.473	16.397	6.141	3.071	4.083	0.734	0.938	0.862	35.648	1019.53	-5682.85
4587	PFA	PP	95.14	7.165	3.071	0.429	9	9.429	15.19	18.92	17.404	5.035	3.071	3.465	0.575	0.92	0.621	21.779	669.482	-8545.67
4446	PFA	PP	92.84	7.165	3.071	0.429	12	12.571	15.19	18.072	17.404	5.035	3.071	4.001	0.695	0.963	0.828	33.53	439.188	-8315.37
4414	PFA	PP	88.57	7.165	3.071	0.429	14.5	15.19	19.905	21.567	19.014	7.165	3.071	4.398	0.641	0.882	0.763	44.537	-3514.71	-8283.64
4028	Poly(tetrafluoroethylene-co-perfluoro-(alkyl vinyl ether))	PP	95.79	7.165	3.071	0.429	11.5	12.048	15.19	18.321	16.992	5.035	2.979	3.917	0.672	0.928	0.793	31.457	1041.02	-7727.87
4407	Poly(tetrafluoroethylene-co-perfluoro-(alkyl vinyl ether))	PP	88.11	7.165	3.071	0.429	9.5	9.952	15.714	19.52	18.036	7.165	3.071	3.56	0.573	0.924	0.633	23.618	-2762.41	-8280.57
3975	Poly(tetrafluoroethylene-co-perfluoro-(alkyl vinyl ether))	PP	83.33	7.165	3.071	0.429	8.5	8.905	19.381	22.415	18.672	7.165	3.071	3.367	0.472	0.833	0.459	19.989	3733.93	-7659.29
4209	EDAPLAN LA 411	CSF	92.73	8.188	3.071	0.375	12.5	13.095	19.381	22.415	19.614	8.188	3.071	4.083	0.572	0.875	0.676	35.648	-1187.2	-8004.22
3462	TEGO TWIN 4000	CSF	91.16	9.212	3.071	0.333	7	7.333	19.905	24.71	20.762	9.212	3.071	3.056	0.388	0.84	0.368	14.939	-1214.84	-6888.57
4334	PFA	PP	96.42	9.212	3.071	0.333	17.5	18.333	21.476	23.263	21.202	9.212	3.071	4.831	0.652	0.911	0.854	59.05	-29.5885	-8170.03
4071	PFA	PP	92.99	9.212	3.071	0.333	16	16.762	20.428	22.166	21.468	9.212	3.071	4.62	0.655	0.969	0.821	51.623	-447.189	-7799.51
4402	PFA	PP	83.86	9.212	3.071	0.333	12	12.571	19.905	23.862	20.783	5.79	3.071	4.001	0.527	0.871	0.632	33.53	-1261.92	-8277.5
4719	PFA	PP	85.29	10.235	3.071	0.3	16.5	17.286	22.524	24.462	22.906	8.685	3.071	4.691	0.603	0.936	0.767	54.062	1943.78	-8775.96
675	WATER	NP	88.96	11.259	3.071	0.273	15	15.714	25.143	27.956	24.856	11.259	3.071	4.473	0.503	0.889	0.625	46.86	783.094	-2515.03
3018	Poly(tetrafluoroethylene-co-perfluoro-(alkyl vinyl ether))	PP	84.15	11.259	3.071	0.273	16.5	17.286	26.19	28.205	24.323	7.237	3.071	4.691	0.523	0.862	0.66	54.062	2139.27	-6201.78
3969	Poly(tetrafluoroethylene-co-perfluoro-(alkyl vinyl ether))	PP	81.38	9.701	3.093	0.319	7	7.333	17.286	23.014	21.332	9.212	3.093	3.056	0.417	0.927	0.424	14.939	-1207.67	-7653.15
4826	PFA	PP	90.71	5.678	3.123	0.55	9.5	9.952	12.571	15.426	14.598	5.066	3.071	3.56	0.725	0.946	0.792	23.618	1321.47	-8937.68
4531	PFA	PP	92.31	9.936	3.123	0.314	8	8.381	22.524	26.757	22.442	9.409	3.123	3.267	0.384	0.839	0.372	18.252	3394.12	-8471.97
628	WATER	NP	84.85	8.582	3.197	0.373	13	13.619	20.428	21.815	19.89	6.797	3.197	4.164	0.6	0.912	0.667	37.808	-2890.35	-2416.77
4830	PFA	PP	90.44	3.662	3.204	0.875	8	8.381	9.429	11.931	11.566	4.094	3.071	3.267	0.86	0.969	0.889	18.252	-3253.71	-8945.87
4742	PFA	PP	84.83	3.662	3.204	0.875	6	6.286	8.381	12.779	11.566	4.094	2.895	2.829	0.695	0.905	0.75	11.855	-3185.13	-8797.46
4422	Poly(tetrafluoroethylene-co-perfluoro-(alkyl vinyl ether))	PP	96.65	5.493	3.204	0.583	11.5	12.048	14.667	16.274	15.469	5.493	3.204	3.917	0.756	0.951	0.821	31.457	3099.34	-8287.74
3591	TEGO TWIN 4000	CSF	90.19	9.612	3.204	0.333	7.5	7.857	20.428	25.31	21.306	9.212	3.204	3.163	0.393	0.842	0.385	16.568	-440.024	-7068.71
4267	PFA	PP	93.5	16.479	3.204	0.194	14	14.667	34.571	37.489	34.446	11.005	3.204	4.321	0.362	0.919	0.424	42.253	580.435	-8074.84
4738	PFA	PP	96.83	18.309	3.204	0.175	29	30.381	46.095	43.63	38.549	16.376	3.204	6.219	0.448	0.884	0.659	125.969	-302.871	-8792.34
4053	EDAPLAN LA 411	CSF	84.71	5.821	3.212	0.552	5	5.238	12.048	18.072	15.722	6.141	3.011	2.583	0.449	0.87	0.435	9.018	-269.095	-7774.95
3256	PFA	PP	94.05	4.717	3.227	0.684	7.5	7.857	11.524	15.426	14.022	5.118	3.071	3.163	0.644	0.909	0.682	16.568	3120.84	-6564.11
3852	Poly(tetrafluoroethylene-co-perfluoro-(alkyl vinyl ether))	PP	86.33	8.44	3.227	0.382	5.5	5.762	19.905	23.263	20.007	7.237	3.227	2.709	0.366	0.86	0.289	10.404	2140.29	-7467.89
4715	PFA	PP	86.64	9.185	3.227	0.351	16	16.762	24.619	23.862	22.12	9.212	3.227	4.62	0.608	0.927	0.681	51.623	-1060.28	-8775.96
4112	DODECENYLSUCCINIC ANHYDRIDE	PZ	93.94	9.93	3.227	0.325	16	16.762	28.286	25.909	23.904	9.409	3.227	4.62	0.56	0.923	0.593	51.623	3081.94	-7848.64
3553	Poly(tetrafluoroethylene-co-perfluoro-(alkyl vinyl ether))	PP	94.42	6.462	3.231	0.5	9.5	9.952	16.762	20.368	16.579	6.141	3.231	3.56	0.549	0.814	0.594	23.618	-974.307	-7041.08
3041	Poly(tetrafluoroethylene-co-perfluoro-(alkyl vinyl ether))	PP	92.38	3.56	3.237	0.909	5	5.238	7.333	11.931	11.309	4.094	2.746	2.583	0.68	0.948	0.714	9.018	3676.61	-6216.11
4239	PFA	PP	87.15	3.884	3.237	0.833	7.5	7.857	9.429	12.531	12.091	4.094	3.071	3.163	0.793	0.965	0.833	16.568	-3547.46	-8038
797	WATER	NP	78.11	7.444	3.237	0.435	10	10.476	17.286	19.768	17.964	7.165	3.237	3.652	0.58	0.909	0.606	25.507	1971.41	-2733.04
3389	Poly(tetrafluoroethylene-co-perfluoro-(alkyl vinyl ether))	PP	94.57	7.404	3.365	0.455	12.5	13.095	19.381	20.368	18.74	7.165	3.365	4.083	0.63	0.92	0.676	35.648	2631.59	-6774.96
3671	PFA	PP	91.45	7.226	3.412	0.472	5.5	5.762	17.286	23.263	17.567	6.866	3.412	2.709	0.366	0.755	0.333	10.404	-1443.08	-7189.49
4146	Poly(tetrafluoroethylene-co-perfluoro-(alkyl vinyl ether))	PP	88.86	8.23	3.412	0.415	16	16.762	20.428	19.768	19.005	6.514	3.412	4.62	0.734	0.961	0.821	51.623	1277.46	-7914.15
4666	PFA	PP	96.93	15.055	3.412	0.227	17	17.809	38.238	36.993	32.292	14.329	3.412	4.762	0.404	0.873	0.466	56.538	2258	-8666.44
3272	PFA	PP	79.75	17.156	3.431	0.2	24	25.143	41.905	40.735	35.953	16.376	3.431	5.658	0.436	0.883	0.6	94.838	-317.2	-6572.3
3427	Poly(tetrafluoroethylene-co-perfluoro-(alkyl vinyl ether))	PP	77.75	8.745	3.474	0.397	8.5	8.905	19.905	25.31	20.852	8.188	3.474	3.367	0.418	0.824	0.447	19.989	-3990.65	-6815.9
4650	PFA	PP	96.85	20.699	3.474	0.168	24.5	25.667	49.238	51.57	43.398	19.683	3.474	5.717	0.348	0.842	0.521	97.817	-103.283	-8656.21
3809	PFA	PP	88.16	6.454	3.475	0.538	7	7.333	15.19	18.072	16.145	6.141	3.475	3.056	0.531	0.893	0.483	14.939	3203.74	-7426.95
985	WATER	NP	83.59	6.703	3.475	0.519	14	14.667	18.857	18.92	17.334	6.514	3.475	4.321	0.718	0.916	0.778	42.253	-2947.67	-3002.23
4291	DODECENYLSUCCINIC ANHYDRIDE	PZ	92.12	7.944	3.475	0.438	12.5	13.095	17.286	19.52	18.394	7.165	3.475	4.083	0.657	0.942	0.758	35.648	667.435	-8131.14
4753	PFA	PP	90.42	22.354	3.515	0.157	24.5	25.667	59.714	54.114	46.298	19.541	3.515	5.717	0.332	0.856	0.43	97.817	-2145.22	-8817.93
4771	PFA	PP	89.15	7.673	3.517	0.458	10	10.476	19.381	21.815	19.602	7.237	3.407	3.652	0.526	0.899	0.541	25.507	-2271.12	-8878.31
3120	PFA	PP	97.76	9.76	3.534	0.362	16.5	17.286	24.095	25.31	22.91	9.212	3.534	4.691	0.582	0.905	0.717	54.062	-2161.6	-6335.87
4799	PFA	PP	93.76	11.61	3.534	0.304	18.5	19.381	29.333	27.357	25.684	10.132	3.534	4.968	0.57	0.939	0.661	64.183	-2283.4	-8901.86
3839	FOOD ORANGE 5	PG	75.25	15.649	3.534	0.226	31	32.476	44	37.84	33.972	15.353	3.534	6.43	0.534	0.898	0.738	139.222	3135.17	-7446.4
3465	TEGO TWIN 4000	CSF	92.07	15.988	3.536	0.221	34.5	36.143	51.333	38.089	35.668	15.199	3.536	6.784	0.56	0.936	0.704	163.453	-1218.93	-6897.78
4865	PFA	PP	93.18	6.797	3.56	0.524	13.5	14.143	17.286	17.473	16.729	6.141	3.56	4.243	0.763	0.957	0.818	40.01	-427.742	-9001.14
3129	Poly(tetrafluoroethylene-co-perfluoro-(alkyl vinyl ether))	PP	94.5	7.768	3.56	0.458	14.5	15.19	19.381	20.368	18.533	7.165	3.56	4.398	0.678	0.91	0.784	44.537	-3431.8	-6351.22
4435	PFA	PP	92.44	8.415	3.56	0.423	9	9.429	20.952	23.862	19.764	8.188	3.56	3.465	0.456	0.828	0.45	21.779	-2301.82	-8297.97
4076	TEGO GLIDE 410	CSF	87.89	9.71	3.56	0.367	11.5	12.048	20.952	26.158	21.544	8.685	3.56	3.917	0.47	0.824	0.575	31.457	-2033.66	-7803.61
3221	PFA	PP	78.88	13.594	3.56	0.262	20.5	21.476	33.524	33.498	29.449	12.282	3.56	5.229	0.49	0.879	0.641	74.868	-4119.61	-6510.89
4555	PFA	PP	91.75	14.565	3.56	0.244	19	19.905	35.095	35.793	30.805	13.306	3.56	5.034	0.442	0.861	0.567	66.803	-683.624	-8523.15
4226	PFA	PP	93.17	17.478	3.56	0.204	31	32.476	52.381	41.935	38.081	16.376	3.56	6.43	0.482	0.908	0.62	139.222	-931.318	-8030.83
1857	WATER	NP	76.3	7.793	3.611	0.463	19	19.905	22.524	19.768	19.132	7.237	3.611	5.034	0.8	0.968	0.884	66.803	-1882.18	-4391.16
37	WATER	NP	78.92	5.42	3.613	0.667	8	8.381	13.095	16.873	14.875	5.118	3.613	3.267	0.608	0.882	0.64	18.252	-741.965	-1364.58
2552	Cotton 14. Yellow Fiber	FB	92.62	7.628	3.613	0.474	7.5	7.857	16.762	21.216	18.017	5.826	3.613	3.163	0.468	0.849	0.469	16.568	-2233.25	-5468.94
2814	PFA	PP	89.62	3.619	3.619	1	10	10.476	10.476	12.779	12.779	3.619	3.071	3.652	0.898	1	1	25.507	3506.71	-5866.07
2797	NIGERICIN SODIUM SALT	NP	78.19	4.342	3.619	0.833	9.5	9.952	11.524	14.227	13.196	4.342	3.619	3.56	0.786	0.928	0.864	23.618	2657.18	-5843.55
855	WATER	NP	82.14	4.342	3.619	0.833	11.5	12.048	12.571	13.379	13.196	4.342	3.619	3.917	0.92	0.986	0.958	31.457	1076.85	-2826.18
4302	PFA	PP	94.6	4.342	3.619	0.833	10.5	11	11.524	13.379	13.196	4.342	3.619	3.742	0.879	0.986	0.955	27.444	2402.32	-8148.54
4345	PFA	PP	91.72	4.342	3.619	0.833	11.5	12.048	12.571	14.227	14.044	5.118	3.619	3.917	0.865	0.987	0.958	31.457	-627.33	-8181.29
3258	PFA	PP	83.96	4.342	3.619	0.833	9.5	9.952	11	13.379	13.121	5.118	3.071	3.56	0.836	0.981	0.905	23.618	-2616.05	-6565.14
4817	Poly(tetrafluoroethylene-co-perfluoro-(alkyl vinyl ether))	PP	92.78	4.342	3.619	0.833	8.5	8.905	9.952	13.379	13.151	4.342	3.071	3.367	0.791	0.983	0.895	19.989	-17.3062	-8919.26
3514	Poly(tetrafluoroethylene-co-perfluoro-(alkyl vinyl ether))	PP	92.41	4.342	3.619	0.833	11.5	12.048	12.571	13.379	13.196	4.342	3.619	3.917	0.92	0.986	0.958	31.457	-1684.64	-6961.24
4162	PFA	PP	93.09	5.066	3.619	0.714	9	9.429	13.619	16.025	14.826	5.118	3.619	3.465	0.679	0.925	0.692	21.779	1920.24	-7922.34
4423	Poly(tetrafluoroethylene-co-perfluoro-(alkyl vinyl ether))	PP	90.96	5.066	3.619	0.714	6	6.286	11	15.674	14.644	5.066	3.071	2.829	0.567	0.934	0.571	11.855	569.176	-8287.74
1263	TEGO TWIN 4000	CSF	94.94	5.79	3.619	0.625	10.5	11	17.286	18.321	16.016	5.79	3.619	3.742	0.642	0.874	0.636	27.444	1437.13	-3499.67
3586	PFA	PP	97.64	5.79	3.619	0.625	12	12.571	15.19	16.025	15.168	5.118	3.619	4.001	0.784	0.946	0.828	33.53	-560.801	-7065.64
3666	PFA	PP	94.81	5.79	3.619	0.625	10	10.476	14.667	16.873	14.985	5.79	3.619	3.652	0.68	0.888	0.714	25.507	-316.177	-7186.42
3946	PFA	PP	95.25	6.514	3.619	0.556	9	9.429	19.905	25.558	17.493	6.514	3.619	3.465	0.426	0.684	0.474	21.779	-2201.52	-7616.3
3501	EDAPLAN LA 411	CSF	93.45	7.237	3.619	0.5	17	17.809	20.952	19.768	18.622	7.237	3.619	4.762	0.757	0.942	0.85	56.538	-644.73	-6939.75
4712	PFA	PP	91.68	7.237	3.619	0.5	8	8.381	16.762	22.663	17.293	6.408	3.619	3.267	0.453	0.763	0.5	18.252	3261.06	-8773.91
3734	PFA	PP	89.61	7.237	3.619	0.5	14	14.667	18.333	18.92	18.063	7.237	3.56	4.321	0.718	0.955	0.8	42.253	-192.33	-7317.43
3584	PFA	PP	87.14	7.237	3.619	0.5	9.5	9.952	17.809	21.216	18.499	7.237	3.619	3.56	0.527	0.872	0.559	23.618	-3192.3	-7064.62
4639	Poly(tetrafluoroethylene-co-perfluoro-(alkyl vinyl ether))	PP	82.05	7.237	3.619	0.5	17.5	18.333	18.857	18.321	18.138	7.237	3.619	4.831	0.828	0.99	0.972	59.05	-4002.93	-8649.04
3406	PFA	PP	94.27	9.409	3.619	0.385	13	13.619	26.19	27.605	22.041	9.409	3.619	4.164	0.474	0.798	0.52	37.808	-2153.41	-6799.53
4704	Poly(tetrafluoroethylene-co-perfluoro-(alkyl vinyl ether))	PP	89.59	9.409	3.619	0.385	14.5	15.19	21.476	23.263	21.244	8.188	3.619	4.398	0.594	0.913	0.707	44.537	3732.91	-8755.49
3828	PFA	PP	94.51	13.919	3.655	0.263	16	16.762	36.143	36.993	30.005	10.528	3.655	4.62	0.392	0.811	0.464	51.623	794.353	-7435.14
2441	FOOD ORANGE 5	PG	87.76	4.12	3.662	0.889	11	11.524	13.095	13.978	13.431	4.342	3.662	3.83	0.861	0.961	0.88	29.428	-1809.51	-5283.68
3381	EDAPLAN LA 411	CSF	92.87	4.577	3.662	0.8	10	10.476	12.048	13.978	13.431	4.577	3.619	3.652	0.821	0.961	0.87	25.507	-2063.34	-6765.75
4006	PFA	PP	90.34	4.577	3.662	0.8	8.5	8.905	13.095	16.274	14.696	5.066	3.662	3.367	0.65	0.903	0.68	19.989	-1497.33	-7680.78
4336	Poly(tetrafluoroethylene-co-perfluoro-(alkyl vinyl ether))	PP	87.83	4.577	3.662	0.8	11.5	12.048	13.619	14.578	14.031	4.577	3.662	3.917	0.844	0.962	0.885	31.457	3005.18	-8172.08
3914	FOOD ORANGE 5	PG	77.01	5.493	3.662	0.667	8	8.381	14.667	19.768	14.879	5.79	3.619	3.267	0.519	0.753	0.571	18.252	-1179.01	-7556.94
2384	PLASTORIT (R) SUPER	CSF	95.03	6.866	3.662	0.533	12.5	13.095	18.857	19.52	17.774	6.866	3.619	4.083	0.657	0.911	0.694	35.648	-4025.45	-5183.37
3004	Poly(tetrafluoroethylene-co-perfluoro-(alkyl vinyl ether))	PP	94.42	7.782	3.662	0.471	12.5	13.095	20.952	22.415	18.973	7.237	3.662	4.083	0.572	0.846	0.625	35.648	-1006.04	-6197.69
3790	Poly(tetrafluoroethylene-co-perfluoro-(alkyl vinyl ether))	PP	93.99	9.612	3.662	0.381	18.5	19.381	29.857	25.31	23.318	9.612	3.662	4.968	0.617	0.921	0.649	64.183	3496.47	-7409.55
4681	Poly(tetrafluoroethylene-co-perfluoro-(alkyl vinyl ether))	PP	92.04	21.093	3.664	0.174	33	34.571	55	50.62	44.151	18.094	3.664	6.635	0.412	0.872	0.629	152.91	-93.0474	-8695.1
2890	TEGO TWIN 4000	CSF	94.72	5.322	3.685	0.692	9	9.429	15.714	17.721	16.28	5.11	3.619	3.465	0.614	0.919	0.6	21.779	3375.7	-6053.37
4468	TERT-AMYL ALCOHOL	NP	75.4	6.346	3.685	0.581	11.5	12.048	16.762	18.321	17.033	6.514	3.619	3.917	0.672	0.93	0.719	31.457	1613.18	-8358.36
4315	WATER	NP	78.49	3.974	3.69	0.929	8	8.381	12.048	14.826	13.93	4.12	3.56	3.267	0.692	0.94	0.696	18.252	-3994.74	-8161.84
851	ADDITOL XL 123	CSF	84.2	11.381	3.714	0.326	20	20.952	27.762	27.108	25.194	10.235	3.714	5.165	0.599	0.929	0.755	72.146	3216.02	-2822.09
1352	SILWET L-7600	CSF	86.67	12.412	3.724	0.3	20	20.952	36.666	32.898	28.849	11.259	3.724	5.165	0.493	0.877	0.571	72.146	-1712.27	-3638.87
1834	SURFACTIN SODIUM SALT	NP	79.6	14.543	3.77	0.259	20.5	21.476	35.619	33.147	31.219	11.259	3.77	5.229	0.496	0.942	0.603	74.868	449.423	-4368.64
3577	PFA	PP	96.59	24.201	3.813	0.158	28	29.333	68.095	62.902	50.722	23.541	3.813	6.111	0.305	0.806	0.431	119.51	-686.695	-7061.55
3070	ADDITOL XL 123	CSF	89.04	6.223	3.814	0.613	9.5	9.952	16.762	18.321	16.74	6.141	3.814	3.56	0.61	0.914	0.594	23.618	2717.57	-6260.13
4834	PFA	PP	91.42	8.431	3.814	0.452	12	12.571	20.428	23.862	20.045	8.188	3.814	4.001	0.527	0.84	0.615	33.53	-1237.35	-8947.91
3039	BACITRACIN ZINC SALT	NP	83.23	14.546	3.836	0.264	19.5	20.428	40.333	34.346	31.149	11.259	3.836	5.1	0.466	0.907	0.506	69.457	-165.718	-6221.23
3621	Cotton 14. Yellow Fiber	FB	93.36	16.728	3.843	0.23	29	30.381	45.047	38.192	36.079	16.376	3.843	6.219	0.512	0.945	0.674	125.969	-1111.46	-7125.01
4244	Poly(tetrafluoroethylene-co-perfluoro-(alkyl vinyl ether))	PP	94.24	8.25	3.862	0.468	8.5	8.905	20.952	22.415	19.42	7.165	3.862	3.367	0.472	0.866	0.425	19.989	46.1527	-8038
4789	Poly(tetrafluoroethylene-co-perfluoro-(alkyl vinyl ether))	PP	96.74	15.536	3.884	0.25	21.5	22.524	43.476	39.288	33.456	14.329	3.884	5.355	0.428	0.852	0.518	80.412	3491.35	-8896.74
2701	NEPHELINE SYENITE	PG	82.61	9.436	3.931	0.417	10.5	11	24.095	24.462	21.632	7.165	3.931	3.742	0.481	0.884	0.457	27.444	3535.37	-5701.28
4620	PFA	PP	93.31	8.192	3.972	0.485	17	17.809	21.476	20.616	19.212	6.514	3.972	4.762	0.726	0.932	0.829	56.538	-1673.38	-8617.31
4122	PFA	PP	76.78	15.143	3.972	0.262	19.5	20.428	46.095	43.382	33.336	14.329	3.972	5.1	0.369	0.768	0.443	69.457	-3752.17	-7880.37
2971	PENTYL PROPIONATE	CSF	90.7	5.678	3.974	0.7	11	11.524	17.286	18.92	16.205	5.79	3.974	3.83	0.636	0.856	0.667	29.428	3742.12	-6160.84
2336	1,2,4-BUTANETRIOL	PZ	87.09	9.084	3.974	0.438	18	18.857	28.809	23.862	22.376	8.685	3.974	4.9	0.645	0.938	0.655	61.599	549.729	-5104.56
4869	PFA	PP	81.11	10.073	3.991	0.396	16.5	17.286	29.333	27.357	23.044	9.409	3.991	4.691	0.539	0.842	0.589	54.062	-1293.65	-9010.35
2850	PFA	PP	97.6	16.658	4.038	0.242	41.5	43.476	54.476	38.791	36.768	16.376	4.038	7.44	0.603	0.948	0.798	215.644	-3762.4	-5955.11
4084	Poly(tetrafluoroethylene-co-perfluoro-(alkyl vinyl ether))	PP	96.8	9.139	4.077	0.446	13.5	14.143	28.286	28.205	22.515	9.212	4.077	4.243	0.473	0.798	0.5	40.01	-4147.25	-7808.73
4467	SURFACTIN SODIUM SALT	NP	77.94	4.094	4.094	1	10	10.476	13.619	16.025	14.697	4.12	3.724	3.652	0.716	0.917	0.769	25.507	1694.04	-8353.24
3939	PFA	PP	97.85	4.094	4.094	1	12	12.571	13.095	13.978	13.796	4.577	3.619	4.001	0.899	0.987	0.96	33.53	429.976	-7598.9
3234	PFA	PP	96.74	4.094	4.094	1	8.5	8.905	13.619	17.473	14.949	4.094	3.974	3.367	0.605	0.856	0.654	19.989	3033.84	-6535.45
3512	PFA	PP	96.17	4.094	4.094	1	10.5	11	12.571	14.578	14.031	4.577	4.094	3.742	0.807	0.962	0.875	27.444	-1300.81	-6956.13
2728	PFA	PP	94.73	4.094	4.094	1	12	12.571	14.667	16.025	14.919	4.342	3.884	4.001	0.784	0.931	0.857	33.53	-3880.11	-5735.05
3888	PFA	PP	90.94	4.094	4.094	1	9	9.429	13.095	16.025	13.796	4.342	4.094	3.465	0.679	0.861	0.72	21.779	3866.99	-7540.56
2566	EDAPLAN LA 411	CSF	81.83	5.118	4.094	0.8	9	9.429	11	16.025	15.777	5.118	3.275	3.465	0.679	0.985	0.857	21.779	-3246.54	-5481.22
2792	VARIAMINE BLUE	CSF	78.36	5.118	4.094	0.8	9	9.429	15.19	18.072	15.615	5.118	3.407	3.465	0.602	0.864	0.621	21.779	3966.27	-5837.41
4511	PFA	PP	97.88	5.118	4.094	0.8	16.5	17.286	18.333	16.625	16.26	5.118	4.094	4.691	0.887	0.978	0.943	54.062	-2187.19	-8421.82
2651	PFA	PP	96.97	5.118	4.094	0.8	13	13.619	15.714	16.025	15.296	5.118	3.662	4.164	0.816	0.954	0.867	37.808	3209.88	-5609.16
3858	PFA	PP	95.23	5.118	4.094	0.8	11	11.524	16.238	18.92	15.585	5.79	3.884	3.83	0.636	0.824	0.71	29.428	-849.436	-7471.98
3300	PFA	PP	92.87	5.118	4.094	0.8	15.5	16.238	16.238	15.426	15.426	5.118	4.094	4.547	0.926	1	1	49.222	3504.66	-6630.64
3776	PFA	PP	90.77	5.118	4.094	0.8	18	18.857	18.857	16.025	16.025	5.118	4.094	4.9	0.961	1	1	61.599	-2797.21	-7382.94
2861	PFA	PP	90.14	5.118	4.094	0.8	11.5	12.048	15.19	16.625	15.843	5.493	4.094	3.917	0.74	0.953	0.793	31.457	2729.85	-5965.35
4641	PFA	PP	81.3	5.118	4.094	0.8	8.5	8.905	16.762	20.368	15.797	5.79	4.094	3.367	0.519	0.776	0.531	19.989	-3532.11	-8650.07
2571	PFA	PP	75.71	5.118	4.094	0.8	13.5	14.143	16.762	17.473	15.661	5.118	4.094	4.243	0.763	0.896	0.844	40.01	1149.52	-5484.29
2872	Poly(tetrafluoroethylene-co-perfluoro-(alkyl vinyl ether))	PP	96.96	5.118	4.094	0.8	13.5	14.143	15.714	16.274	15.243	5.118	4.094	4.243	0.819	0.937	0.9	40.01	2189.42	-5992.98
3567	Poly(tetrafluoroethylene-co-perfluoro-(alkyl vinyl ether))	PP	82.89	5.118	4.094	0.8	16	16.762	17.809	16.873	16.025	5.79	4.094	4.62	0.86	0.95	0.941	51.623	-3153.4	-7054.38
4001	4-HEPTANOL	NP	84.5	6.141	4.094	0.667	16.5	17.286	19.905	18.321	17.062	6.141	4.094	4.691	0.804	0.931	0.868	54.062	-2426.7	-7676.69
2961	Poly(tetrafluoroethylene-co-perfluoro-(alkyl vinyl ether))	PP	95.54	6.141	4.094	0.667	17.5	18.333	19.381	17.473	17.108	6.514	4.094	4.831	0.869	0.979	0.946	59.05	2819.92	-6139.35
3941	Poly(tetrafluoroethylene-co-perfluoro-(alkyl vinyl ether))	PP	90.01	6.141	4.094	0.667	17.5	18.333	19.905	17.473	17.062	6.141	4.094	4.831	0.869	0.977	0.921	59.05	663.341	-7603
3134	Poly(tetrafluoroethylene-co-perfluoro-(alkyl vinyl ether))	PP	82.79	6.141	4.094	0.667	12	12.571	19.381	20.967	16.987	6.141	4.094	4.001	0.599	0.81	0.649	33.53	-1029.58	-6359.41
4478	1,2,4-BUTANETRIOL	PZ	80.85	6.141	4.094	0.667	15.5	16.238	20.428	20.368	18.192	6.141	4.094	4.547	0.701	0.893	0.795	49.222	3874.15	-8387.02
2673	TEGO TWIN 4000	CSF	93.79	7.165	4.094	0.571	15	15.714	22.524	23.014	20.396	7.165	4.015	4.473	0.611	0.886	0.698	46.86	-1109.41	-5657.27
2255	TEGO TWIN 4000	CSF	93.22	8.188	4.094	0.5	20	20.952	25.667	23.014	20.722	8.188	4.094	5.165	0.705	0.9	0.816	72.146	542.565	-4987.88
3210	1,2,4-BUTANETRIOL	PZ	75.75	8.188	4.094	0.5	28.5	29.857	31.952	24.462	22.766	8.188	4.094	6.166	0.792	0.931	0.934	122.725	768.765	-6490.42
4246	Poly(tetrafluoroethylene-co-perfluoro-(alkyl vinyl ether))	PP	91.28	9.212	4.094	0.444	17.5	18.333	29.857	28.205	22.316	9.212	4.094	4.831	0.538	0.791	0.614	59.05	3486.24	-8038
3803	Poly(tetrafluoroethylene-co-perfluoro-(alkyl vinyl ether))	PP	86.72	9.212	4.094	0.444	13	13.619	25.143	27.108	21.802	7.961	4.094	4.164	0.483	0.804	0.542	37.808	418.718	-7421.83
4424	PFA	PP	95.64	11.259	4.094	0.364	22.5	23.571	38.238	32.299	27	11.259	4.094	5.478	0.533	0.836	0.616	86.087	-67.4591	-8289.79
3929	PFA	PP	89.71	11.259	4.094	0.364	19	19.905	40.333	33.395	27.782	11.259	4.094	5.034	0.474	0.832	0.494	66.803	187.4	-7577.41
4526	PFA	PP	84.91	12.282	4.094	0.333	15	15.714	40.857	37.489	28.734	12.282	4.094	4.473	0.375	0.766	0.385	46.86	-1561.81	-8458.67
4819	PFA	PP	93.39	14.329	4.094	0.286	21	22	41.905	42.431	31.466	12.359	4.094	5.293	0.392	0.742	0.525	77.624	-59.2709	-8921.3
4224	Poly(tetrafluoroethylene-co-perfluoro-(alkyl vinyl ether))	PP	87.16	17.139	4.11	0.24	30	31.428	47.666	39.888	36.454	15.199	4.11	6.326	0.498	0.914	0.659	132.54	3868.01	-8024.69
3374	TEGO TWIN 4000	CSF	94.71	6.866	4.12	0.6	16.5	17.286	20.952	19.52	18.298	6.866	4.12	4.691	0.755	0.937	0.825	54.062	-2071.53	-6751.42
2725	PFA	PP	79.36	7.782	4.12	0.529	14.5	15.19	25.143	24.462	19.755	7.237	4.12	4.398	0.565	0.808	0.604	44.537	2903.85	-5726.87
3322	PFA	PP	90.27	8.697	4.12	0.474	21	22	26.714	22.663	21.794	7.237	4.12	5.293	0.734	0.962	0.824	77.624	-1405.21	-6687.96
3727	Poly(tetrafluoroethylene-co-perfluoro-(alkyl vinyl ether))	PP	83.64	11.443	4.12	0.36	23	24.095	32.476	28.804	25.638	10.235	4.12	5.539	0.604	0.89	0.742	88.973	-3389.84	-7314.36
4836	PFA	PP	93.14	11.901	4.12	0.346	11	11.524	32.476	30.5	27.482	11.58	4.12	3.83	0.395	0.901	0.355	29.428	-555.683	-8952.01
4735	PFA	PP	89.01	13.274	4.12	0.31	27	28.286	38.238	32.898	29.483	12.304	4.12	6.001	0.573	0.896	0.74	113.165	-1082.8	-8790.29
4288	OCTACOSANE	NP	99.08	15.563	4.12	0.265	25.5	26.714	53.952	43.031	34.742	14.475	4.12	5.832	0.426	0.807	0.495	103.867	2286.66	-8117.83
3891	PFA	PP	81.77	7.992	4.156	0.52	5.5	5.762	23.571	24.462	19.88	7.961	4.156	2.709	0.348	0.813	0.244	10.404	-3646.74	-7543.63
4883	Poly(tetrafluoroethylene-co-perfluoro-(alkyl vinyl ether))	PP	94.29	18.448	4.193	0.227	42	44	65.476	47.725	40.873	18.309	4.193	7.485	0.493	0.856	0.672	219.553	-3255.75	-9030.82
4412	PFA	PP	86.16	15.778	4.198	0.266	24	25.143	44	40.735	34.064	15.353	4.198	5.658	0.436	0.836	0.571	94.838	-72.5768	-8282.62
4676	PFA	PP	95.66	4.531	4.208	0.929	7	7.333	14.667	19.768	14.728	5.118	4.094	3.056	0.486	0.745	0.5	14.939	-3333.54	-8680.77
3408	Cotton 14. Yellow Fiber	FB	92.9	5.502	4.208	0.765	11.5	12.048	18.857	20.368	17.192	5.502	4.12	3.917	0.604	0.844	0.639	31.457	2584.51	-6802.6
3751	PFA	PP	85.59	6.797	4.208	0.619	15	15.714	22.524	21.815	17.964	6.514	4.208	4.473	0.644	0.823	0.698	46.86	-1310.02	-7340.97
3003	(+/-)-A-TOCOPHEROL ACETATE STANDARD	NP	82.75	4.965	4.22	0.85	12	12.571	15.714	16.873	15.545	5.118	4.094	4.001	0.745	0.921	0.8	33.53	-1793.13	-6198.71
4107	PFA	PP	91.82	8.688	4.22	0.486	9	9.429	26.714	24.71	21.819	8.188	4.22	3.465	0.441	0.883	0.353	21.779	-3442.04	-7839.43
3714	Poly(tetrafluoroethylene-co-perfluoro-(alkyl vinyl ether))	PP	89.57	18.618	4.22	0.227	33	34.571	58.666	46.877	40.175	17.4	4.22	6.635	0.445	0.857	0.589	152.91	-794.165	-7307.2
4577	PFA	PP	93.77	13.345	4.25	0.318	15	15.714	35.095	34.594	30.531	12.947	4.25	4.473	0.406	0.883	0.448	46.86	-315.153	-8538.5
3150	Poly(tetrafluoroethylene-co-perfluoro-(alkyl vinyl ether))	PP	86.71	7.381	4.258	0.577	9	9.429	20.428	21.815	19.431	6.951	4.258	3.465	0.499	0.891	0.462	21.779	-3508.57	-6389.09
3483	WATER	NP	76.58	4.342	4.342	1	12	12.571	14.143	14.826	14.279	5.118	4.094	4.001	0.848	0.963	0.889	33.53	-788.024	-6926.44
3186	PFA	PP	85.7	4.342	4.342	1	9	9.429	14.667	16.873	15.188	5.118	4.258	3.465	0.645	0.9	0.643	21.779	1048.19	-6446.41
4707	Poly(tetrafluoroethylene-co-perfluoro-(alkyl vinyl ether))	PP	94.61	4.342	4.342	1	12	12.571	14.143	14.826	14.279	4.577	4.094	4.001	0.848	0.963	0.889	33.53	1712.46	-8758.56
3931	Poly(tetrafluoroethylene-co-perfluoro-(alkyl vinyl ether))	PP	94.34	4.342	4.342	1	17	17.809	17.809	15.674	15.674	5.118	4.342	4.762	0.954	1	1	56.538	1060.47	-7579.46
3395	1,2,4-BUTANETRIOL	PZ	76.27	5.79	4.342	0.75	17	17.809	22	20.616	18.204	6.141	4.342	4.762	0.726	0.883	0.81	56.538	2801.5	-6786.22
1549	EUCALYPTUS OIL	NP	84.68	7.237	4.342	0.6	13.5	14.143	22.524	22.415	18.993	7.324	4.342	4.243	0.595	0.847	0.628	40.01	-1402.14	-3986.87
4858	PFA	PP	82.42	7.961	4.342	0.545	12	12.571	23.571	24.71	20.413	8.239	4.342	4.001	0.509	0.826	0.533	33.53	-2037.75	-8996.02
4591	PFA	PP	97.02	8.685	4.342	0.5	23.5	24.619	28.809	22.415	21.375	8.685	4.342	5.599	0.785	0.954	0.855	91.89	679.718	-8548.74
4438	Poly(tetrafluoroethylene-co-perfluoro-(alkyl vinyl ether))	PP	93.07	8.154	4.358	0.534	7.5	7.857	22	24.462	20.178	6.514	4.358	3.163	0.406	0.825	0.357	16.568	305.106	-8303.09
3548	Poly(tetrafluoroethylene-co-perfluoro-(alkyl vinyl ether))	PP	82.54	14.635	4.371	0.299	29	30.381	45.047	37.84	31.91	13.306	4.371	6.219	0.516	0.843	0.674	125.969	-2023.42	-7038.01
4888	PFA	PP	91.89	11.419	4.468	0.391	25.5	26.714	37.19	29.404	27.821	11.328	4.468	5.832	0.623	0.946	0.718	103.867	3521.04	-9036.96
3099	PFA	PP	94.12	21.349	4.468	0.209	32	33.524	70.19	51.819	44.769	14.648	4.468	6.533	0.396	0.864	0.478	146.013	-1655.98	-6313.35
4329	PFA	PP	82.52	5.826	4.531	0.778	18.5	19.381	23.047	19.52	18.457	6.141	4.531	4.968	0.799	0.946	0.841	64.183	-303.895	-8170.03
1372	ADDITOL XL 123	CSF	80.93	8.739	4.531	0.519	22	23.047	27.762	23.862	21.981	8.697	4.531	5.417	0.713	0.921	0.83	83.234	-1021.39	-3656.27
4091	Cotton 14. Yellow Fiber	FB	94.77	9.063	4.531	0.5	17.5	18.333	31.428	26.158	22.831	9.212	4.531	4.831	0.58	0.873	0.583	59.05	3521.04	-7817.94
4852	Poly(tetrafluoroethylene-co-perfluoro-(alkyl vinyl ether))	PP	81.28	10.681	4.531	0.424	27.5	28.809	38.238	29.404	25.854	10.235	4.531	6.057	0.647	0.879	0.753	116.323	-67.4591	-8986.81
4049	PFA	PP	89.95	14.889	4.531	0.304	24.5	25.667	51.857	43.031	33.721	14.648	4.531	5.717	0.417	0.784	0.495	97.817	-188.236	-7774.95
3874	VARIAMINE BLUE	CSF	75.26	4.826	4.542	0.941	6	6.286	16.238	22.663	15.681	5.118	4.342	2.829	0.392	0.692	0.387	11.855	-4227.08	-7521.11
4702	PFA	PP	91.39	13.058	4.542	0.348	20.5	21.476	36.143	34.346	28.551	8.697	4.542	5.229	0.478	0.831	0.594	74.868	540.518	-8753.44
4720	Poly(tetrafluoroethylene-co-perfluoro-(alkyl vinyl ether))	PP	95.44	14.065	4.562	0.324	37.5	39.286	46.619	33.498	32.057	13.732	4.531	7.072	0.663	0.957	0.843	185.23	3243.66	-8778.01
3883	4-METHOXY-4-METHYL-2-PENTANONE	CSF	75.75	6.408	4.577	0.714	20	20.952	23.571	18.92	18.145	6.408	4.542	5.165	0.858	0.959	0.889	72.146	-1982.48	-7537.49
4845	PFA	PP	90.57	8.239	4.577	0.556	18.5	19.381	27.238	23.263	21.287	8.239	4.577	4.968	0.671	0.915	0.712	64.183	324.553	-8968.39
3596	PFA	PP	94.57	13.274	4.577	0.345	29	30.381	40.857	32.547	29.348	7.237	4.531	6.219	0.6	0.902	0.744	125.969	-2655.97	-7070.76
4321	Poly(tetrafluoroethylene-co-perfluoro-(alkyl vinyl ether))	PP	96.53	18.776	4.604	0.245	19	19.905	66.523	48.924	41.535	18.424	4.604	5.034	0.323	0.849	0.299	66.803	-2216.87	-8166.96
3081	TEGO TWIN 4000	CSF	94.95	9.836	4.617	0.469	21.5	22.524	34.571	29.404	24.706	9.386	4.617	5.355	0.572	0.84	0.652	80.412	3273.34	-6299.02
2498	EUCALYPTUS OIL	NP	86.15	13.248	4.617	0.348	35.5	37.19	53.952	36.393	31.892	13.306	4.617	6.881	0.594	0.876	0.689	170.611	2668.44	-5364.54
3452	PFA	PP	90.47	11.961	4.704	0.393	23	24.095	35.619	30.003	26.992	11.259	4.704	5.539	0.58	0.9	0.676	88.973	-322.318	-6850.7
2592	PFA	PP	79.63	7.779	4.708	0.605	15	15.714	27.762	25.061	20.354	7.324	4.708	4.473	0.561	0.812	0.566	46.86	1673.57	-5542.63
4387	Poly(tetrafluoroethylene-co-perfluoro-(alkyl vinyl ether))	PP	91.77	9.212	4.708	0.511	24	25.143	34.047	25.909	23.687	9.212	4.708	5.658	0.686	0.914	0.738	94.838	884.424	-8261.13
625	MALTOHEPTAOSE	CSF	77.94	16.376	4.708	0.287	27	28.286	48.714	40.735	35.339	14.329	4.708	6.001	0.463	0.868	0.581	113.165	-2412.37	-2414.72
2622	Poly(tetrafluoroethylene-co-perfluoro-(alkyl vinyl ether))	PP	93.7	14.255	4.752	0.333	30.5	31.952	52.904	38.937	32.868	13.306	4.752	6.378	0.515	0.844	0.604	135.867	3486.24	-5586.64
3457	Poly(tetrafluoroethylene-co-perfluoro-(alkyl vinyl ether))	PP	91.94	10.132	4.777	0.471	6.5	6.809	30.905	31.1	24.172	10.235	4.777	2.945	0.297	0.777	0.22	13.367	-1421.59	-6860.94
3555	PFA	PP	76.46	8.8	4.826	0.548	9.5	9.952	33	30.252	22.859	8.685	4.826	3.56	0.37	0.756	0.302	23.618	-1532.13	-7041.08
4818	TEGO TWIN 4000	CSF	94.27	9.084	4.826	0.531	25	26.19	33.524	25.558	22.488	8.685	4.826	5.775	0.71	0.88	0.781	100.827	1478.07	-8921.3
3652	Poly(tetrafluoroethylene-co-perfluoro-(alkyl vinyl ether))	PP	77.94	11.071	4.826	0.436	19	19.905	33	28.804	25.383	6.141	4.826	5.034	0.549	0.881	0.603	66.803	3492.38	-7180.28
3915	Poly(tetrafluoroethylene-co-perfluoro-(alkyl vinyl ether))	PP	81.97	12.364	4.838	0.391	13	13.619	37.19	39.536	27.98	11.259	4.838	4.164	0.331	0.708	0.366	37.808	143.388	-7556.94
796	Cotton 7. Orange Fiber	FB	78.65	18.449	4.855	0.263	21	22	57.619	46.877	40.05	15.199	4.855	5.293	0.355	0.854	0.382	77.624	-4372.43	-2737.14
4780	PFA	PP	96.2	16.502	4.86	0.295	36	37.714	56.571	42.431	35.813	16.376	4.86	6.93	0.513	0.844	0.667	174.228	-2530.07	-8890.6
4493	PLASTORIT (R) SUPER	CSF	77.87	12.62	4.88	0.387	25.5	26.714	42.952	32.299	28.702	10.856	4.88	5.832	0.567	0.889	0.622	103.867	-2628.33	-8408.51
2626	DODECENYLSUCCINIC ANHYDRIDE	PZ	93.1	6.319	4.915	0.778	9.5	9.952	19.381	23.263	18.201	6.141	4.915	3.56	0.481	0.782	0.514	23.618	-4258.81	-5586.64
2408	TEGO TWIN 4000	CSF	87.02	6.272	4.942	0.788	16	16.762	23.047	20.967	18.884	6.408	4.942	4.62	0.692	0.901	0.727	51.623	2742.13	-5223.29
3770	PFA	PP	86.21	6.951	4.965	0.714	16	16.762	26.19	23.014	20.495	7.165	4.855	4.62	0.631	0.891	0.64	51.623	-1661.1	-7376.8
3383	1,2,4-BUTANETRIOL	PZ	76.84	12.941	5	0.386	33.5	35.095	48.714	34.346	30.219	12.282	5	6.685	0.611	0.88	0.72	156.399	1511.85	-6768.82
4580	PFA	PP	86.9	8.697	5.035	0.579	24	25.143	34.047	26.757	23.279	8.685	5.035	5.658	0.664	0.87	0.738	94.838	2644.9	-8538.5
4571	PFA	PP	84.97	8.697	5.035	0.579	29.5	30.905	35.095	25.31	23.368	8.697	5.035	6.273	0.779	0.923	0.881	129.24	2676.62	-8534.41
4764	PFA	PP	80.2	12.817	5.035	0.393	15	15.714	41.381	36.641	29.084	11.259	5.035	4.473	0.384	0.794	0.38	46.86	-1176.97	-8858.87
3524	Poly(tetrafluoroethylene-co-perfluoro-(alkyl vinyl ether))	PP	82.98	8.717	5.061	0.581	16.5	17.286	33	32.299	23.643	8.739	5.061	4.691	0.456	0.732	0.524	54.062	-3950.73	-6983.76
2355	XYLOOLIGOSACCHARIDES	NP	81.82	5.79	5.066	0.875	10	10.476	23.571	25.558	19.287	5.951	5.066	3.652	0.449	0.755	0.444	25.507	-3868.85	-5126.05
3072	PFA	PP	96.94	5.79	5.066	0.875	21.5	22.524	23.047	18.321	18.138	6.141	5.035	5.355	0.918	0.99	0.977	80.412	3756.45	-6264.22
2680	XYLOOLIGOSACCHARIDES	NP	84.92	6.514	5.066	0.778	19.5	20.428	25.143	23.263	19.768	7.165	5.066	5.1	0.689	0.85	0.813	69.457	-1695.9	-5669.55
1357	P-DIAMINOBENZENE	PG	76.92	7.237	5.066	0.7	12.5	13.095	24.619	24.462	20.956	7.237	5.066	4.083	0.524	0.857	0.532	35.648	2872.12	-3638.87
3200	PFA	PP	86.32	7.237	5.066	0.7	27.5	28.809	29.333	20.368	20.185	7.237	5.066	6.057	0.934	0.991	0.982	116.323	-516.789	-6462.78
2967	PFA	PP	84.85	7.237	5.066	0.7	24.5	25.667	26.714	20.368	20.003	7.237	5.066	5.717	0.882	0.982	0.961	97.817	935.6	-6158.8
4430	NIGERICIN SODIUM SALT	NP	78.83	8.251	5.066	0.614	17	17.809	30.381	25.909	22.565	8.188	5.066	4.762	0.577	0.871	0.586	56.538	-2519.84	-8300.02
1264	TEGO TWIN 4000	CSF	94.91	9.409	5.066	0.538	31.5	33	37.19	25.31	24.462	9.409	4.913	6.482	0.805	0.966	0.887	142.604	1421.78	-3498.64
636	WATER	NP	83.07	9.409	5.066	0.538	27	28.286	34.571	25.909	22.905	8.697	5.066	6.001	0.728	0.884	0.818	113.165	3210.91	-2425.98
3625	PFA	PP	81.45	9.409	5.066	0.538	26.5	27.762	36.666	28.205	24.117	9.409	5.066	5.945	0.662	0.855	0.757	110.036	1032.84	-7133.2
4634	PFA	PP	77.43	9.409	5.066	0.538	26.5	27.762	34.047	25.31	23.2	9.409	5.066	5.945	0.738	0.917	0.815	110.036	3689.92	-8640.86
3984	EDAPLAN LA 411	CSF	93.4	10.856	5.066	0.467	14	14.667	38.238	35.442	26.417	9.612	5.066	4.321	0.383	0.745	0.384	42.253	2872.12	-7671.57
4352	Poly(tetrafluoroethylene-co-perfluoro-(alkyl vinyl ether))	PP	94.87	23.958	5.072	0.212	32.5	34.047	88.523	59.904	50.69	16.479	5.072	6.584	0.345	0.846	0.385	149.448	202.753	-8193.57
3709	Poly(tetrafluoroethylene-co-perfluoro-(alkyl vinyl ether))	PP	94.38	22.871	5.082	0.222	65.5	68.619	97.428	56.161	49.925	21.712	5.082	9.347	0.523	0.889	0.704	427.59	-2016.26	-7304.13
3050	PFA	PP	81.03	5.118	5.118	1	22	23.047	23.571	18.072	17.89	5.79	5.118	5.417	0.942	0.99	0.978	83.234	1148.49	-6234.54
3917	Poly(tetrafluoroethylene-co-perfluoro-(alkyl vinyl ether))	PP	90.39	5.118	5.118	1	20.5	21.476	22	17.473	17.29	5.79	5.035	5.229	0.94	0.99	0.976	74.868	-2306.94	-7560.01
4705	Poly(tetrafluoroethylene-co-perfluoro-(alkyl vinyl ether))	PP	90.31	5.118	5.118	1	13.5	14.143	22	23.263	17.708	6.514	4.577	4.243	0.573	0.761	0.643	40.01	-2285.45	-8757.54
3357	Poly(tetrafluoroethylene-co-perfluoro-(alkyl vinyl ether))	PP	88.78	5.118	5.118	1	18.5	19.381	20.428	17.473	17.245	6.514	4.258	4.968	0.893	0.987	0.949	64.183	-3794.13	-6718.67
4631	Poly(tetrafluoroethylene-co-perfluoro-(alkyl vinyl ether))	PP	85.49	5.118	5.118	1	21	22	23.047	18.072	17.708	5.79	5.118	5.293	0.92	0.98	0.955	77.624	-1230.19	-8636.76
3415	SILICON(IV) OXIDE	PP	98.26	5.118	5.118	1	10	10.476	17.286	20.967	17.473	6.514	4.342	3.652	0.547	0.833	0.606	25.507	-1097.13	-6808.74
3592	EDAPLAN LA 411	CSF	93.75	6.141	5.118	0.833	13	13.619	19.905	21.815	19.078	6.866	4.636	4.164	0.6	0.875	0.684	37.808	-427.742	-7068.71
3768	PFA	PP	94.19	6.141	5.118	0.833	21	22	23.047	18.92	18.556	6.141	5.118	5.293	0.879	0.981	0.955	77.624	2628.52	-7371.68
3108	PFA	PP	89.95	6.141	5.118	0.833	20.5	21.476	23.571	20.368	19.155	6.514	5.118	5.229	0.807	0.94	0.911	74.868	3635.67	-6324.61
4014	Poly(tetrafluoroethylene-co-perfluoro-(alkyl vinyl ether))	PP	86.96	6.141	5.118	0.833	19	19.905	24.619	20.967	18.927	6.514	5.118	5.034	0.754	0.903	0.809	66.803	-781.883	-7700.23
3722	PFA	PP	89.49	7.165	5.118	0.714	22.5	23.571	26.714	21.567	20.42	7.961	4.577	5.478	0.798	0.947	0.882	86.087	-317.2	-7309.24
3572	Poly(tetrafluoroethylene-co-perfluoro-(alkyl vinyl ether))	PP	95.53	7.165	5.118	0.714	25.5	26.714	30.905	23.614	22.312	7.961	5.118	5.832	0.776	0.945	0.864	103.867	-3886.25	-7057.46
4338	TWEEN 60	NP	81.94	8.188	5.118	0.625	23.5	24.619	34.047	28.205	23.249	8.188	5.118	5.599	0.624	0.824	0.723	91.89	-1627.32	-8178.22
3868	PFA	PP	95.08	8.188	5.118	0.625	21.5	22.524	33	27.357	22.417	8.188	5.048	5.355	0.615	0.819	0.683	80.412	-1663.14	-7510.88
4463	PFA	PP	90.42	8.188	5.118	0.625	18.5	19.381	28.809	27.357	21.934	8.188	5.035	4.968	0.57	0.802	0.673	64.183	2629.54	-8343.01
2578	PFA	PP	86.48	8.188	5.118	0.625	27.5	28.809	30.905	22.415	21.792	8.188	5.035	6.057	0.849	0.972	0.932	116.323	660.271	-5502.71
3460	Poly(tetrafluoroethylene-co-perfluoro-(alkyl vinyl ether))	PP	91.67	8.188	5.118	0.625	27.5	28.809	32.476	23.263	21.975	8.188	4.855	6.057	0.818	0.945	0.887	116.323	-4367.31	-6871.17
3425	Poly(tetrafluoroethylene-co-perfluoro-(alkyl vinyl ether))	PP	81.36	9.212	5.118	0.556	22.5	23.571	33.524	27.357	22.783	8.232	5.118	5.478	0.629	0.833	0.703	86.087	-443.095	-6812.83
4111	PFA	PP	92.02	10.235	5.118	0.5	17.5	18.333	36.666	37.241	24.715	10.235	5.118	4.831	0.408	0.664	0.5	59.05	-809.518	-7847.62
4037	Poly(tetrafluoroethylene-co-perfluoro-(alkyl vinyl ether))	PP	84.8	10.235	5.118	0.5	29	30.381	41.381	31.203	26.212	10.235	5.118	6.219	0.626	0.84	0.734	125.969	-56.2003	-7748.34
2148	TEGO TWIN 4000	CSF	89.71	6.473	5.179	0.8	19.5	20.428	25.143	21.216	19.442	7.165	5.118	5.1	0.755	0.916	0.813	69.457	-2298.75	-4836.4
3247	PFA	PP	85.76	7.121	5.179	0.727	20	20.952	26.19	20.967	20.223	7.237	5.179	5.165	0.774	0.965	0.8	72.146	2749.3	-6556.95
4618	SALINOMYCIN SODIUM SALT	NP	87.71	15.846	5.189	0.327	26.5	27.762	48.19	40.136	35.104	10.986	5.035	5.945	0.465	0.875	0.576	110.036	-1263.97	-8613.22
4242	Poly(tetrafluoroethylene-co-perfluoro-(alkyl vinyl ether))	PP	92.57	22.996	5.233	0.228	56.5	59.19	96.904	63.998	49.683	21.494	5.233	8.681	0.426	0.776	0.611	342.561	392.106	-8039.02
4252	Poly(tetrafluoroethylene-co-perfluoro-(alkyl vinyl ether))	PP	86.73	21.676	5.251	0.242	42	44	93.761	61.352	48.692	21.514	5.251	7.485	0.383	0.794	0.469	219.553	-1427.73	-8047.21
4711	Poly(tetrafluoroethylene-co-perfluoro-(alkyl vinyl ether))	PP	85.63	12.367	5.3	0.429	12	12.571	40.333	40.384	28.544	11.259	5.3	4.001	0.311	0.707	0.312	33.53	1643.88	-8772.89
3608	Poly(tetrafluoroethylene-co-perfluoro-(alkyl vinyl ether))	PP	89.75	11.627	5.31	0.457	5.5	5.762	46.095	37.241	28.975	11.443	5.31	2.709	0.228	0.778	0.125	10.404	-4129.85	-7092.26
3237	PFA	PP	86.31	8.743	5.322	0.609	28	29.333	33.524	23.862	22.928	8.697	5.322	6.111	0.805	0.961	0.875	119.51	-1670.31	-6542.62
4158	Poly(tetrafluoroethylene-co-perfluoro-(alkyl vinyl ether))	PP	96.24	11.594	5.322	0.459	26	27.238	45.571	35.793	29.255	11.443	5.322	5.889	0.517	0.817	0.598	106.936	2892.59	-7923.36
3740	Poly(tetrafluoroethylene-co-perfluoro-(alkyl vinyl ether))	PP	93.74	12.078	5.322	0.441	23	24.095	41.381	33.746	27.919	11.259	5.322	5.539	0.516	0.827	0.582	88.973	-197.447	-7330.74
1090	EDAPLAN LA 411	CSF	95.03	8.154	5.343	0.655	11	11.524	33.524	29.652	22.708	8.188	5.343	3.83	0.406	0.766	0.344	29.428	956.071	-3177.25
4444	PFA	PP	95.49	9.843	5.356	0.544	16.5	17.286	42.952	35.194	26.304	10.132	5.356	4.691	0.419	0.747	0.402	54.062	321.482	-8311.28
4495	VARIAMINE BLUE	CSF	84.77	10.769	5.385	0.5	28	29.333	39.809	28.804	26.561	10.235	5.385	6.111	0.667	0.922	0.737	119.51	1658.21	-8408.51
3218	PFA	PP	91.2	5.678	5.394	0.95	18	18.857	25.667	21.815	19.13	5.79	5.118	4.9	0.706	0.877	0.735	61.599	-3994.74	-6503.73
3836	Poly(tetrafluoroethylene-co-perfluoro-(alkyl vinyl ether))	PP	93.17	9.836	5.42	0.551	30.5	31.952	38.762	26.509	24.878	9.409	5.42	6.378	0.756	0.938	0.824	135.867	-1797.22	-7443.33
4796	PFA	PP	95.44	20.356	5.461	0.268	45.5	47.666	79.095	56.161	44.8	19.447	5.461	7.79	0.436	0.798	0.603	247.561	-315.153	-8903.9
4866	PFA	PP	79.38	5.951	5.493	0.923	19	19.905	23.047	19.768	18.917	5.951	5.118	5.034	0.8	0.957	0.864	66.803	2751.34	-9005.23
1068	WATER	NP	78.24	11.443	5.493	0.48	34.5	36.143	49.762	33.147	28.834	11.328	5.493	6.784	0.643	0.87	0.726	163.453	1644.91	-3134.27
874	1,2,4-BUTANETRIOL	PZ	76.52	8.739	5.502	0.63	29	30.381	39.809	25.909	24.158	8.188	5.502	6.219	0.754	0.932	0.763	125.969	-4246.53	-2862.01
4875	NIGERICIN SODIUM SALT	NP	91.88	12.299	5.502	0.447	32.5	34.047	53.952	36.042	30.162	11.58	5.502	6.584	0.574	0.837	0.631	149.448	522.094	-9022.63
4106	PARAFFIN	NP	98.75	7.574	5.527	0.73	15	15.714	31.952	32.898	21.202	7.237	5.527	4.473	0.427	0.644	0.492	46.86	1921.26	-7838.41
1641	DIBUTYL KETONE	CSF	81.41	13.766	5.551	0.403	36.5	38.238	64.952	44.23	34.648	12.282	5.551	6.978	0.496	0.783	0.589	177.871	3544.58	-4124.02
4451	PFA	PP	89.71	7.404	5.553	0.75	18	18.857	28.286	24.71	21.294	7.165	5.553	4.9	0.623	0.862	0.667	61.599	658.224	-8321.51
542	WATER	NP	75.2	10.156	5.586	0.55	23	24.095	39.809	32.898	25.891	10.132	5.586	5.539	0.529	0.787	0.605	88.973	1457.6	-2272.45
3020	DODECENYLSUCCINIC ANHYDRIDE	PZ	94.77	13.838	5.586	0.404	13	13.619	45.571	45.326	31.408	11.259	5.586	4.164	0.289	0.693	0.299	37.808	-155.483	-6203.83
3445	TEGO TWIN 4000	CSF	89.04	8.363	5.702	0.682	23	24.095	33.524	26.757	23.346	9.409	5.493	5.539	0.65	0.872	0.719	88.973	-1156.49	-6835.35
2632	PFA	PP	81.12	20.147	5.702	0.283	55.5	58.143	89.047	54.114	44.272	18.817	5.702	8.604	0.5	0.818	0.653	333.507	-559.777	-5592.78
1520	PENTYL PROPIONATE	CSF	93.15	14.6	5.713	0.391	53.5	56.047	67.047	36.042	34.334	13.751	5.713	8.448	0.736	0.953	0.836	315.643	-1349.94	-3923.41
3033	PFA	PP	93.33	8.598	5.732	0.667	32.5	34.047	38.238	24.462	23.249	8.685	5.732	6.584	0.846	0.95	0.89	149.448	1477.05	-6211
4576	PFA	PP	83.79	16.403	5.766	0.352	34.5	36.143	66	45.078	37.727	16.181	5.766	6.784	0.473	0.837	0.548	163.453	431	-8536.46
3453	TITANIUM(IV) OXIDE ANATASE	CSF	97.15	5.79	5.79	1	24	25.143	26.19	19.768	19.403	7.165	5.118	5.658	0.899	0.982	0.96	94.838	2753.39	-6854.8
3623	Poly(tetrafluoroethylene-co-perfluoro-(alkyl vinyl ether))	PP	80.51	6.514	5.79	0.889	27.5	28.809	30.381	21.216	20.669	7.165	5.79	6.057	0.897	0.974	0.948	116.323	-4126.78	-7129.1
2821	1,2,4-BUTANETRIOL	PZ	83.96	16.721	5.809	0.347	41	42.952	74.904	48.572	39.05	16.646	5.809	7.395	0.478	0.804	0.573	211.759	-2407.25	-5883.47
2830	VARIAMINE BLUE	CSF	76.2	10.681	5.826	0.545	29.5	30.905	44	31.451	26.984	10.856	5.826	6.273	0.627	0.858	0.702	129.24	3864.94	-5908.03
3753	PFA	PP	81.87	18.125	5.826	0.321	52.5	55	73.857	45.078	40.888	17.37	5.826	8.368	0.583	0.907	0.745	306.835	-3008.06	-7340.97
4898	Poly(tetrafluoroethylene-co-perfluoro-(alkyl vinyl ether))	PP	92.85	11.74	5.87	0.5	20.5	21.476	48.714	38.089	28.669	10.07	5.87	5.229	0.431	0.753	0.441	74.868	3722.67	-9046.17
4713	Poly(tetrafluoroethylene-co-perfluoro-(alkyl vinyl ether))	PP	75.86	11.926	5.897	0.495	35.5	37.19	48.19	31.451	29.276	11.259	5.897	6.881	0.687	0.931	0.772	170.611	-3143.17	-8773.91
2120	PFA	PP	76.18	5.951	5.951	1	20	20.952	28.286	23.014	20.031	6.141	5.71	5.165	0.705	0.87	0.741	72.146	3166.9	-4763.72
3804	PFA	PP	98.29	7.899	5.968	0.756	21.5	22.524	35.619	27.357	23.514	9.212	5.71	5.355	0.615	0.86	0.632	80.412	-332.553	-7423.88
1933	TEGO TWIN 4000	CSF	82.3	6.141	6.141	1	17	17.809	29.333	25.909	21.651	6.141	5.179	4.762	0.577	0.836	0.607	56.538	3241.61	-4497.61
2277	WATER	NP	80.84	6.141	6.141	1	28	29.333	30.905	20.967	20.527	7.237	5.79	6.111	0.916	0.979	0.949	119.51	79.9292	-5015.51
2655	PFA	PP	96.72	6.551	6.141	0.937	24	25.143	31.428	22.663	21.156	7.165	6.141	5.658	0.784	0.934	0.8	94.838	3208.86	-5618.37
2631	Cotton 14. Yellow Fiber	FB	92.98	7.165	6.141	0.857	19	19.905	27.762	24.71	21.504	6.866	6.141	5.034	0.64	0.87	0.717	66.803	-1932.33	-5591.76
3002	NIGERICIN SODIUM SALT	NP	76.91	7.165	6.141	0.857	25.5	26.714	34.047	25.31	23.005	8.685	5.645	5.832	0.724	0.909	0.785	103.867	3737	-6199.74
2911	XYLOOLIGOSACCHARIDES	NP	86.29	7.165	6.141	0.857	26	27.238	33.524	23.862	21.91	7.237	5.821	5.889	0.775	0.918	0.813	106.936	-3482.98	-6075.89
3456	FOOD ORANGE 5	PG	82.69	7.165	6.141	0.857	21	22	33	27.605	21.864	7.165	6.022	5.293	0.602	0.792	0.667	77.624	1479.09	-6861.96
4207	Cotton 14. Yellow Fiber	FB	92.67	8.188	6.141	0.75	23	24.095	39.809	31.699	23.736	8.239	6.141	5.539	0.549	0.749	0.605	88.973	-3761.38	-8000.13
3494	Poly(tetrafluoroethylene-co-perfluoro-(alkyl vinyl ether))	PP	94.67	9.212	6.141	0.667	19.5	20.428	46.619	42.183	26.078	9.212	6.141	5.1	0.38	0.618	0.438	69.457	-1674.4	-6935.66
3765	Poly(tetrafluoroethylene-co-perfluoro-(alkyl vinyl ether))	PP	83.57	9.212	6.141	0.667	44	46.095	46.619	25.909	25.727	9.212	6.141	7.661	0.929	0.993	0.989	235.421	3160.75	-7365.54
3599	Poly(tetrafluoroethylene-co-perfluoro-(alkyl vinyl ether))	PP	93.14	10.235	6.141	0.6	34	35.619	55	41.583	28.816	10.235	6.141	6.734	0.509	0.693	0.648	159.913	-2862.72	-7074.86
4440	PFA	PP	88.26	14.329	6.141	0.429	55	57.619	67.047	39.888	34.465	14.329	6.141	8.565	0.675	0.864	0.859	329.01	360.376	-8309.23
4197	Cotton 14. Yellow Fiber	FB	92.65	19.447	6.141	0.316	47	49.238	97.952	64.247	45.222	19.447	6.141	7.918	0.387	0.704	0.503	259.904	-3759.33	-7975.56
4117	PFA	PP	83.32	25.893	6.15	0.237	62	64.952	106.857	66.294	55.011	23.541	6.15	9.094	0.431	0.83	0.608	393.779	-815.66	-7864
2944	PFA	PP	96.09	12.164	6.206	0.51	25	26.19	49.762	35.793	29.491	11.58	6.206	5.775	0.507	0.824	0.526	100.827	2913.06	-6114.78
3918	Poly(tetrafluoroethylene-co-perfluoro-(alkyl vinyl ether))	PP	88.34	23.335	6.206	0.266	49.5	51.857	111.571	72.683	51.539	22.518	6.206	8.126	0.351	0.709	0.465	280.914	111.659	-7564.1
4339	Poly(tetrafluoroethylene-co-perfluoro-(alkyl vinyl ether))	PP	95.94	11.923	6.245	0.524	36	37.714	53.952	35.442	29.542	11.652	6.245	6.93	0.614	0.834	0.699	174.228	-28.565	-8177.2
3026	PFA	PP	81.25	12.354	6.272	0.508	34	35.619	55.524	39.536	30.335	11.58	6.272	6.734	0.535	0.767	0.642	159.913	2264.14	-6207.93
4290	Cotton 14. Yellow Fiber	FB	92.8	15.213	6.355	0.418	48.5	50.809	72.809	42.183	36.757	15.045	6.355	8.043	0.599	0.871	0.698	272.444	-3851.45	-8129.09
4360	Cotton 14. Yellow Fiber	FB	93.07	9.76	6.394	0.655	30	31.428	48.714	34.594	26.423	9.212	6.394	6.326	0.574	0.764	0.645	132.54	-3892.39	-8200.74
2159	TEGO TWIN 4000	CSF	93.83	6.866	6.408	0.933	9	9.429	30.381	28.804	22.036	8.188	5.793	3.465	0.378	0.765	0.31	21.779	-2297.73	-4844.58
3825	CEDAR WOOD OIL	NP	87.09	8.697	6.408	0.737	36.5	38.238	42.428	26.509	24.998	8.685	6.408	6.978	0.827	0.943	0.901	177.871	-829.989	-7438.21
1100	WATER	NP	76.38	6.514	6.514	1	33	34.571	35.095	21.815	21.633	7.165	6.141	6.635	0.955	0.992	0.985	152.91	66.6233	-3197.72
3177	Poly(tetrafluoroethylene-co-perfluoro-(alkyl vinyl ether))	PP	91.84	7.237	6.514	0.9	36.5	38.238	38.762	23.263	23.08	7.324	6.514	6.978	0.942	0.992	0.986	177.871	1506.73	-6435.15
4041	PLASTORIT (R) SUPER	CSF	97.59	20.265	6.514	0.321	85	89.047	99.523	48.221	46.99	20.265	6.514	10.648	0.694	0.974	0.895	632.112	3591.66	-7766.76
1632	TEGO TWIN 4000	CSF	93.3	7.949	6.529	0.821	19	19.905	34.571	30.851	24.307	9.212	6.141	5.034	0.513	0.788	0.576	66.803	-3810.51	-4115.83
4442	PFA	PP	85.62	14.478	6.529	0.451	38.5	40.333	63.904	40.984	34.243	12.282	6.514	7.166	0.549	0.836	0.631	192.689	-1774.71	-8307.19
4056	Poly(tetrafluoroethylene-co-perfluoro-(alkyl vinyl ether))	PP	76.68	13.85	6.624	0.478	60	62.857	79.619	40.735	36.499	13.342	6.624	8.946	0.69	0.896	0.789	374.88	1898.74	-7783.14
4044	PFA	PP	93.54	10.625	6.669	0.628	40.5	42.428	54.476	33.147	28.898	10.235	6.669	7.35	0.697	0.872	0.779	207.897	-254.765	-7768.81
3994	PFA	PP	90.5	28.906	6.739	0.233	53	55.524	134.618	73.985	61.701	28.659	6.739	8.408	0.357	0.834	0.412	311.228	47.1762	-7672.6
1703	PLASTORIT (R) SUPER	CSF	97.74	14.565	6.797	0.467	53.5	56.047	69.142	39.288	35.072	12.282	6.797	8.448	0.675	0.893	0.811	315.643	3546.63	-4205.9
4266	PFA	PP	89.64	16.831	6.797	0.404	62.5	65.476	90.095	46.277	39.98	16.376	6.797	9.131	0.62	0.864	0.727	398.552	-1551.58	-8066.66
2437	THUJA OIL	NP	77.03	9.084	6.813	0.75	40	41.905	51.333	30.5	28.412	9.155	6.813	7.304	0.752	0.932	0.816	204.059	-2731.71	-5276.51
4346	Poly(tetrafluoroethylene-co-perfluoro-(alkyl vinyl ether))	PP	85.11	17.902	6.835	0.382	61	63.904	91.666	51.467	41.712	17.129	6.835	9.02	0.551	0.81	0.697	384.291	2735.99	-8183.34
1704	TEGO WET 270	CSF	89.27	11.419	6.951	0.609	31.5	33	63.904	49.172	30.7	11.259	6.951	6.482	0.414	0.624	0.516	142.604	-1873.99	-4211.02
3169	PFA	PP	92.33	10.214	6.989	0.684	51	53.428	60.238	30.851	29.289	10.235	6.989	8.248	0.84	0.949	0.887	293.779	3489.31	-6427.98
3289	EUCALYPTUS OIL	NP	81.9	7.165	7.165	1	19	19.905	33.524	29.652	23.012	7.961	6.408	5.034	0.533	0.776	0.594	66.803	3486.24	-6595.84
844	1,2,4-BUTANETRIOL	PZ	82.22	10.235	7.165	0.7	24	25.143	56.047	43.63	29.937	10.235	6.899	5.658	0.407	0.686	0.449	94.838	-434.906	-2809.81
4816	3-METHYL-1,3,5-PENTANETRIOL	PZ	79.38	10.235	7.165	0.7	51.5	53.952	57.095	29.404	28.609	10.235	7.165	8.288	0.886	0.973	0.945	298.11	1730.88	-8919.26
3187	TEGO TWIN 4000	CSF	94.17	12.282	7.165	0.583	50	52.381	76.476	41.935	34.989	12.282	7.165	8.167	0.612	0.834	0.685	285.181	3243.66	-6448.45
3900	PFA	PP	83.9	24.565	7.165	0.292	45.5	47.666	119.952	73.034	52.576	18.094	7.165	7.79	0.335	0.72	0.397	247.561	-3745	-7551.82
3495	ANGIOTENSIN II	NP	89.64	7.899	7.197	0.911	30	31.428	42.428	28.804	25.889	7.324	6.141	6.326	0.69	0.899	0.741	132.54	-981.471	-6938.73
2957	PFA	PP	93.59	8.685	7.237	0.833	46	48.19	50.809	26.757	25.846	8.697	7.237	7.833	0.92	0.966	0.948	251.653	1753.4	-6133.21
4189	Poly(tetrafluoroethylene-co-perfluoro-(alkyl vinyl ether))	PP	85.64	8.685	7.237	0.833	46	48.19	50.285	26.757	26.271	9.212	7.165	7.833	0.92	0.982	0.958	251.653	-71.5533	-7955.09
3620	PFA	PP	80.13	10.132	7.237	0.714	40	41.905	53.952	32.051	28.394	10.235	7.165	7.304	0.716	0.886	0.777	204.059	-1279.32	-7125.01
3866	Acrylonitrile Butadiene Styrene 9. Brown LEGO	PP	90.06	16.479	7.324	0.444	49	51.333	91.142	54.714	40.05	16.376	7.324	8.085	0.464	0.732	0.563	276.668	2609.07	-7518.04
4489	PFA	PP	87.4	8.415	7.444	0.885	28	29.333	47.666	33.395	26.047	8.685	7.324	6.111	0.575	0.78	0.615	119.51	-2762.41	-8403.4
4677	Cotton 14. Yellow Fiber	FB	93.23	13.405	7.447	0.556	50.5	52.904	74.381	40.136	35.071	13.732	7.447	8.207	0.642	0.874	0.711	289.469	-4356.05	-8689.99
4787	Poly(tetrafluoroethylene-co-perfluoro-(alkyl vinyl ether))	PP	91.58	32.497	7.541	0.232	59	61.809	163.428	95.243	68.639	27.502	7.541	8.871	0.293	0.721	0.378	365.547	23.635	-8899.81
3579	PFA	PP	97.45	28.13	7.603	0.27	74.5	78.047	140.904	72.186	60.468	26.612	7.603	9.969	0.434	0.838	0.554	518.68	-319.248	-7066.67
967	WATER	NP	80.19	31.072	7.768	0.25	102	106.857	179.142	88.46	67.827	31.072	7.768	11.664	0.414	0.767	0.596	830.932	2302.01	-2982.78
2342	PFA	PP	76.17	10.644	7.793	0.732	48.5	50.809	64.428	36.042	30.514	10.986	7.665	8.043	0.701	0.847	0.789	272.444	3484.19	-5107.63
4732	PFA	PP	97.4	12.924	7.793	0.603	30	31.428	68.095	57.96	34.604	13.751	7.782	6.326	0.343	0.597	0.462	132.54	548.706	-8785.17
2974	TEGO TWIN 4000	CSF	96.32	9.086	7.909	0.87	34	35.619	47.666	32.898	28.563	9.086	6.624	6.734	0.643	0.868	0.747	159.913	2283.59	-6165.96
4578	PFA	PP	77.49	15.888	7.944	0.5	54	56.571	87.476	47.725	39.477	15.888	7.944	8.487	0.559	0.827	0.647	320.078	963.235	-8540.55
4560	Poly(tetrafluoroethylene-co-perfluoro-(alkyl vinyl ether))	PP	85.5	18.37	7.944	0.432	32.5	34.047	100.571	70.987	42.153	13.108	7.944	6.584	0.291	0.594	0.339	149.448	-805.424	-8532.36
4654	PFA	PP	87.61	30.534	7.944	0.26	121.5	127.285	175.475	75.929	65.971	29.682	7.944	12.73	0.527	0.869	0.725	1080.26	-196.424	-8659.28
2531	PFA	PP	90.32	8.685	7.961	0.917	50.5	52.904	55.524	28.205	27.4	9.212	7.961	8.207	0.914	0.971	0.953	289.469	3457.58	-5438.23
2114	SILICON(IV) OXIDE	PP	98.21	16.159	7.989	0.494	34	35.619	102.666	55.913	41.245	16.021	7.989	6.734	0.378	0.738	0.347	159.913	-1427.73	-4767.82
3396	TEGO TWIN 4000	CSF	93.69	10.752	8.064	0.75	55	57.619	68.095	34.594	31.541	11.259	8.064	8.565	0.778	0.912	0.846	329.01	-2110.42	-6792.36
4503	Poly(tetrafluoroethylene-co-perfluoro-(alkyl vinyl ether))	PP	87.12	16.827	8.077	0.48	48.5	50.809	86.952	46.277	40.474	16.376	8.077	8.043	0.546	0.875	0.584	272.444	168.976	-8415.68
3201	Polypropylene 10. Black Battery Holder	PP	89.75	17.154	8.092	0.472	56	58.666	113.666	60.152	42.953	15.353	8.092	8.643	0.451	0.714	0.516	338.024	705.306	-6464.83
3506	PFA	PP	77.01	9.212	8.188	0.889	41.5	43.476	59.19	34.346	28.983	10.132	7.768	7.44	0.681	0.844	0.735	215.644	2266.19	-6949.98
3938	PFA	PP	80.06	11.259	8.188	0.727	52.5	55	70.714	38.44	33.8	11.259	7.308	8.368	0.684	0.879	0.778	306.835	-4375.5	-7596.86
4736	SALINOMYCIN SODIUM SALT	NP	90.98	15.353	8.188	0.533	36.5	38.238	94.809	57.36	39.627	15.353	8.188	6.978	0.382	0.691	0.403	177.871	890.565	-8795.41
1300	BACITRACIN ZINC SALT	NP	84.16	22.518	8.188	0.364	115	120.476	139.856	56.761	51.725	22.518	8.188	12.385	0.685	0.911	0.861	994.746	1767.73	-3595.88
3161	NAPHTHA, SOLVENT	CSF	78.34	19.859	8.192	0.413	93	97.428	133.571	55.562	49.146	20.14	8.192	11.138	0.63	0.885	0.729	723.419	2316.34	-6413.65
4404	PFA	PP	89.55	30.834	8.386	0.272	108.5	113.666	175.475	78.824	66.972	29.682	8.386	12.03	0.479	0.85	0.648	911.612	-2152.39	-8282.62
3605	1,2,4-BUTANETRIOL	PZ	77.78	23.16	8.685	0.375	117	122.571	144.047	55.562	52.546	23.16	8.685	12.492	0.706	0.946	0.851	1020.81	-1103.27	-7092.26
2614	PFA	PP	85.24	13.511	8.802	0.652	41	42.952	86.952	48.572	36.892	13.751	8.802	7.395	0.478	0.76	0.494	211.759	-1929.26	-5579.48
1640	WATER	NP	76.41	40.96	8.937	0.218	188	196.951	287.57	107.38	88.502	39.918	8.937	15.836	0.463	0.824	0.685	2079.23	2014.4	-4147.56
2440	TEGO TWIN 4000	CSF	92.08	15.353	9.212	0.6	84.5	88.523	101.619	43.382	39.567	15.353	9.212	10.617	0.769	0.912	0.871	626.542	-2723.52	-5290.84
4598	Poly(tetrafluoroethylene-co-perfluoro-(alkyl vinyl ether))	PP	87.41	20.471	9.212	0.45	68.5	71.762	123.618	58.559	49.477	20.471	9.928	9.559	0.513	0.845	0.581	457.3	50.2468	-8562.04
2846	Polypropylene 15. Clear Cling Wrap	PP	95.87	21.563	9.344	0.433	53.5	56.047	172.856	106.781	54.36	21.494	9.344	8.448	0.249	0.509	0.324	315.643	-1533.15	-5955.11
4661	N-BUTYLDIETHANOLAMINE	CSF	81.56	11.657	9.547	0.819	29	30.381	67.571	45.326	35.443	14.329	7.929	6.219	0.431	0.782	0.45	125.969	-3919	-8670.54
3489	TEGO TWIN 4000	CSF	94.66	11.021	9.584	0.87	44.5	46.619	79.619	47.125	33.991	11.259	9.584	7.704	0.514	0.721	0.586	239.445	-67.4591	-6935.66
4172	NIGERICIN SODIUM SALT	NP	94.65	16.021	9.612	0.6	36.5	38.238	116.809	62.799	43.565	16.646	9.544	6.978	0.349	0.694	0.327	177.871	-1291.6	-7941.79
2139	SILWET L-7600	CSF	84.79	21.877	9.918	0.453	115.5	120.999	177.047	72.186	53.965	21.494	9.918	12.412	0.54	0.748	0.683	1001.24	-4600.67	-4815.92
4067	DODECENYLSUCCINIC ANHYDRIDE	PZ	94.89	24.129	9.936	0.412	95	99.523	174.428	78.225	56.933	24.26	9.936	11.257	0.452	0.728	0.571	746.88	2871.1	-7798.49
2958	EDAPLAN LA 411	CSF	91.49	15.105	10.07	0.667	90	94.285	109.999	45.677	40.377	15.105	10.07	10.957	0.754	0.884	0.857	688.699	1680.73	-6140.37
1778	WATER	NP	81.55	11.58	10.132	0.875	89	93.238	97.428	37.489	36.602	13.306	10.132	10.896	0.913	0.976	0.957	677.252	1699.15	-4300.07
2448	SURFACTIN SODIUM SALT	NP	89.32	11.259	10.235	0.909	42	44	84.857	46.877	36.248	11.594	9.992	7.485	0.502	0.773	0.519	219.553	902.847	-5299.03
4679	TEGO TWIN 4000	CSF	87.96	21.623	10.353	0.479	107	112.095	148.237	58.457	51.403	20.471	10.353	11.947	0.642	0.879	0.756	892.773	3237.52	-8701.24
4884	PFA	PP	83.82	16.831	10.357	0.615	74.5	78.047	145.094	76.777	47.442	16.726	10.357	9.969	0.408	0.618	0.538	518.68	302.035	-9034.91
3376	TEGO TWIN 4000	CSF	94.04	17.427	10.362	0.595	76.5	80.142	141.428	65.694	46.652	17.4	10.362	10.102	0.483	0.71	0.567	539.706	-2041.85	-6761.66
3259	TEGO TWIN 4000	CSF	94.13	31.775	10.426	0.328	198.5	207.951	253.522	82.918	72.395	29.682	10.426	16.272	0.617	0.873	0.82	2255.83	-1761.4	-6569.23
2521	WATER	NP	79.12	10.625	10.512	0.989	24	25.143	78.047	51.467	36.78	11.259	9.084	5.658	0.345	0.715	0.322	94.838	2837.32	-5417.76
4371	Poly(tetrafluoroethylene-co-perfluoro-(alkyl vinyl ether))	PP	84.8	15.7	10.676	0.68	51.5	53.952	129.904	68.092	45.13	16.183	10.676	8.288	0.382	0.663	0.415	298.11	2756.46	-8224.28
1384	SILWET L-7600	CSF	86.28	44.019	10.681	0.243	231.5	242.523	350.951	133.889	95.697	44.012	10.681	17.572	0.412	0.715	0.691	2841.14	-3150.33	-3692.09
4448	4-HEPTANOL	NP	79.35	13.961	10.688	0.766	103.5	108.428	126.761	46.774	43.272	15.353	10.688	11.75	0.789	0.925	0.855	849.329	-555.683	-8325.61
4031	PFA	PP	92.68	13.802	10.827	0.784	91	95.333	115.761	47.725	40.479	14.646	10.827	11.017	0.725	0.848	0.824	700.209	-1099.18	-7740.15
2989	Cotton 14. Yellow Fiber	FB	94.72	113.398	10.853	0.096	544	569.902	1049.71	313.662	233.376	93.363	10.853	26.937	0.27	0.744	0.543	10234.4	-2231.2	-6208.95
3568	PFA	PP	92.46	13.461	11.106	0.825	90.5	94.809	119.952	49.172	40.033	13.732	11.106	10.987	0.702	0.814	0.79	694.446	3842.43	-7060.53
3561	XYLOOLIGOSACCHARIDES	NP	86.36	16.376	11.259	0.688	126.5	132.523	150.856	51.57	47.33	16.376	11.259	12.99	0.791	0.918	0.878	1147.63	-807.471	-7055.41
2973	TEGO TWIN 4000	CSF	96.39	17.4	11.259	0.647	82.5	86.428	133.047	57.009	46.374	15.536	11.213	10.49	0.578	0.813	0.65	604.43	2271.31	-6166.98
4499	FOOD ORANGE 5	PG	75.05	20.471	11.259	0.55	125	130.952	175.475	71.732	54.568	20.471	11.259	12.913	0.566	0.761	0.746	1127.28	1744.19	-8414.66
2127	1,2,4-BUTANETRIOL	PZ	84.97	24.328	11.404	0.469	163.5	171.285	191.189	61.103	56.711	22.518	11.404	14.768	0.759	0.928	0.896	1686.33	-4428.72	-4788.29
4380	PLASTORIT (R) SUPER	CSF	98.21	18.876	11.416	0.605	108	113.142	174.951	70.388	51.524	19.096	11.388	12.002	0.536	0.732	0.647	905.318	-752.201	-8261.13
2678	TEGO TWIN 4000	CSF	90.51	12.653	11.669	0.922	80	83.809	110.523	47.725	41.747	14.329	11.58	10.33	0.68	0.875	0.758	577.166	-1105.32	-5670.57
3754	WATER	NP	87.28	24.806	11.795	0.476	104.5	109.476	186.999	76.777	59.15	22.436	11.795	11.806	0.483	0.77	0.585	861.668	173.07	-7349.16
2902	TEGO TWIN 4000	CSF	96.04	12.41	11.815	0.952	28.5	29.857	92.714	54.611	40.759	13.495	10.35	6.166	0.355	0.746	0.322	122.725	3371.6	-6073.84
4761	Polystyrene 5. Orange Microsphere	PP	91.79	19.02	11.944	0.628	139.5	146.142	178.094	59.904	51.125	19.225	11.944	13.641	0.715	0.853	0.821	1329.01	2452.47	-8852.73
1193	1,2,4-BUTANETRIOL	PZ	87.55	23.519	11.961	0.509	114	119.428	227.332	88.109	62.518	23.884	11.901	12.331	0.44	0.71	0.525	981.799	-796.212	-3366.61
3911	PFA	PP	84.98	18.37	12.062	0.657	103.5	108.428	149.285	56.161	48.964	18.094	12.062	11.75	0.657	0.872	0.726	849.329	-1301.84	-7557.96
3440	PFA	PP	85.94	15.353	12.282	0.8	140	146.666	151.38	46.877	45.616	16.021	12.282	13.665	0.916	0.973	0.969	1336.16	-2846.34	-6833.3
2438	PLASTORIT (R) SUPER	CSF	98.15	25.331	12.304	0.486	157.5	164.999	250.903	77.128	63.95	25.331	12.304	14.494	0.59	0.829	0.658	1594.36	-1754.24	-5290.84
4665	TEGO TWIN 4000	CSF	96.7	30.425	12.623	0.415	269	281.808	314.284	81.471	72.863	29.682	12.623	18.942	0.73	0.894	0.897	3558.72	3240.59	-8676.68
1257	TEGO TWIN 4000	CSF	94.91	25.279	12.694	0.502	163	170.761	248.808	100.04	62.009	24.607	12.694	14.745	0.463	0.62	0.686	1678.6	1401.31	-3497.62
2078	ADDITOL VXL 4910	CSF	74.98	17.625	13.157	0.746	136	142.475	187.523	63.047	51.626	18.424	13.157	13.469	0.671	0.819	0.76	1279.3	-1421.59	-4737.11
2833	EDAPLAN LA 411	CSF	92.49	18.449	13.27	0.719	150.5	157.666	184.904	59.056	51.686	17.852	13.27	14.168	0.754	0.875	0.853	1489.26	1854.73	-5926.45
1532	Cotton 14. Yellow Fiber	FB	92.98	66.074	13.332	0.202	460.5	482.426	673.615	172.021	139.824	64.413	13.332	24.784	0.453	0.813	0.716	7970.95	1896.69	-3990.96
4793	PFA	PP	92.06	31.706	13.347	0.421	151	158.19	321.094	125.949	75.512	29.326	13.347	14.192	0.354	0.6	0.493	1496.69	-3264.97	-8905.95
1061	Cotton 14. Yellow Fiber	FB	93.35	25.009	13.569	0.543	125	130.952	229.427	91.004	63.685	25.588	13.569	12.913	0.446	0.7	0.571	1127.28	-2627.31	-3136.31
2606	TEGO TWIN 4000	CSF	94.95	25.176	13.732	0.545	218.5	228.904	258.761	72.186	63.245	25.331	13.732	17.072	0.743	0.876	0.885	2605.21	-1548.51	-5582.55
832	1,2,4-BUTANETRIOL	PZ	85.86	28.061	13.903	0.495	99.5	104.238	248.808	83.415	68.189	23.304	13.903	11.52	0.434	0.817	0.419	800.571	-3299.77	-2783.19
2176	XYLOOLIGOSACCHARIDES	NP	86.18	28.069	14.319	0.51	150.5	157.666	299.094	105.582	71.997	27.635	14.319	14.168	0.422	0.682	0.527	1489.26	-559.777	-4871.2
3826	PFA	PP	92.91	38.848	15.361	0.395	254.5	266.618	443.664	136.578	89.543	38.607	15.361	18.425	0.424	0.656	0.601	3274.89	-439.001	-7447.42
2659	TEGO TWIN 4000	CSF	80.2	18.738	15.502	0.827	121.5	127.285	190.142	64.846	56.295	21.494	12.817	12.73	0.617	0.868	0.669	1080.26	-1106.34	-5632.7
3650	TEGO TWIN 4000	CSF	93.11	20.061	15.558	0.776	91	95.333	223.142	91.355	56.783	20.141	15.558	11.017	0.379	0.622	0.427	700.209	-69.5062	-7183.35
1431	LIQUID PARAFFIN	NP	86.39	27.665	15.656	0.566	249	260.856	310.094	78.927	70.672	27.635	15.622	18.224	0.725	0.895	0.841	3169.31	-3848.38	-3766.81
2248	PRIMAL (R) WS 24	CSF	85.67	21.923	16.412	0.749	189.5	198.523	272.38	84.118	61.249	21.712	16.412	15.899	0.594	0.728	0.729	2104.16	-3549.51	-4986.85
3774	EDAPLAN LA 411	CSF	92.11	24.607	16.646	0.676	121.5	127.285	310.094	126.198	69.463	24.607	16.646	12.73	0.317	0.55	0.41	1080.26	-50.0591	-7394.2
4036	SILICON(IV) OXIDE	PP	99.19	31.121	16.646	0.535	107	112.095	353.046	96.999	77.86	31.126	16.646	11.947	0.387	0.803	0.318	892.773	3567.1	-7750.38
1636	NIGERICIN SODIUM SALT	NP	88.94	18.309	17.394	0.95	221	231.523	250.903	62.551	57.705	20.14	16.479	17.169	0.862	0.923	0.923	2650.05	-305.942	-4124.02
3145	NIGERICIN SODIUM SALT	NP	80.41	20.647	18.044	0.874	170.5	178.618	304.856	93.299	64.724	22.71	18.044	15.081	0.508	0.694	0.586	1795.78	2255.95	-6378.85
4113	NIGERICIN SODIUM SALT	NP	82.94	36.816	18.658	0.507	208.5	218.427	452.569	153.452	89.467	37.635	18.658	16.677	0.341	0.583	0.483	2428.42	3091.15	-7856.83
3314	SALINOMYCIN SODIUM SALT	NP	91.6	25.261	18.946	0.75	194	203.237	340.474	95.8	73.789	27.485	18.265	16.086	0.528	0.77	0.597	2179.56	2875.19	-6684.89
4850	PLASTORIT (R) SUPER	CSF	96.81	30.811	20.22	0.656	318.5	333.665	474.045	103.534	85.946	31.126	20.205	20.612	0.625	0.83	0.704	4584.9	336.835	-8987.83
73	(2S,4S)-(+)-PENTANEDIOL	NP	77.43	28.751	21.923	0.763	442.5	463.569	509.14	91.107	83.157	28.837	21.923	24.295	0.838	0.913	0.91	7508.19	-3897.51	-1451.58
1931	DIBUTYL KETONE	CSF	76.55	39.495	22.819	0.578	466.5	488.712	641.139	142.223	99.782	38.773	22.146	24.945	0.551	0.702	0.762	8127.24	3851.64	-4508.87
3788	PFA	PP	92.58	25.014	23.689	0.947	256	268.189	460.95	154.402	81.183	28.95	23.541	18.479	0.376	0.526	0.582	3303.89	-1540.32	-7417.74
548	PENTYL PROPIONATE	CSF	94.06	40.42	24.092	0.596	462.5	484.521	651.616	132.339	105.126	41.965	24.092	24.838	0.59	0.794	0.744	8022.93	-4246.53	-2288.83
1052	MALTOHEPTAOSE	CSF	92.19	38.065	24.375	0.64	498.5	522.235	782.567	143.071	104.591	38.894	24.375	25.786	0.566	0.731	0.667	8977.66	-605.836	-3134.27
3377	EDAPLAN LA 411	CSF	93.46	38.45	26.366	0.686	495	518.569	771.567	142.822	109.752	42.701	25.915	25.696	0.565	0.768	0.672	8883.28	-2092	-6771.89
2119	TEGO TWIN 4000	CSF	93.82	48.838	26.787	0.548	477	499.712	879.995	161.888	122.904	48.259	26.787	25.224	0.489	0.759	0.568	8403.17	-523.953	-4786.24
4284	POLYSORBATE 80 STANDARD	PP	84.7	48.763	26.79	0.549	886	928.186	1053.9	148.261	126.335	49.678	26.79	34.377	0.728	0.852	0.881	21272.4	-4010.1	-8130.11
90	TEGO TWIN 4000	CSF	95.37	30.296	26.816	0.885	579	606.568	647.425	103.783	93.478	32.367	26.816	27.79	0.841	0.901	0.937	11237.9	2307.13	-1496.62
3881	NEOPENTYLAMINE	FB	75.18	36.268	32.421	0.894	337.5	353.57	720.758	211.06	112.723	41.253	29.46	21.217	0.316	0.534	0.491	5001.22	-315.153	-7554.89
1974	TWEEN 60	NP	84.23	61.139	43.473	0.711	836	875.805	1976.85	352.229	175.827	67.308	43.068	33.393	0.298	0.499	0.443	19497.3	1819.93	-4627.6
3233	EDAPLAN LA 411	CSF	88.57	59.141	48.636	0.822	1410.5	1477.66	2153.89	321.481	177.155	61.794	48.459	43.375	0.424	0.551	0.686	42729.2	-1798.25	-6567.18
2138	TWEEN 60	NP	77.86	125.881	55.638	0.442	2194	2298.46	4695.4	433.555	300.227	125.208	55.638	54.097	0.392	0.692	0.49	82893.5	-4480.92	-4870.17

## Sheet: Laminar flow 3
Particle Name	Material	HQI	Classification	Length [µm]	Width [µm]	Aspect Ratio	Num Pixels	Area [µm²]	Convex Area [µm²]	Perimeter [µm]	Convex Perimeter [µm]	Feret Max [µm]	Feret Min [µm]	CE Diameter [µm]	Circularity	Convexity	Solidity	SE Volume [µm³]	Visual Center Point X [µm]	Visual Center Point Y [µm]
5668	FOOD ORANGE 5	79.25	PG	15.003	1.271	0.085	5	5.496	17.589	33.7	31	12.603	1.271	2.645	0.247	0.92	0.313	9.694	-245.133	5309.52
829	XYLOOLIGOSACCHARIDES	85.76	NP	12.268	1.326	0.108	5	5.496	12.642	26.541	24.924	5.19	1.326	2.645	0.313	0.939	0.435	9.694	5816.08	9152.17
2279	Poly(tetrafluoroethylene-co-perfluoro-(alkyl vinyl ether))	91.61	PP	4.448	1.483	0.333	5	5.496	5.496	10.994	10.994	4.448	1.483	2.645	0.756	1	1	9.694	6079.25	8033.45
3912	Cotton 14. Yellow Fiber	92.91	FB	13.345	1.483	0.111	6.5	7.145	13.741	28.532	27.024	4.22	1.483	3.016	0.332	0.947	0.52	14.368	6129.58	6706.09
1940	FOOD ORANGE 5	76.53	PG	12.931	1.658	0.128	5	5.496	15.39	28.638	26.916	11.121	1.658	2.645	0.29	0.94	0.357	9.694	5800.36	8327.03
1052	FOOD ORANGE 5	76.73	PG	7.561	1.745	0.231	5	5.496	9.894	18.153	16.885	7.414	1.745	2.645	0.458	0.93	0.556	9.694	1178.69	8983.37
3458	Poly(tetrafluoroethylene-co-perfluoro-(alkyl vinyl ether))	87.47	PP	20.157	1.821	0.09	13	14.291	29.681	43.465	40.88	9.436	1.821	4.266	0.308	0.941	0.481	40.64	3100.54	7013.29
5335	FOOD ORANGE 5	76.58	PG	5.158	1.876	0.364	5	5.496	7.145	12.222	11.662	4.194	1.876	2.645	0.68	0.954	0.769	9.694	2244.99	5522.36
9231	WATER	78.44	NP	9.646	1.887	0.196	7.5	8.245	13.192	21.733	20.444	7.339	1.887	3.24	0.468	0.941	0.625	17.808	-2071.57	2852.95
1725	Cotton 14. Yellow Fiber	90.45	FB	15.97	1.927	0.121	14.5	15.94	25.833	35.183	32.997	14.679	1.927	4.505	0.402	0.938	0.617	47.873	2730.43	8485.35
463	Cotton 14. Yellow Fiber	91.41	FB	7.532	1.965	0.261	5	5.496	10.443	18.153	16.404	6.291	1.965	2.645	0.458	0.904	0.526	9.694	5401.94	9394.37
2321	POLYVINYLFORMAL	75.03	PP	8.991	1.978	0.22	6.5	7.145	13.741	20.864	19.134	7.339	1.978	3.016	0.454	0.917	0.52	14.368	2091.91	7990.47
1994	FOOD ORANGE 5	78	PG	6.963	1.989	0.286	5	5.496	10.443	18.153	15.701	6.291	1.989	2.645	0.458	0.865	0.526	9.694	1080.14	8255.73
2285	Cotton 14. Yellow Fiber	87.43	FB	9.887	2.036	0.206	8.5	9.344	13.741	21.733	20.859	8.388	2.036	3.449	0.499	0.96	0.68	21.486	6071.91	8022.97
2289	Cotton 14. Yellow Fiber	91.55	FB	8.973	2.081	0.232	5.5	6.046	12.642	20.864	19.321	7.339	2.081	2.775	0.418	0.926	0.478	11.184	6043.6	8020.87
673	Poly(tetrafluoroethylene-co-perfluoro-(alkyl vinyl ether))	92.42	PP	10.274	2.081	0.203	5.5	6.046	17.039	23.83	22.172	9.638	2.081	2.775	0.366	0.93	0.355	11.184	6329.84	9230.81
814	Cotton 14. Yellow Fiber	90.48	FB	6.081	2.097	0.345	5	5.496	9.344	15.187	14.132	5.242	2.097	2.645	0.547	0.931	0.588	9.694	2614.05	9159.51
181	Cotton 3a. Yellow Fiber	84.13	FB	9.646	2.097	0.217	10	10.993	13.741	21.118	20.491	7.339	2.097	3.741	0.557	0.97	0.8	27.418	1296.12	9570.51
2180	Poly(tetrafluoroethylene-co-perfluoro-(alkyl vinyl ether))	86.22	PP	3.707	2.224	0.6	5	5.496	6.046	10.125	9.938	3.707	2.224	2.645	0.821	0.982	0.909	9.694	3443.39	8094.27
810	Poly(tetrafluoroethylene-co-perfluoro-(alkyl vinyl ether))	79.04	PP	3.707	2.224	0.6	5	5.496	6.046	10.125	9.938	3.707	2.224	2.645	0.821	0.982	0.909	9.694	-2326.35	9161.61
7232	FOOD ORANGE 5	80.83	PG	4.448	2.224	0.5	5	5.496	7.695	12.222	11.421	4.448	2.224	2.645	0.68	0.934	0.714	9.694	194.177	4176.13
2923	FOOD ORANGE 5	77.59	PG	4.448	2.224	0.5	5	5.496	8.245	13.09	12.243	4.448	2.224	2.645	0.635	0.935	0.667	9.694	-520.881	7459.94
1388	Poly(tetrafluoroethylene-co-perfluoro-(alkyl vinyl ether))	95.25	PP	4.448	2.224	0.5	5	5.496	7.145	12.222	11.608	4.448	2.224	2.645	0.68	0.95	0.769	9.694	1350.64	8749.56
5962	WATER	79.11	NP	5.19	2.224	0.429	7	7.695	8.794	13.09	12.717	5.19	2.224	3.13	0.751	0.971	0.875	16.058	-204.243	5120.8
2843	Poly(tetrafluoroethylene-co-perfluoro-(alkyl vinyl ether))	93.88	PP	5.19	2.224	0.429	5.5	6.046	8.245	13.705	12.035	4.194	2.224	2.775	0.636	0.878	0.733	11.184	4912.3	7533.33
1330	Poly(tetrafluoroethylene-co-perfluoro-(alkyl vinyl ether))	92.59	PP	5.19	2.224	0.429	5	5.496	7.695	13.09	12.222	4.194	2.224	2.645	0.635	0.934	0.714	9.694	4677.44	8813.52
4739	WATER	78.58	NP	5.931	2.224	0.375	5.5	6.046	10.993	15.802	14.386	5.931	2.224	2.775	0.552	0.91	0.55	11.184	2959	6015.15
1788	FOOD ORANGE 5	77.05	PG	6.672	2.224	0.333	5	5.496	8.245	16.056	14.736	5.242	2.224	2.645	0.518	0.918	0.667	9.694	5551.87	8448.65
1778	Poly(tetrafluoroethylene-co-perfluoro-(alkyl vinyl ether))	87.91	PP	10.379	2.224	0.214	8.5	9.344	19.238	27.664	22.863	10.379	2.224	3.449	0.392	0.826	0.486	21.486	3361.61	8448.65
1232	Poly(tetrafluoroethylene-co-perfluoro-(alkyl vinyl ether))	81	PP	4.832	2.289	0.474	5.5	6.046	8.245	12.836	12.344	4.194	2.289	2.775	0.679	0.962	0.733	11.184	6348.71	8863.84
1335	FOOD ORANGE 5	78.58	PG	5.594	2.289	0.409	5	5.496	9.344	15.187	13.64	5.242	2.289	2.645	0.547	0.898	0.588	9.694	5496.3	8813.52
163	Cellulose Acetate 4. White Fiber	78.92	PP	8.351	2.292	0.275	7	7.695	13.192	19.381	18.081	4.689	2.292	3.13	0.507	0.933	0.583	16.058	4503.4	9588.34
1607	FOOD ORANGE 5	75.14	PG	11.323	2.307	0.204	5	5.496	19.238	26.181	24.451	11.121	2.307	2.645	0.317	0.934	0.286	9.694	-2250.86	8579.71
3134	PFA	86.46	PP	5.968	2.321	0.389	8	8.794	10.443	14.319	13.868	5.242	2.321	3.346	0.734	0.969	0.842	19.619	2976.82	7259.68
4103	XYLOOLIGOSACCHARIDES	83.42	NP	4.653	2.326	0.5	5	5.496	7.695	12.222	11.615	4.194	2.326	2.645	0.68	0.95	0.714	9.694	6117	6546.72
1813	PFA	90.79	PP	5.525	2.326	0.421	5	5.496	10.443	16.056	13.966	5.242	2.326	2.645	0.518	0.87	0.526	9.694	6261.69	8435.02
1816	FOOD ORANGE 5	76.55	PG	4.22	2.344	0.556	5	5.496	7.695	12.222	10.98	3.145	2.344	2.645	0.68	0.898	0.714	9.694	-1585.08	8432.92
2901	FOOD ORANGE 5	75.57	PG	5.158	2.344	0.455	5	5.496	9.344	14.319	13.097	5.19	2.326	2.645	0.58	0.915	0.588	9.694	6078.2	7471.47
852	1,2,4-BUTANETRIOL	86.42	PZ	5.158	2.344	0.455	5	5.496	9.344	15.187	13.067	5.242	2.321	2.645	0.547	0.86	0.588	9.694	4721.48	9123.87
4149	Poly(tetrafluoroethylene-co-perfluoro-(alkyl vinyl ether))	80.84	PP	5.627	2.344	0.417	7	7.695	10.443	14.319	13.758	5.242	2.344	3.13	0.687	0.961	0.737	16.058	4933.27	6502.69
856	Cotton 3a. Yellow Fiber	80.44	FB	6.564	2.344	0.357	5.5	6.046	10.443	16.67	15.855	6.564	2.307	2.775	0.523	0.951	0.579	11.184	5773.1	9119.67
2528	Poly(tetrafluoroethylene-co-perfluoro-(alkyl vinyl ether))	78.01	PP	8.44	2.344	0.278	5.5	6.046	13.192	19.995	18.37	7.339	2.344	2.775	0.436	0.919	0.458	11.184	3873.27	7839.49
3961	Cotton 14. Yellow Fiber	93.3	FB	11.953	2.456	0.205	7.5	8.245	18.138	26.795	24.649	5.158	2.456	3.24	0.38	0.92	0.455	17.808	6191.44	6638.99
3636	Cotton 14. Yellow Fiber	90.98	FB	7.608	2.467	0.324	9.5	10.443	13.741	17.899	17.195	7.339	2.467	3.646	0.64	0.961	0.76	25.388	4955.29	6870.7
3410	K FLEX M B 301	84.99	CSF	7.552	2.517	0.333	8	8.794	12.092	17.284	16.853	6.291	2.517	3.346	0.608	0.975	0.727	19.619	3610.1	7085.64
401	Poly(tetrafluoroethylene-co-perfluoro-(alkyl vinyl ether))	85.14	PP	5.34	2.543	0.476	5.5	6.046	8.794	13.705	13.026	4.448	2.543	2.775	0.636	0.95	0.688	11.184	2224.02	9432.12
503	Poly(tetrafluoroethylene-co-perfluoro-(alkyl vinyl ether))	84.55	PP	5.594	2.543	0.455	6.5	7.145	8.794	13.705	13.399	5.242	2.543	3.016	0.691	0.978	0.813	14.368	1128.37	9356.63
3929	Poly(tetrafluoroethylene-co-perfluoro-(alkyl vinyl ether))	81.72	PP	6.357	2.543	0.4	6.5	7.145	10.443	15.802	15.076	6.096	2.543	3.016	0.6	0.954	0.684	14.368	6171.52	6688.26
2994	FOOD ORANGE 5	75.43	PG	4.071	2.617	0.643	5	5.496	8.245	13.09	11.374	4.194	2.617	2.645	0.635	0.869	0.667	9.694	3687.69	7372.92
528	Poly(tetrafluoroethylene-co-perfluoro-(alkyl vinyl ether))	90.83	PP	4.071	2.617	0.643	5	5.496	8.245	12.222	11.374	4.194	2.617	2.645	0.68	0.931	0.667	9.694	4857.78	9338.8
2455	Poly(tetrafluoroethylene-co-perfluoro-(alkyl vinyl ether))	96.66	PP	4.653	2.617	0.563	6	6.596	8.245	12.222	11.801	4.194	2.617	2.898	0.745	0.966	0.8	12.743	3708.66	7887.72
1512	Poly(tetrafluoroethylene-co-perfluoro-(alkyl vinyl ether))	81.45	PP	4.653	2.617	0.563	5	5.496	7.695	12.222	11.724	4.448	2.617	2.645	0.68	0.959	0.714	9.694	-988.5	8671.97
5875	WATER	81.88	NP	5.525	2.617	0.474	6	6.596	10.443	15.187	13.471	5.242	2.617	2.898	0.599	0.887	0.632	12.743	2337.25	5158.54
3670	Cotton 3a. Yellow Fiber	83.17	FB	6.688	2.617	0.391	8	8.794	12.642	17.284	16.063	6.564	2.617	3.346	0.608	0.929	0.696	19.619	6034.17	6856.02
529	Poly(tetrafluoroethylene-co-perfluoro-(alkyl vinyl ether))	93.1	PP	6.688	2.617	0.391	5	5.496	12.642	19.381	15.194	5.242	2.617	2.645	0.429	0.784	0.435	9.694	4769.71	9339.85
1528	Cotton 14. Yellow Fiber	78.47	FB	15.719	2.62	0.167	12.5	13.741	29.131	34.823	32.799	12.582	2.62	4.183	0.377	0.942	0.472	38.318	1373.71	8646.81
67	Poly(tetrafluoroethylene-co-perfluoro-(alkyl vinyl ether))	93.44	PP	26.954	2.649	0.098	16	17.589	45.071	59.372	54.544	14.086	2.649	4.732	0.25	0.919	0.39	55.49	5127.24	9662.78
4712	Poly(tetrafluoroethylene-co-perfluoro-(alkyl vinyl ether))	86.39	PP	3.647	2.652	0.727	5.5	6.046	7.145	10.739	10.475	3.707	2.652	2.775	0.812	0.975	0.846	11.184	6263.78	6078.05
438	Poly(tetrafluoroethylene-co-perfluoro-(alkyl vinyl ether))	76.99	PP	4.973	2.652	0.533	5.5	6.046	8.245	12.836	12.338	4.194	2.652	2.775	0.679	0.961	0.733	11.184	6123.29	9416.39
1026	ISOOCTANE	76.18	NP	5.305	2.652	0.5	8	8.794	10.993	14.319	13.791	5.242	2.652	3.346	0.734	0.963	0.8	19.619	963.755	9010.63
706	Poly(tetrafluoroethylene-co-perfluoro-(alkyl vinyl ether))	88.64	PP	6.081	2.726	0.448	5	5.496	11.543	17.284	14.559	5.242	2.726	2.645	0.481	0.842	0.476	9.694	3698.17	9195.16
2486	Cotton 14. Yellow Fiber	85.08	FB	9.227	2.726	0.295	9	9.894	18.138	23.215	20.6	8.897	2.726	3.549	0.48	0.887	0.545	23.41	3281.93	7848.92
4371	Poly(tetrafluoroethylene-co-perfluoro-(alkyl vinyl ether))	85.78	PP	6.877	2.784	0.405	7	7.695	13.741	19.022	16.775	6.672	2.784	3.13	0.517	0.882	0.56	16.058	5908.35	6342.27
9421	FOOD ORANGE 5	78.83	PG	5.849	2.797	0.478	5	5.496	10.993	17.284	14.254	5.242	2.797	2.645	0.481	0.825	0.5	9.694	1951.42	2711.41
1601	Styrene/Acrylonitrile Copolymer 65:35	82.49	PP	5.849	2.797	0.478	7.5	8.245	12.092	15.802	14.628	5.242	2.797	3.24	0.644	0.926	0.682	17.808	5996.42	8580.76
4365	FOOD ORANGE 5	76.05	PG	2.813	2.813	1	5	5.496	6.596	10.125	9.751	3.145	2.813	2.645	0.821	0.963	0.833	9.694	3876.41	6352.75
1148	Cotton 14. Yellow Fiber	95.74	FB	3.751	2.813	0.75	6	6.596	8.794	12.222	11.584	4.194	2.652	2.898	0.745	0.948	0.75	12.743	5649.38	8936.19
1094	Poly(tetrafluoroethylene-co-perfluoro-(alkyl vinyl ether))	84.83	PP	3.751	2.813	0.75	6.5	7.145	8.245	11.608	11.234	4.194	2.813	3.016	0.816	0.968	0.867	14.368	-930.834	8954.01
2693	Poly(tetrafluoroethylene-co-perfluoro-(alkyl vinyl ether))	94.01	PP	3.751	2.813	0.75	6.5	7.145	8.245	11.608	11.234	3.751	2.813	3.016	0.816	0.968	0.867	14.368	5304.43	7687.46
3644	SILWET L-7600	88.5	CSF	4.689	2.813	0.6	6.5	7.145	8.245	12.836	12.463	4.448	2.813	3.016	0.738	0.971	0.867	14.368	6261.69	6868.6
634	Poly(tetrafluoroethylene-co-perfluoro-(alkyl vinyl ether))	95.09	PP	4.689	2.813	0.6	6.5	7.145	9.344	12.836	12.035	4.448	2.813	3.016	0.738	0.938	0.765	14.368	4610.34	9282.19
1149	Poly(tetrafluoroethylene-co-perfluoro-(alkyl vinyl ether))	95.03	PP	5.158	2.813	0.545	7.5	8.245	10.443	13.705	12.958	5.242	2.813	3.24	0.743	0.945	0.789	17.808	-779.854	8935.14
2726	FOOD ORANGE 5	77	PG	6.096	2.813	0.462	5	5.496	11.543	17.284	15.076	5.931	2.813	2.645	0.481	0.872	0.476	9.694	4826.33	7633.99
582	Poly(tetrafluoroethylene-co-perfluoro-(alkyl vinyl ether))	96.02	PP	6.096	2.813	0.462	8	8.794	13.741	18.153	15.799	6.096	2.813	3.346	0.579	0.87	0.64	19.619	1918.91	9309.45
1963	Poly(tetrafluoroethylene-co-perfluoro-(alkyl vinyl ether))	87.26	PP	7.033	2.813	0.4	8.5	9.344	14.84	18.767	16.35	6.291	2.813	3.449	0.577	0.871	0.63	21.486	6093.93	8307.11
1823	Poly(tetrafluoroethylene-co-perfluoro-(alkyl vinyl ether))	96.61	PP	4.362	2.908	0.667	7	7.695	8.794	12.222	11.988	4.448	2.908	3.13	0.805	0.981	0.875	16.058	4294.75	8428.73
1399	Poly(tetrafluoroethylene-co-perfluoro-(alkyl vinyl ether))	92.86	PP	4.362	2.908	0.667	6	6.596	9.344	13.09	12.436	4.448	2.908	2.898	0.695	0.95	0.706	12.743	5914.64	8734.88
1150	Poly(tetrafluoroethylene-co-perfluoro-(alkyl vinyl ether))	90.54	PP	4.943	2.908	0.588	5	5.496	9.894	15.187	13.284	5.242	2.813	2.645	0.547	0.875	0.556	9.694	4960.53	8933.04
4035	Cotton 14. Yellow Fiber	92.85	FB	5.234	2.908	0.556	7	7.695	10.993	14.319	13.284	5.19	2.908	3.13	0.687	0.928	0.7	16.058	6210.31	6609.63
774	Poly(tetrafluoroethylene-co-perfluoro-(alkyl vinyl ether))	82.43	PP	9.48	2.93	0.309	9.5	10.443	20.337	25.927	21.03	9.436	2.93	3.646	0.442	0.811	0.514	25.388	1784.71	9182.58
1050	Poly(tetrafluoroethylene-co-perfluoro-(alkyl vinyl ether))	76.38	PP	5.871	2.936	0.5	5.5	6.046	11.543	16.67	14.699	5.931	2.908	2.775	0.523	0.882	0.524	11.184	5540.34	8988.61
4071	Poly(tetrafluoroethylene-co-perfluoro-(alkyl vinyl ether))	90.97	PP	5.871	2.936	0.5	5	5.496	10.443	16.056	14.441	5.627	2.936	2.645	0.518	0.899	0.526	9.694	4832.62	6588.66
991	Poly(tetrafluoroethylene-co-perfluoro-(alkyl vinyl ether))	85.99	PP	2.966	2.966	1	5	5.496	6.596	10.125	9.751	3.145	2.813	2.645	0.821	0.963	0.833	9.694	4751.89	9045.23
3559	Poly(tetrafluoroethylene-co-perfluoro-(alkyl vinyl ether))	89.3	PP	3.707	2.966	0.8	8.5	9.344	9.344	11.608	11.608	4.194	2.966	3.449	0.934	1	1	21.486	5776.24	6946.19
593	FOOD ORANGE 5	75.35	PG	4.448	2.966	0.667	5	5.496	8.794	13.959	11.958	4.448	2.966	2.645	0.595	0.857	0.625	9.694	561.142	9308.4
1516	Poly(tetrafluoroethylene-co-perfluoro-(alkyl vinyl ether))	93.03	PP	4.448	2.966	0.667	9	9.894	10.443	13.09	12.904	4.448	2.966	3.549	0.852	0.986	0.947	23.41	6141.11	8670.93
1536	Poly(tetrafluoroethylene-co-perfluoro-(alkyl vinyl ether))	94.37	PP	4.448	2.966	0.667	8	8.794	9.344	12.222	12.035	4.448	2.966	3.346	0.86	0.985	0.941	19.619	1602.27	8636.33
100	Poly(tetrafluoroethylene-co-perfluoro-(alkyl vinyl ether))	77.08	PP	4.448	2.966	0.667	6	6.596	8.794	13.09	12.562	4.448	2.652	2.898	0.695	0.96	0.75	12.743	4067.23	9656.49
970	Poly(tetrafluoroethylene-co-perfluoro-(alkyl vinyl ether))	94.03	PP	4.448	2.966	0.667	6	6.596	10.993	16.056	13.09	4.448	2.966	2.898	0.567	0.815	0.6	12.743	3659.38	9053.62
4857	PFA	88.52	PP	5.19	2.966	0.571	5.5	6.046	10.993	17.539	14.013	5.242	2.813	2.775	0.497	0.799	0.55	11.184	6022.63	5932.32
1387	Poly(tetrafluoroethylene-co-perfluoro-(alkyl vinyl ether))	85.44	PP	5.19	2.966	0.571	6	6.596	9.894	14.319	13.518	5.19	2.966	2.898	0.636	0.944	0.667	12.743	1427.18	8750.61
2257	TRIETHYL PHOSPHONOACETATE	85.17	CSF	5.931	2.966	0.5	5	5.496	12.642	18.153	15.568	5.931	2.936	2.645	0.458	0.858	0.435	9.694	3552.43	8064.91
145	Poly(tetrafluoroethylene-co-perfluoro-(alkyl vinyl ether))	88.98	PP	5.931	2.966	0.5	10	10.993	13.192	16.056	14.814	5.931	2.966	3.741	0.732	0.923	0.833	27.418	789.709	9610.36
2104	Poly(tetrafluoroethylene-co-perfluoro-(alkyl vinyl ether))	79.1	PP	5.931	2.966	0.5	8	8.794	11.543	15.187	14.132	4.194	2.966	3.346	0.692	0.931	0.762	19.619	5134.58	8184.43
1585	Poly(tetrafluoroethylene-co-perfluoro-(alkyl vinyl ether))	83.41	PP	5.931	2.966	0.5	7	7.695	13.192	17.284	14.954	5.931	2.908	3.13	0.569	0.865	0.583	16.058	2730.43	8589.14
1957	POLYSTYRENE HIGH IMPACT	81.6	PP	5.931	2.966	0.5	5.5	6.046	13.192	18.767	15.682	5.931	2.966	2.775	0.464	0.836	0.458	11.184	2244.99	8312.35
681	Poly(tetrafluoroethylene-co-perfluoro-(alkyl vinyl ether))	87.11	PP	6.672	2.966	0.444	9.5	10.443	13.741	16.67	15.768	6.672	2.966	3.646	0.687	0.946	0.76	25.388	5139.82	9219.28
1036	Poly(tetrafluoroethylene-co-perfluoro-(alkyl vinyl ether))	91.83	PP	6.672	2.966	0.444	5	5.496	14.291	19.381	15.615	5.242	2.966	2.645	0.429	0.806	0.385	9.694	825.357	9005.39
257	Poly(tetrafluoroethylene-co-perfluoro-(alkyl vinyl ether))	86.02	PP	7.414	2.966	0.4	8	8.794	18.138	23.215	18.767	7.414	2.966	3.346	0.453	0.808	0.485	19.619	5217.41	9545.35
1205	Poly(tetrafluoroethylene-co-perfluoro-(alkyl vinyl ether))	91.06	PP	8.155	2.966	0.364	10.5	11.543	14.84	18.767	18.071	6.291	2.966	3.834	0.642	0.963	0.778	29.5	4423.71	8900.54
788	Poly(tetrafluoroethylene-co-perfluoro-(alkyl vinyl ether))	88.77	PP	4.31	2.984	0.692	5.5	6.046	9.894	13.705	12.385	4.22	2.984	2.775	0.636	0.904	0.611	11.184	4422.67	9177.34
963	Poly(tetrafluoroethylene-co-perfluoro-(alkyl vinyl ether))	96.41	PP	19.893	2.984	0.15	20	21.986	45.071	47.659	41.667	18.872	2.984	5.291	0.349	0.874	0.488	77.55	5328.55	9056.76
2896	FOOD ORANGE 5	77.72	PG	4.832	3.052	0.632	5	5.496	11.543	16.056	13.64	4.448	3.052	2.645	0.518	0.85	0.476	9.694	3885.85	7468.33
1239	Cotton 3a. Yellow Fiber	77.93	FB	5.34	3.052	0.571	5	5.496	9.344	15.187	13.64	5.242	3.052	2.645	0.547	0.898	0.588	9.694	2453.63	8858.6
2275	1,2,4-BUTANETRIOL	85.69	PZ	14.749	3.052	0.207	12.5	13.741	34.078	37.28	32.429	14.679	3.052	4.183	0.352	0.87	0.403	38.318	6043.6	8037.65
2369	Poly(tetrafluoroethylene-co-perfluoro-(alkyl vinyl ether))	88.37	PP	40.83	3.07	0.075	31	34.078	94.539	89.028	82.806	35.648	3.07	6.587	0.232	0.93	0.36	149.65	4727.77	7957.96
2644	Cotton 17. White Tea Bag	89.49	FB	6.374	3.084	0.484	6.5	7.145	13.741	17.899	15.634	6.291	3.084	3.016	0.529	0.874	0.52	14.368	5704.95	7719.96
313	ETHYL STEARATE	84.93	CSF	3.145	3.145	1	6.5	7.145	7.695	10.739	10.552	3.282	2.966	3.016	0.882	0.983	0.929	14.368	3754.79	9503.41
2652	Cotton 14. Yellow Fiber	80.14	FB	3.145	3.145	1	5.5	6.046	8.794	13.705	11.781	3.282	3.145	2.775	0.636	0.86	0.688	11.184	3163.45	7715.77
4908	FOOD ORANGE 5	75.66	PG	3.145	3.145	1	5	5.496	7.695	12.222	10.552	3.707	2.813	2.645	0.68	0.863	0.714	9.694	3187.56	5881.99
3119	FOOD ORANGE 5	78.63	PG	3.145	3.145	1	5	5.496	7.695	12.222	11.089	3.145	2.652	2.645	0.68	0.907	0.714	9.694	2459.93	7286.94
2564	Poly(tetrafluoroethylene-co-perfluoro-(alkyl vinyl ether))	92.77	PP	3.145	3.145	1	6.5	7.145	9.344	12.836	11.967	3.707	3.145	3.016	0.738	0.932	0.765	14.368	5145.06	7821.66
1179	Poly(tetrafluoroethylene-co-perfluoro-(alkyl vinyl ether))	93.67	PP	3.145	3.145	1	5.5	6.046	7.145	10.739	10.366	3.707	2.813	2.775	0.812	0.965	0.846	11.184	1871.73	8921.51
1766	Cotton 14. Yellow Fiber	93.55	FB	4.194	3.145	0.75	7.5	8.245	9.894	12.836	12.276	4.194	3.145	3.24	0.793	0.956	0.833	17.808	5237.33	8451.8
2804	DIETHYL ACETYLMALONATE	87.27	NP	4.194	3.145	0.75	9.5	10.443	10.993	12.836	12.649	4.448	3.145	3.646	0.892	0.985	0.95	25.388	5026.59	7582.61
8151	WATER	76.05	NP	4.194	3.145	0.75	8.5	9.344	10.443	12.836	12.572	4.448	2.984	3.449	0.844	0.979	0.895	21.486	1612.76	3542.85
3020	FOOD ORANGE 5	79.6	PG	4.194	3.145	0.75	5	5.496	9.344	14.319	12.035	4.194	3.145	2.645	0.58	0.841	0.588	9.694	2269.1	7353
167	PFA	86.22	PP	4.194	3.145	0.75	8.5	9.344	10.443	12.836	12.463	4.448	3.145	3.449	0.844	0.971	0.895	21.486	-881.556	9582.05
2019	PFA	94.55	PP	4.194	3.145	0.75	8	8.794	10.993	14.319	13.186	4.194	3.145	3.346	0.734	0.921	0.8	19.619	6306.77	8235.81
4058	PFA	87.46	PP	4.194	3.145	0.75	7	7.695	10.443	14.319	12.999	4.194	3.145	3.13	0.687	0.908	0.737	16.058	5656.72	6597.05
1658	PFA	82.82	PP	4.194	3.145	0.75	6	6.596	9.894	14.319	12.958	4.22	3.052	2.898	0.636	0.905	0.667	12.743	1111.59	8562.93
1034	Poly(tetrafluoroethylene-co-perfluoro-(alkyl vinyl ether))	94.76	PP	4.194	3.145	0.75	9.5	10.443	10.993	12.836	12.649	4.448	3.145	3.646	0.892	0.985	0.95	25.388	5291.85	9005.39
339	Poly(tetrafluoroethylene-co-perfluoro-(alkyl vinyl ether))	88.46	PP	4.194	3.145	0.75	8.5	9.344	9.894	12.836	12.649	4.448	3.145	3.449	0.844	0.985	0.944	21.486	2837.38	9464.62
1809	Poly(tetrafluoroethylene-co-perfluoro-(alkyl vinyl ether))	76.81	PP	4.194	3.145	0.75	7.5	8.245	9.344	12.836	12.572	4.194	3.145	3.24	0.793	0.979	0.882	17.808	4654.38	8437.12
234	Poly(tetrafluoroethylene-co-perfluoro-(alkyl vinyl ether))	81.42	PP	4.194	3.145	0.75	7.5	8.245	10.443	13.705	12.463	4.448	3.145	3.24	0.743	0.909	0.789	17.808	-1867.12	9554.79
2111	Poly(tetrafluoroethylene-co-perfluoro-(alkyl vinyl ether))	79.42	PP	4.194	3.145	0.75	6.5	7.145	10.443	14.573	12.463	4.448	3.145	3.016	0.65	0.855	0.684	14.368	5762.61	8182.34
4382	Poly(tetrafluoroethylene-co-perfluoro-(alkyl vinyl ether))	91.3	PP	4.194	3.145	0.75	6.5	7.145	9.344	12.836	12.198	4.22	3.145	3.016	0.738	0.95	0.765	14.368	5529.85	6335.98
3671	Poly(tetrafluoroethylene-co-perfluoro-(alkyl vinyl ether))	90.67	PP	4.194	3.145	0.75	6	6.596	10.443	15.187	12.999	4.194	3.145	2.898	0.599	0.856	0.632	12.743	6123.29	6857.07
24	Poly(tetrafluoroethylene-co-perfluoro-(alkyl vinyl ether))	91.89	PP	4.194	3.145	0.75	5.5	6.046	10.443	16.67	12.836	4.194	2.966	2.775	0.523	0.77	0.579	11.184	4389.11	9678.51
2844	Poly(tetrafluoroethylene-co-perfluoro-(alkyl vinyl ether))	88.09	PP	4.194	3.145	0.75	5.5	6.046	9.894	14.933	12.958	4.194	2.797	2.775	0.584	0.868	0.611	11.184	5231.04	7530.19
1297	Poly(tetrafluoroethylene-co-perfluoro-(alkyl vinyl ether))	90.47	PP	4.194	3.145	0.75	5	5.496	12.092	18.153	13.878	4.194	3.145	2.645	0.458	0.764	0.455	9.694	3680.35	8822.95
284	Cotton 3a. Yellow Fiber	85.07	FB	5.242	3.145	0.6	8	8.794	9.894	14.319	13.945	5.242	2.813	3.346	0.734	0.974	0.889	19.619	-2147.06	9528.58
781	Cotton 3a. Yellow Fiber	77.07	FB	5.242	3.145	0.6	6.5	7.145	10.993	16.67	14.482	5.242	2.984	3.016	0.568	0.869	0.65	14.368	464.683	9180.48
4526	FOOD ORANGE 5	79.5	PG	5.242	3.145	0.6	5	5.496	10.443	15.547	14.132	5.242	3.145	2.645	0.535	0.909	0.526	9.694	2448.39	6226.94
659	FOOD ORANGE 5	76.41	PG	5.242	3.145	0.6	5	5.496	11.543	16.416	13.898	5.242	3.145	2.645	0.506	0.847	0.476	9.694	3321.77	9249.68
139	Poly(tetrafluoroethylene-co-perfluoro-(alkyl vinyl ether))	90.53	PP	5.242	3.145	0.6	11.5	12.642	14.291	15.802	14.746	5.242	3.145	4.012	0.798	0.933	0.885	33.813	-1492.82	9615.6
850	Poly(tetrafluoroethylene-co-perfluoro-(alkyl vinyl ether))	90.24	PP	5.242	3.145	0.6	11	12.092	12.642	14.319	14.132	5.242	3.145	3.924	0.861	0.987	0.957	31.632	5152.4	9124.91
3423	Poly(tetrafluoroethylene-co-perfluoro-(alkyl vinyl ether))	92.76	PP	5.242	3.145	0.6	8.5	9.344	11.543	14.933	14.559	5.242	3.145	3.449	0.726	0.975	0.81	21.486	6066.67	7068.86
725	Poly(tetrafluoroethylene-co-perfluoro-(alkyl vinyl ether))	94.52	PP	5.242	3.145	0.6	8.5	9.344	11.543	14.933	14.435	5.242	3.145	3.449	0.726	0.967	0.81	21.486	876.732	9192.02
50	Poly(tetrafluoroethylene-co-perfluoro-(alkyl vinyl ether))	85.09	PP	5.242	3.145	0.6	6.5	7.145	12.642	17.899	14.441	5.242	3.052	3.016	0.529	0.807	0.565	14.368	3861.73	9672.22
4688	Poly(tetrafluoroethylene-co-perfluoro-(alkyl vinyl ether))	89.45	PP	5.242	3.145	0.6	6	6.596	13.192	19.381	14.628	5.242	3.052	2.898	0.47	0.755	0.5	12.743	5475.33	6102.17
1726	Poly(tetrafluoroethylene-co-perfluoro-(alkyl vinyl ether))	90.67	PP	5.242	3.145	0.6	5.5	6.046	12.642	16.67	14.132	5.242	3.145	2.775	0.523	0.848	0.478	11.184	3625.83	8486.39
845	Poly(tetrafluoroethylene-co-perfluoro-(alkyl vinyl ether))	89.5	PP	6.291	3.145	0.5	7	7.695	14.291	18.153	15.615	6.291	3.145	3.13	0.542	0.86	0.538	16.058	-806.066	9135.4
9	Poly(tetrafluoroethylene-co-perfluoro-(alkyl vinyl ether))	92.45	PP	6.291	3.145	0.5	5.5	6.046	13.192	18.767	16.152	6.291	2.984	2.775	0.464	0.861	0.458	11.184	4036.83	9680.6
1759	PFA	85.01	PP	7.339	3.145	0.429	7.5	8.245	15.39	20.504	17.22	5.627	3.052	3.24	0.496	0.84	0.536	17.808	3576.55	8454.94
357	Cotton 14. Yellow Fiber	91.65	FB	8.388	3.145	0.375	11.5	12.642	20.887	23.83	20.61	8.388	3.145	4.012	0.529	0.865	0.605	33.813	4433.15	9449.94
1716	Poly(tetrafluoroethylene-co-perfluoro-(alkyl vinyl ether))	84.29	PP	8.388	3.145	0.375	10.5	11.543	15.94	19.995	19.033	6.397	3.145	3.834	0.602	0.952	0.724	29.5	2733.58	8496.88
1011	Poly(tetrafluoroethylene-co-perfluoro-(alkyl vinyl ether))	94.11	PP	9.436	3.145	0.333	7.5	8.245	19.238	23.83	21.6	9.436	3.145	3.24	0.427	0.906	0.429	17.808	5693.41	9031.6
961	Poly(tetrafluoroethylene-co-perfluoro-(alkyl vinyl ether))	84.37	PP	9.436	3.145	0.333	7	7.695	18.688	25.672	20.57	7.414	3.145	3.13	0.383	0.801	0.412	16.058	1930.45	9057.81
3280	Poly(tetrafluoroethylene-co-perfluoro-(alkyl vinyl ether))	91.59	PP	18.872	3.145	0.167	12.5	13.741	42.872	44.439	38.875	9.378	3.145	4.183	0.296	0.875	0.321	38.318	5545.58	7139.11
971	Poly(tetrafluoroethylene-co-perfluoro-(alkyl vinyl ether))	90.98	PP	11.579	3.169	0.274	7.5	8.245	26.383	28.892	25.743	11.121	3.169	3.24	0.352	0.891	0.313	17.808	4583.08	9053.62
175	Cotton 14. Yellow Fiber	83.55	FB	4.653	3.199	0.688	5.5	6.046	9.344	13.705	12.979	4.689	3.052	2.775	0.636	0.947	0.647	11.184	5486.86	9574.71
2230	Poly(tetrafluoroethylene-co-perfluoro-(alkyl vinyl ether))	79.9	PP	5.234	3.199	0.611	8.5	9.344	12.642	14.933	13.898	5.19	3.199	3.449	0.726	0.931	0.739	21.486	3570.26	8077.49
2771	Poly(tetrafluoroethylene-co-perfluoro-(alkyl vinyl ether))	93.39	PP	12.767	3.237	0.254	8	8.794	31.88	38.403	27.83	10.485	3.237	3.346	0.274	0.725	0.276	19.619	5264.59	7591
8705	FOOD ORANGE 5	75.02	PG	3.282	3.282	1	5	5.496	8.245	13.09	11.234	3.707	2.966	2.645	0.635	0.858	0.667	9.694	205.71	3175.88
922	Poly(tetrafluoroethylene-co-perfluoro-(alkyl vinyl ether))	92.12	PP	3.282	3.282	1	5	5.496	8.245	12.222	11.234	3.707	2.966	2.645	0.68	0.919	0.667	9.694	-1591.37	9067.25
6702	WATER	77.89	NP	5.158	3.282	0.636	6.5	7.145	12.642	15.802	14.363	5.242	3.282	3.016	0.6	0.909	0.565	14.368	-1959.39	4525.27
348	Poly(tetrafluoroethylene-co-perfluoro-(alkyl vinyl ether))	90.28	PP	5.158	3.282	0.636	7.5	8.245	13.741	16.67	14.627	5.242	3.282	3.24	0.611	0.877	0.6	17.808	1689.3	9457.28
740	Poly(tetrafluoroethylene-co-perfluoro-(alkyl vinyl ether))	93.96	PP	5.158	3.282	0.636	7	7.695	10.993	14.319	13.572	4.689	3.282	3.13	0.687	0.948	0.7	16.058	-880.507	9188.87
3094	Poly(tetrafluoroethylene-co-perfluoro-(alkyl vinyl ether))	87.32	PP	5.627	3.282	0.583	11.5	12.642	15.39	16.67	15.876	5.627	3.282	4.012	0.756	0.952	0.821	33.813	5028.68	7312.11
956	Poly(tetrafluoroethylene-co-perfluoro-(alkyl vinyl ether))	83.89	PP	5.627	3.282	0.583	5.5	6.046	13.741	18.767	15.194	5.931	3.199	2.775	0.464	0.81	0.44	11.184	2282.73	9059.91
65	Poly(tetrafluoroethylene-co-perfluoro-(alkyl vinyl ether))	88.18	PP	8.44	3.282	0.389	11	12.092	21.986	24.444	19.666	8.155	3.282	3.924	0.504	0.805	0.55	31.632	3816.65	9669.07
1104	K FLEX M B 301	83.94	CSF	5.963	3.29	0.552	5.5	6.046	13.192	18.767	15.852	5.242	3.199	2.775	0.464	0.845	0.458	11.184	2603.57	8946.67
730	Cotton 14. Yellow Fiber	82.28	FB	10.898	3.29	0.302	6.5	7.145	19.787	27.155	23.461	5.19	3.29	3.016	0.349	0.864	0.361	14.368	461.537	9192.02
1656	Cotton 3a. Yellow Fiber	85.53	FB	7.12	3.306	0.464	8	8.794	15.94	19.381	17.173	6.291	3.282	3.346	0.542	0.886	0.552	19.619	4671.15	8563.98
4812	FOOD ORANGE 5	78.81	PG	3.979	3.316	0.833	5	5.496	6.596	12.222	11.958	3.979	2.966	2.645	0.68	0.978	0.833	9.694	4990.94	5988.93
1278	Cotton 3a. Yellow Fiber	83.86	FB	5.636	3.316	0.588	8	8.794	11.543	15.187	14.472	3.751	2.984	3.346	0.692	0.953	0.762	19.619	2215.63	8829.25
2674	Poly(tetrafluoroethylene-co-perfluoro-(alkyl vinyl ether))	79.34	PP	7.626	3.316	0.435	5	5.496	14.84	21.118	17.865	7.339	3.316	2.645	0.394	0.846	0.37	9.694	6359.19	7708.43
8314	ACID VIOLET 17	75.19	PG	6.71	3.355	0.5	5.5	6.046	17.039	23.83	17.261	6.564	3.355	2.775	0.366	0.724	0.355	11.184	5984.89	3423.32
3033	Poly(tetrafluoroethylene-co-perfluoro-(alkyl vinyl ether))	89.82	PP	6.653	3.416	0.514	6.5	7.145	14.291	18.767	16.324	5.636	3.416	3.016	0.505	0.87	0.5	14.368	4746.64	7347.75
1619	Poly(tetrafluoroethylene-co-perfluoro-(alkyl vinyl ether))	94.96	PP	6.653	3.416	0.514	5	5.496	14.291	20.25	16.324	5.636	3.416	2.645	0.41	0.806	0.385	9.694	3567.11	8576.56
1645	PFA	88.62	PP	8.271	3.416	0.413	11	12.092	24.184	25.312	20.683	8.388	3.416	3.924	0.487	0.817	0.5	31.632	-843.811	8567.13
269	NIGERICIN SODIUM SALT	89.61	NP	9.333	3.439	0.368	8.5	9.344	23.085	27.664	22.016	8.44	3.439	3.449	0.392	0.796	0.405	21.486	2849.96	9540.11
2835	Poly(tetrafluoroethylene-co-perfluoro-(alkyl vinyl ether))	80.56	PP	7.561	3.49	0.462	7	7.695	17.039	21.478	18.463	6.564	3.49	3.13	0.458	0.86	0.452	16.058	4675.35	7538.58
3435	Poly(tetrafluoroethylene-co-perfluoro-(alkyl vinyl ether))	85.41	PP	8.433	3.49	0.414	8	8.794	17.039	21.478	19.528	7.339	3.49	3.346	0.489	0.909	0.516	19.619	3100.54	7053.13
1562	Poly(tetrafluoroethylene-co-perfluoro-(alkyl vinyl ether))	89.62	PP	6.23	3.505	0.563	5	5.496	14.84	18.153	15.832	5.19	3.505	2.645	0.458	0.872	0.37	9.694	5520.42	8608.02
1625	Poly(tetrafluoroethylene-co-perfluoro-(alkyl vinyl ether))	78.21	PP	6.501	3.565	0.548	7	7.695	16.489	21.118	16.843	6.672	3.565	3.13	0.466	0.798	0.467	16.058	4575.74	8571.32
2229	FOOD ORANGE 5	81.08	PG	4.642	3.647	0.786	5	5.496	13.192	18.153	14.286	4.642	3.647	2.645	0.458	0.787	0.417	9.694	3335.4	8075.39
1774	Poly(tetrafluoroethylene-co-perfluoro-(alkyl vinyl ether))	83.64	PP	7.626	3.647	0.478	9	9.894	20.337	24.953	18.548	7.339	3.647	3.549	0.447	0.743	0.486	23.41	4772.85	8450.75
1204	Poly(tetrafluoroethylene-co-perfluoro-(alkyl vinyl ether))	93.2	PP	6.814	3.699	0.543	15	16.489	19.238	18.513	17.861	5.242	3.699	4.582	0.778	0.965	0.857	50.37	5438.63	8906.83
1431	PFA	84.69	PP	4.448	3.707	0.833	10.5	11.543	11.543	13.705	13.705	4.448	3.707	3.834	0.879	1	1	29.5	3658.33	8706.57
2827	PFA	85.37	PP	4.448	3.707	0.833	5.5	6.046	13.192	18.767	14.013	4.448	3.282	2.775	0.464	0.747	0.458	11.184	4070.38	7561.64
1749	PFA	78.73	PP	4.448	3.707	0.833	5	5.496	10.993	17.284	13.518	4.448	3.707	2.645	0.481	0.782	0.5	9.694	5739.55	8460.18
9001	FOOD ORANGE 5	76.58	PG	5.19	3.707	0.714	5	5.496	15.94	23.215	15.636	5.242	3.707	2.645	0.358	0.673	0.345	9.694	-142.383	3021.76
1908	PFA	89.99	PP	7.414	3.707	0.5	14	15.39	18.688	19.381	18.316	7.339	3.707	4.427	0.718	0.945	0.824	45.418	4835.76	8329.12
628	PFA	92.69	PP	7.414	3.707	0.5	7	7.695	17.039	21.478	18.041	4.832	3.707	3.13	0.458	0.84	0.452	16.058	4670.1	9292.67
1159	Cotton 3a. Yellow Fiber	85.53	FB	8.155	3.707	0.455	11.5	12.642	19.238	22.601	18.703	5.242	3.707	4.012	0.558	0.828	0.657	33.813	4506.54	8927.8
1361	1,2,4-BUTANETRIOL	81.88	PZ	8.155	3.707	0.455	14.5	15.94	24.734	25.927	20.063	8.155	3.707	4.505	0.546	0.774	0.644	47.873	2080.38	8796.74
484	1,2,4-BUTANETRIOL	85.55	PZ	8.155	3.707	0.455	12.5	13.741	21.986	22.601	20.554	8.155	3.707	4.183	0.581	0.909	0.625	38.318	-600.565	9370.26
1129	DITHIODIACETIC ACID	75.69	NP	17.793	3.707	0.208	9	9.894	43.422	49.756	36.983	12.582	3.707	3.549	0.224	0.743	0.228	23.41	6164.18	8935.14
617	Poly(tetrafluoroethylene-co-perfluoro-(alkyl vinyl ether))	89.45	PP	9.362	3.717	0.397	6.5	7.145	26.383	31.498	22.494	8.897	3.717	3.016	0.301	0.714	0.271	14.368	3205.39	9298.96
412	Cotton 3a. Yellow Fiber	85.12	FB	4.689	3.751	0.8	5.5	6.046	10.993	17.539	13.945	4.448	3.751	2.775	0.497	0.795	0.55	11.184	1594.94	9428.97
586	SILWET L-7600	86.13	CSF	5.158	3.751	0.727	10.5	11.543	14.291	15.802	14.977	5.158	3.707	3.834	0.762	0.948	0.808	29.5	6079.25	9310.49
85	Poly(tetrafluoroethylene-co-perfluoro-(alkyl vinyl ether))	86.66	PP	7.033	3.751	0.533	12	13.192	18.138	20.25	17.261	6.291	3.751	4.098	0.636	0.852	0.727	36.042	-156.013	9661.73
1690	Poly(tetrafluoroethylene-co-perfluoro-(alkyl vinyl ether))	88.97	PP	7.033	3.751	0.533	7.5	8.245	18.688	23.83	17.833	7.414	3.707	3.24	0.427	0.748	0.441	17.808	5752.13	8536.72
8184	WATER	76.45	NP	7.502	3.751	0.5	9.5	10.443	18.688	21.733	18.127	6.291	3.751	3.646	0.527	0.834	0.559	25.388	-1230.7	3525.02
473	Cotton 14. Yellow Fiber	89.49	FB	7.971	3.751	0.471	6	6.596	24.184	28.278	20.874	7.851	3.751	2.898	0.322	0.738	0.273	12.743	1593.89	9381.79
1164	Cotton 14. Yellow Fiber	92.61	FB	8.909	3.751	0.421	7.5	8.245	21.436	26.795	20.752	7.27	3.751	3.24	0.38	0.774	0.385	17.808	4159.5	8926.75
879	Poly(tetrafluoroethylene-co-perfluoro-(alkyl vinyl ether))	90.68	PP	8.909	3.751	0.421	7	7.695	23.635	25.672	21.185	7.339	3.751	3.13	0.383	0.825	0.326	16.058	4242.33	9096.61
274	Cotton 14. Yellow Fiber	91.49	FB	10.784	3.751	0.348	8.5	9.344	22.536	28.532	23.29	6.096	3.751	3.449	0.38	0.816	0.415	21.486	3477.99	9533.82
1119	Poly(tetrafluoroethylene-co-perfluoro-(alkyl vinyl ether))	95.09	PP	11.411	3.759	0.329	18.5	20.337	33.528	31.858	26.332	11.121	3.759	5.089	0.502	0.827	0.607	68.991	5014	8941.43
4813	FOOD ORANGE 5	76.59	PG	9.17	3.766	0.411	5	5.496	26.383	31.603	22.218	8.388	3.766	2.645	0.263	0.703	0.208	9.694	5784.63	5989.98
4116	Poly(tetrafluoroethylene-co-perfluoro-(alkyl vinyl ether))	91.44	PP	4.943	3.78	0.765	9.5	10.443	14.291	15.802	14.58	5.242	3.751	3.646	0.725	0.923	0.731	25.388	6024.73	6530.99
1841	1,2,4-BUTANETRIOL	85.7	PZ	6.378	3.792	0.595	9.5	10.443	15.94	18.767	16.991	6.096	3.792	3.646	0.61	0.905	0.655	25.388	4587.28	8395.18
1674	MARLIPAL (R) 1618/25	81.93	CSF	7.883	3.814	0.484	15	16.489	20.887	21.118	18.889	7.414	3.814	4.582	0.682	0.894	0.789	50.37	-1594.52	8552.45
828	1,2,4-BUTANETRIOL	85.66	PZ	16.02	3.814	0.238	11	12.092	39.025	40.86	33.592	13.345	3.814	3.924	0.302	0.822	0.31	31.632	-732.673	9150.08
1261	Cotton 14. Yellow Fiber	92.94	FB	7.414	3.855	0.52	9.5	10.443	22.536	24.698	19.799	7.339	3.855	3.646	0.464	0.802	0.463	25.388	4546.38	8836.58
2796	Poly(tetrafluoroethylene-co-perfluoro-(alkyl vinyl ether))	82.59	PP	9.666	3.893	0.403	15.5	17.039	30.231	29.761	23.302	9.638	3.893	4.658	0.492	0.783	0.564	52.909	3971.82	7587.85
967	Cotton 3a. Yellow Fiber	75.39	FB	9.493	3.901	0.411	8	8.794	23.635	25.312	21.964	7.339	3.901	3.346	0.415	0.868	0.372	19.619	2119.17	9052.57
2802	Poly(tetrafluoroethylene-co-perfluoro-(alkyl vinyl ether))	91.19	PP	12.625	3.918	0.31	16	17.589	34.078	33.34	28.593	11.604	3.918	4.732	0.446	0.858	0.516	55.49	5467.99	7579.47
569	Poly(tetrafluoroethylene-co-perfluoro-(alkyl vinyl ether))	95.5	PP	14.205	3.956	0.278	16	17.589	42.323	42.597	31.012	11.533	3.956	4.732	0.349	0.728	0.416	55.49	1505.82	9305.25
1670	Poly(tetrafluoroethylene-co-perfluoro-(alkyl vinyl ether))	95.34	PP	13.1	3.964	0.303	23	25.284	35.177	33.7	28.671	6.672	3.964	5.674	0.529	0.851	0.719	95.637	378.708	8556.64
3438	Cellulose Acetate 4. White Fiber	86.7	PP	4.31	3.979	0.923	7.5	8.245	13.741	17.899	13.868	4.448	3.979	3.24	0.569	0.775	0.6	17.808	6141.11	7048.94
458	Poly(tetrafluoroethylene-co-perfluoro-(alkyl vinyl ether))	92.84	PP	10.278	3.979	0.387	6	6.596	35.177	39.271	25.318	9.305	3.979	2.898	0.232	0.645	0.188	12.743	1839.23	9395.42
1118	Cotton 17. White Tea Bag	86.41	FB	22.192	4.044	0.182	18.5	20.337	65.408	54.204	46.087	15.727	4.044	5.089	0.295	0.85	0.311	68.991	3971.82	8937.24
372	Poly(tetrafluoroethylene-co-perfluoro-(alkyl vinyl ether))	91.65	PP	6.397	4.071	0.636	15	16.489	18.138	17.284	16.864	6.291	4.071	4.582	0.833	0.976	0.909	50.37	5521.46	9440.5
1458	Poly(tetrafluoroethylene-co-perfluoro-(alkyl vinyl ether))	76.1	PP	13.086	4.071	0.311	21	23.085	36.277	33.34	29.822	12.603	4.071	5.422	0.511	0.894	0.636	83.438	3849.15	8697.14
1826	Cotton 2. Pink Fiber	86.36	FB	39.839	4.071	0.102	66	72.553	117.624	88.668	81.019	32.503	4.071	9.611	0.341	0.914	0.617	464.89	5053.85	8410.9
2258	Cotton 3a. Yellow Fiber	84.88	FB	10.807	4.094	0.379	12	13.192	29.681	29.506	25.351	9.305	4.094	4.098	0.436	0.859	0.444	36.042	4806.41	8062.81
2106	SILWET L-7600	86	CSF	9.073	4.177	0.46	11.5	12.642	25.833	25.058	22.382	8.44	4.177	4.012	0.503	0.893	0.489	33.813	3723.33	8184.43
1661	OXIDIZED DTT	75.63	NP	4.194	4.194	1	5.5	6.046	12.642	17.539	14.559	4.194	3.282	2.775	0.497	0.83	0.478	11.184	2409.6	8560.84
8262	WATER	78.93	NP	4.194	4.194	1	12	13.192	13.741	14.319	14.132	5.19	3.707	4.098	0.899	0.987	0.96	36.042	816.969	3436.95
307	PFA	75.68	PP	4.194	4.194	1	9.5	10.443	13.192	15.802	13.945	5.19	3.707	3.646	0.725	0.883	0.792	25.388	329.43	9508.66
1718	Poly(tetrafluoroethylene-co-perfluoro-(alkyl vinyl ether))	93.71	PP	4.194	4.194	1	12.5	13.741	14.84	14.933	14.559	4.689	4.194	4.183	0.88	0.975	0.926	38.318	3007.23	8494.78
1939	Poly(tetrafluoroethylene-co-perfluoro-(alkyl vinyl ether))	85.64	PP	4.194	4.194	1	10.5	11.543	13.741	14.933	14.405	5.19	3.979	3.834	0.807	0.965	0.84	29.5	3743.26	8325.98
2009	4-METHOXY-4-METHYL-2-PENTANONE	78.09	CSF	5.242	4.194	0.8	17	18.688	18.688	16.416	16.416	5.931	4.194	4.878	0.934	1	1	60.773	6328.79	8242.1
1280	Cotton 14. Yellow Fiber	88.48	FB	5.242	4.194	0.8	6	6.596	17.589	24.444	16.579	5.242	4.194	2.898	0.372	0.678	0.375	12.743	2207.24	8825.05
5977	WATER	78.8	NP	5.242	4.194	0.8	15	16.489	18.688	17.284	16.042	5.242	4.194	4.582	0.833	0.928	0.882	50.37	4074.57	5078.86
8106	WATER	78.38	NP	5.242	4.194	0.8	14	15.39	17.589	17.284	16.042	5.931	4.194	4.427	0.805	0.928	0.875	45.418	3829.23	3552.28
1598	PFA	78.59	PP	5.242	4.194	0.8	8.5	9.344	15.39	17.899	15.778	5.242	3.751	3.449	0.605	0.882	0.607	21.486	4417.42	8578.66
3207	Poly(tetrafluoroethylene-co-perfluoro-(alkyl vinyl ether))	92.95	PP	5.242	4.194	0.8	15	16.489	18.138	16.416	15.855	5.242	4.194	4.582	0.877	0.966	0.909	50.37	6215.55	7218.79
2910	Poly(tetrafluoroethylene-co-perfluoro-(alkyl vinyl ether))	85.79	PP	5.242	4.194	0.8	12.5	13.741	18.688	18.767	16.579	5.931	4.194	4.183	0.7	0.883	0.735	38.318	4894.48	7467.28
511	Poly(tetrafluoroethylene-co-perfluoro-(alkyl vinyl ether))	84.58	PP	5.242	4.194	0.8	11	12.092	15.94	17.284	15.428	5.242	4.194	3.924	0.713	0.893	0.759	31.632	1102.15	9347.19
3111	Poly(tetrafluoroethylene-co-perfluoro-(alkyl vinyl ether))	79.43	PP	5.242	4.194	0.8	8	8.794	16.489	20.61	16.47	5.242	3.751	3.346	0.51	0.799	0.533	19.619	5363.14	7295.33
5963	WATER	79.94	NP	6.291	4.194	0.667	17	18.688	20.337	18.153	17.098	6.291	4.194	4.878	0.844	0.942	0.919	60.773	260.23	5117.65
945	Poly(tetrafluoroethylene-co-perfluoro-(alkyl vinyl ether))	82.47	PP	6.291	4.194	0.667	17.5	19.238	21.986	19.995	18.139	6.672	4.194	4.949	0.778	0.907	0.875	63.473	5880.04	9064.1
235	Poly(tetrafluoroethylene-co-perfluoro-(alkyl vinyl ether))	88.02	PP	6.291	4.194	0.667	5	5.496	16.489	22.347	17.41	6.291	4.194	2.645	0.372	0.779	0.333	9.694	-908.816	9554.79
469	1,2,4-BUTANETRIOL	87.44	PZ	6.291	4.194	0.667	11.5	12.642	18.688	19.127	17.448	6.3	4.194	4.012	0.659	0.912	0.676	33.813	1734.38	9384.94
837	1,2,4-BUTANETRIOL	81.31	PZ	6.291	4.194	0.667	6	6.596	21.986	24.444	19.146	6.291	4.112	2.898	0.372	0.783	0.3	12.743	5766.81	9143.79
7719	WATER	78.76	NP	7.339	4.194	0.571	6.5	7.145	21.986	26.795	19.083	7.339	4.194	3.016	0.354	0.712	0.325	14.368	-490.476	3888.84
1730	PFA	91.08	PP	7.339	4.194	0.571	12	13.192	21.436	23.215	18.961	7.414	4.071	4.098	0.555	0.817	0.615	36.042	3948.76	8481.15
56	Poly(tetrafluoroethylene-co-perfluoro-(alkyl vinyl ether))	86.84	PP	7.339	4.194	0.571	7	7.695	21.986	26.181	19.192	7.339	4.194	3.13	0.376	0.733	0.35	16.058	-1417.33	9669.07
5971	PIGMENT YELLOW 13	85.19	PG	8.388	4.194	0.5	28	30.78	32.429	23.935	23.321	8.388	4.194	6.26	0.822	0.974	0.949	128.461	-1440.39	5098.78
561	PFA	78.55	PP	9.436	4.194	0.444	12	13.192	25.284	26.181	21.872	7.971	4.194	4.098	0.492	0.835	0.522	36.042	-1021	9312.59
870	Poly(tetrafluoroethylene-co-perfluoro-(alkyl vinyl ether))	93.48	PP	9.436	4.194	0.444	18.5	20.337	29.681	25.058	22.871	9.436	4.194	5.089	0.638	0.913	0.685	68.991	1470.17	9101.85
1267	Cotton 14. Yellow Fiber	91.23	FB	10.485	4.194	0.4	17.5	19.238	34.078	30.989	25.065	10.485	4.194	4.949	0.502	0.809	0.565	63.473	4710.99	8834.49
536	1,2,4-BUTANETRIOL	87.71	PZ	16.776	4.194	0.25	23	25.284	52.766	45.562	37.595	15.252	4.194	5.674	0.391	0.825	0.479	95.637	4783.34	9331.46
253	Poly(tetrafluoroethylene-co-perfluoro-(alkyl vinyl ether))	94.52	PP	5.627	4.22	0.75	10	10.993	18.138	21.118	17.151	5.627	4.194	3.741	0.557	0.812	0.606	27.418	1932.54	9546.4
7866	FOOD ORANGE 5	76.08	PG	6.096	4.22	0.692	5	5.496	20.337	27.409	16.724	5.931	4.22	2.645	0.303	0.61	0.27	9.694	3325.96	3775.61
1684	Poly(tetrafluoroethylene-co-perfluoro-(alkyl vinyl ether))	88.36	PP	6.096	4.22	0.692	13.5	14.84	18.138	17.899	16.887	6.096	4.194	4.347	0.763	0.943	0.818	43.007	5388.31	8544.06
2899	Poly(tetrafluoroethylene-co-perfluoro-(alkyl vinyl ether))	90.67	PP	10.784	4.22	0.391	11.5	12.642	30.231	33.955	24.411	7.502	4.22	4.012	0.371	0.719	0.418	33.813	5024.49	7468.33
1440	Poly(tetrafluoroethylene-co-perfluoro-(alkyl vinyl ether))	90.77	PP	11.953	4.257	0.356	12.5	13.741	35.177	37.789	27.079	9.436	4.257	4.183	0.348	0.717	0.391	38.318	4293.7	8701.33
2253	WATER	77.4	NP	16.967	4.262	0.251	23.5	25.833	54.415	49.502	37.507	16.776	4.262	5.735	0.364	0.758	0.475	98.773	6241.76	8065.96
2240	Poly(tetrafluoroethylene-co-perfluoro-(alkyl vinyl ether))	89.33	PP	30.964	4.294	0.139	20.5	22.536	94.539	74.305	65.41	30.406	4.294	5.357	0.226	0.88	0.238	80.476	5646.23	8070.15
2743	PFA	87.42	PP	4.973	4.31	0.867	9	9.894	14.291	17.284	15.351	5.242	4.194	3.549	0.645	0.888	0.692	23.41	2941.17	7608.82
1007	Cotton 14. Yellow Fiber	93.15	FB	4.577	4.323	0.944	5.5	6.046	13.192	17.899	15.123	4.577	4.194	2.775	0.487	0.845	0.458	11.184	2277.49	9032.65
1246	Poly(tetrafluoroethylene-co-perfluoro-(alkyl vinyl ether))	91.76	PP	4.577	4.323	0.944	6	6.596	13.192	19.022	15.232	4.642	3.707	2.898	0.479	0.801	0.5	12.743	6371.77	8851.26
428	FOOD ORANGE 5	76.91	PG	4.943	4.362	0.882	5	5.496	15.94	20.25	15.689	5.158	3.751	2.645	0.41	0.775	0.345	9.694	3788.34	9422.68
2637	PFA	76.11	PP	11.564	4.405	0.381	21.5	23.635	40.124	31.349	27.265	9.436	4.405	5.486	0.55	0.87	0.589	86.436	2948.51	7718.91
677	Poly(tetrafluoroethylene-co-perfluoro-(alkyl vinyl ether))	85.75	PP	11.813	4.43	0.375	29.5	32.429	40.124	28.892	27.476	11.862	4.43	6.426	0.699	0.951	0.808	138.921	-445.391	9221.37
1548	Poly(tetrafluoroethylene-co-perfluoro-(alkyl vinyl ether))	82.25	PP	4.448	4.448	1	8	8.794	13.192	16.416	14.954	5.242	4.194	3.346	0.64	0.911	0.667	19.619	3999.08	8618.5
3362	Cotton 17. White Tea Bag	89.08	FB	5.19	4.448	0.857	5.5	6.046	14.84	20.504	16.106	6.291	3.701	2.775	0.425	0.785	0.407	11.184	5745.84	7099.27
4050	FOOD ORANGE 5	79.55	PG	5.931	4.448	0.75	5	5.496	18.138	26.181	17.474	5.931	4.069	2.645	0.317	0.667	0.303	9.694	5898.91	6603.34
3093	Poly(tetrafluoroethylene-co-perfluoro-(alkyl vinyl ether))	91.35	PP	5.931	4.448	0.75	18	19.787	20.337	17.284	17.098	5.931	4.448	5.019	0.912	0.989	0.973	66.213	4506.54	7313.15
2551	Poly(tetrafluoroethylene-co-perfluoro-(alkyl vinyl ether))	91.35	PP	5.931	4.448	0.75	14	15.39	17.589	18.153	16.911	6.096	4.194	4.427	0.766	0.932	0.875	45.418	3905.77	7826.91
3329	Poly(tetrafluoroethylene-co-perfluoro-(alkyl vinyl ether))	88.25	PP	10.379	4.448	0.429	13	14.291	30.231	31.603	24.023	7.339	4.448	4.266	0.424	0.76	0.473	40.64	5215.31	7106.61
2043	Poly(tetrafluoroethylene-co-perfluoro-(alkyl vinyl ether))	89.61	PP	11.121	4.448	0.4	11	12.092	35.727	37.534	26.422	10.485	4.448	3.924	0.328	0.704	0.338	31.632	6170.47	8208.55
1106	Poly(tetrafluoroethylene-co-perfluoro-(alkyl vinyl ether))	91.49	PP	6.62	4.478	0.676	8.5	9.344	23.635	25.927	18.73	6.672	4.478	3.449	0.418	0.722	0.395	21.486	6216.6	8947.72
1346	Poly(tetrafluoroethylene-co-perfluoro-(alkyl vinyl ether))	85.54	PP	6.786	4.524	0.667	8.5	9.344	24.184	26.795	19.214	6.672	4.524	3.449	0.404	0.717	0.386	21.486	5084.25	8809.32
1324	Cotton 3a. Yellow Fiber	87.61	FB	11.604	4.642	0.4	27.5	30.231	40.674	30.989	27.435	10.485	4.642	6.204	0.629	0.885	0.743	125.036	5136.67	8816.66
1846	Poly(tetrafluoroethylene-co-perfluoro-(alkyl vinyl ether))	91.95	PP	5.525	4.653	0.842	8	8.794	19.238	21.478	17.431	6.291	4.194	3.346	0.489	0.812	0.457	19.619	3354.27	8388.89
2653	POLYVINYLFORMAL	75.11	PP	6.979	4.653	0.667	11	12.092	23.635	25.312	19.565	6.963	4.653	3.924	0.487	0.773	0.512	31.632	6377.02	7713.67
1130	PFA	82.08	PP	12.795	4.653	0.364	10	10.993	47.27	46.431	30.165	12.603	4.653	3.741	0.253	0.65	0.233	27.418	4515.98	8940.38
1059	Poly(tetrafluoroethylene-co-perfluoro-(alkyl vinyl ether))	91.77	PP	7.757	4.654	0.6	16	17.589	26.383	23.215	20.71	7.339	4.654	4.732	0.64	0.892	0.667	55.49	2836.33	8976.03
3774	ADDITOL XL 123	77.33	CSF	11.447	4.668	0.408	9	9.894	43.422	38.763	28.816	11.533	4.668	3.549	0.288	0.743	0.228	23.41	5153.45	6778.43
678	WATER	84.83	NP	45.122	4.668	0.103	54	59.362	147.855	100.381	92.567	38.793	4.668	8.694	0.272	0.922	0.401	344.053	-2496.2	9221.37
1419	TEGO TWIN 4000	93.74	CSF	6.293	4.675	0.743	6.5	7.145	18.688	22.961	18.716	7.339	4.194	3.016	0.413	0.815	0.382	14.368	4304.19	8713.91
1577	PFA	92.39	PP	4.689	4.689	1	13.5	14.84	16.489	15.802	15.241	5.242	4.194	4.347	0.864	0.965	0.9	43.007	490.894	8591.24
5886	WATER	78.13	NP	5.158	4.689	0.909	7	7.695	18.688	23.215	17.251	5.931	4.448	3.13	0.424	0.743	0.412	16.058	-1612.34	5151.2
60	Poly(tetrafluoroethylene-co-perfluoro-(alkyl vinyl ether))	91.61	PP	5.627	4.689	0.833	11	12.092	16.489	18.513	17.338	6.291	4.194	3.924	0.666	0.937	0.733	31.632	5944	9670.12
4640	DOWANOL PGDA	82.62	CSF	8.44	4.689	0.556	15.5	17.039	32.979	31.858	22.431	8.44	4.673	4.658	0.459	0.704	0.517	52.909	6037.31	6122.09
609	Poly(tetrafluoroethylene-co-perfluoro-(alkyl vinyl ether))	91.7	PP	10.316	4.689	0.455	15	16.489	33.528	32.981	24.341	10.379	4.689	4.582	0.436	0.738	0.492	50.37	5436.54	9303.15
671	Poly(tetrafluoroethylene-co-perfluoro-(alkyl vinyl ether))	84.57	PP	12.191	4.689	0.385	17	18.688	38.475	36.666	27.64	11.121	4.689	4.878	0.418	0.754	0.486	60.773	6298.38	9228.71
3656	Cotton 14. Yellow Fiber	85.35	FB	13.129	4.689	0.357	22.5	24.734	36.826	33.955	28.925	12.582	4.689	5.612	0.519	0.852	0.672	92.535	5319.11	6856.02
2740	PFA	94.02	PP	9.8	4.699	0.479	9	9.894	25.833	30.375	23.811	9.638	4.699	3.549	0.367	0.784	0.383	23.41	2933.83	7613.02
1210	Poly(tetrafluoroethylene-co-perfluoro-(alkyl vinyl ether))	86.47	PP	11.658	4.786	0.411	16	17.589	46.17	34.569	28.323	11.121	4.786	4.732	0.43	0.819	0.381	55.49	2435.81	8895.3
1073	Cotton 14. Yellow Fiber	91.63	FB	10.664	4.812	0.451	7.5	8.245	40.674	39.017	26.466	10.485	4.812	3.24	0.261	0.678	0.203	17.808	4193.05	8967.64
1426	Poly(tetrafluoroethylene-co-perfluoro-(alkyl vinyl ether))	94.12	PP	9.89	4.855	0.491	8	8.794	29.681	31.243	23.547	9.638	4.855	3.346	0.336	0.754	0.296	19.619	2821.65	8708.67
1208	3-PENTANONE	84.48	CSF	11.578	4.863	0.42	15.5	17.039	43.422	38.148	28.556	11.533	4.863	4.658	0.384	0.749	0.392	52.909	3273.54	8889.01
155	Poly(tetrafluoroethylene-co-perfluoro-(alkyl vinyl ether))	86.48	PP	5.346	4.935	0.923	7	7.695	20.887	23.215	18.227	5.34	4.935	3.13	0.424	0.785	0.368	16.058	4151.11	9595.68
2544	Poly(tetrafluoroethylene-co-perfluoro-(alkyl vinyl ether))	97.32	PP	8.225	4.935	0.6	8	8.794	28.032	33.34	21.222	8.388	4.935	3.346	0.315	0.637	0.314	19.619	4367.1	7830.05
1689	Cotton 14. Yellow Fiber	94.14	FB	22.546	4.973	0.221	38	41.773	96.188	59.012	49.555	20.969	4.973	7.293	0.388	0.84	0.434	203.1	5620.02	8534.62
1169	Poly(tetrafluoroethylene-co-perfluoro-(alkyl vinyl ether))	90.84	PP	14.635	4.986	0.341	15.5	17.039	50.568	41.114	33.072	10.379	4.986	4.658	0.356	0.804	0.337	52.909	5667.2	8925.7
858	1,2,4-BUTANETRIOL	86	PZ	9.653	4.999	0.518	17	18.688	36.826	34.569	24.717	9.436	4.999	4.878	0.443	0.715	0.507	60.773	5785.68	9113.38
3634	PFA	79.9	PP	5.34	5.086	0.952	9.5	10.443	22.536	22.961	17.834	5.931	5.086	3.646	0.499	0.777	0.463	25.388	6248.06	6874.89
2411	DODECENYLSUCCINIC ANHYDRIDE	91.97	PZ	11.697	5.086	0.435	24	26.383	43.972	38.403	28.404	11.533	5.086	5.796	0.474	0.74	0.6	101.942	4906.01	7943.29
43	Poly(tetrafluoroethylene-co-perfluoro-(alkyl vinyl ether))	79.97	PP	17.421	5.088	0.292	12	13.192	66.507	55.327	39.159	17.052	5.088	4.098	0.233	0.708	0.198	36.042	4610.34	9674.31
770	Poly(tetrafluoroethylene-co-perfluoro-(alkyl vinyl ether))	87.06	PP	8.431	5.141	0.61	24.5	26.933	31.33	22.961	22.139	8.388	5.141	5.856	0.801	0.964	0.86	105.144	813.824	9183.63
514	Poly(tetrafluoroethylene-co-perfluoro-(alkyl vinyl ether))	86.05	PP	9.308	5.171	0.556	15.5	17.039	33.528	28.892	24.249	6.612	5.086	4.658	0.506	0.839	0.508	52.909	-1673.15	9345.09
1063	Poly(tetrafluoroethylene-co-perfluoro-(alkyl vinyl ether))	90.75	PP	5.931	5.19	0.875	19.5	21.436	24.184	19.636	18.462	6.291	5.086	5.224	0.836	0.94	0.886	74.66	5413.47	8973.93
2465	Cotton 3a. Yellow Fiber	82.1	FB	7.414	5.19	0.7	17	18.688	26.933	25.312	20.372	7.414	5.19	4.878	0.605	0.805	0.694	60.773	5704.95	7878.28
143	Poly(tetrafluoroethylene-co-perfluoro-(alkyl vinyl ether))	93.27	PP	8.155	5.19	0.636	26.5	29.131	34.078	23.83	22.842	8.388	5.158	6.09	0.803	0.959	0.855	118.278	1738.58	9613.5
1792	Poly(tetrafluoroethylene-co-perfluoro-(alkyl vinyl ether))	78.42	PP	9.638	5.19	0.538	23	25.284	32.979	29.146	25.574	9.638	4.943	5.674	0.612	0.877	0.767	95.637	4993.03	8446.55
1613	Poly(tetrafluoroethylene-co-perfluoro-(alkyl vinyl ether))	87.35	PP	13.084	5.21	0.398	26	28.582	53.316	40.5	31.293	12.582	5.171	6.033	0.468	0.773	0.536	114.946	2403.31	8575.51
2966	Poly(tetrafluoroethylene-co-perfluoro-(alkyl vinyl ether))	93.61	PP	5.242	5.242	1	19.5	21.436	22.536	17.899	17.525	5.242	5.158	5.224	0.917	0.979	0.951	74.66	4042.07	7405.42
525	Poly(tetrafluoroethylene-co-perfluoro-(alkyl vinyl ether))	92.58	PP	5.242	5.242	1	19.5	21.436	22.536	17.899	17.525	5.931	5.158	5.224	0.917	0.979	0.951	74.66	1922.06	9339.85
778	Poly(tetrafluoroethylene-co-perfluoro-(alkyl vinyl ether))	86.86	PP	5.242	5.242	1	15.5	17.039	20.337	19.127	18.423	5.242	4.689	4.658	0.765	0.963	0.838	52.909	5980.69	9181.53
447	Poly(tetrafluoroethylene-co-perfluoro-(alkyl vinyl ether))	93.88	PP	5.242	5.242	1	11.5	12.642	20.337	21.733	18.208	5.34	5.19	4.012	0.58	0.838	0.622	33.813	6111.75	9410.1
1847	PFA	96.75	PP	6.291	5.242	0.833	15	16.489	27.482	26.541	20.707	6.291	4.935	4.582	0.542	0.78	0.6	50.37	3099.49	8384.69
1126	FOOD ORANGE 5	78.7	PG	7.13	5.242	0.735	5	5.496	25.284	27.409	20.813	7.414	4.855	2.645	0.303	0.759	0.217	9.694	-2577.98	8943.53
9115	WATER	86.78	NP	7.339	5.242	0.714	27.5	30.231	32.429	22.092	21.455	7.339	5.242	6.204	0.882	0.971	0.932	125.036	-2267.64	2931.59
662	WATER	80.56	NP	7.339	5.242	0.714	11	12.092	26.383	26.541	21.11	7.339	4.935	3.924	0.464	0.795	0.458	31.632	-2764.61	9243.39
173	Poly(tetrafluoroethylene-co-perfluoro-(alkyl vinyl ether))	91.9	PP	7.339	5.242	0.714	32.5	35.727	36.277	23.321	23.134	8.155	5.242	6.745	0.909	0.992	0.985	160.642	-1372.24	9573.66
1715	Poly(tetrafluoroethylene-co-perfluoro-(alkyl vinyl ether))	83.16	PP	7.339	5.242	0.714	29	31.88	32.429	21.478	21.291	7.339	5.242	6.371	0.932	0.991	0.983	135.404	1657.84	8496.88
518	SILWET L-7600	89.47	CSF	8.388	5.242	0.625	25	27.482	32.979	25.312	22.656	8.388	5.242	5.915	0.734	0.895	0.833	108.379	4487.67	9344.04
1136	Poly(tetrafluoroethylene-co-perfluoro-(alkyl vinyl ether))	90.02	PP	8.388	5.242	0.625	18	19.787	30.231	28.278	24.189	8.388	5.242	5.019	0.558	0.855	0.655	66.213	2851.01	8939.33
559	Cotton 3a. Yellow Fiber	75.5	FB	9.436	5.242	0.556	17	18.688	37.376	33.7	25.013	9.436	5.086	4.878	0.455	0.742	0.5	60.773	3262.01	9307.35
507	Poly(tetrafluoroethylene-co-perfluoro-(alkyl vinyl ether))	96.41	PP	11.533	5.242	0.455	12.5	13.741	41.224	41.983	26.687	9.847	5.242	4.183	0.313	0.636	0.333	38.318	6232.33	9351.38
3769	1,2,4-BUTANETRIOL	84.98	PZ	13.63	5.242	0.385	13.5	14.84	44.521	38.148	32.376	13.63	5.242	4.347	0.358	0.849	0.333	43.007	5160.79	6777.38
112	Poly(tetrafluoroethylene-co-perfluoro-(alkyl vinyl ether))	91.24	PP	8.958	5.277	0.589	12.5	13.741	33.528	29.252	24.752	8.842	5.277	4.183	0.449	0.846	0.41	38.318	4673.25	9646
2074	Poly(tetrafluoroethylene-co-perfluoro-(alkyl vinyl ether))	93.23	PP	5.968	5.305	0.889	13.5	14.84	24.184	23.83	18.589	6.291	5.242	4.347	0.573	0.78	0.614	43.007	4189.9	8201.21
3526	Poly(tetrafluoroethylene-co-perfluoro-(alkyl vinyl ether))	91.41	PP	7.626	5.305	0.696	5.5	6.046	27.482	32.726	21.153	7.414	5.305	2.775	0.266	0.646	0.22	11.184	5926.17	6974.5
3220	Poly(tetrafluoroethylene-co-perfluoro-(alkyl vinyl ether))	81.44	PP	8.952	5.305	0.593	18	19.787	41.224	35.437	25.188	9.436	5.305	5.019	0.445	0.711	0.48	66.213	5389.36	7213.55
2196	Poly(tetrafluoroethylene-co-perfluoro-(alkyl vinyl ether))	76.47	PP	17.904	5.305	0.296	42	46.17	69.805	50.625	38.854	16.776	5.305	7.667	0.476	0.767	0.661	235.998	4139.58	8085.88
4583	WATER	75.61	NP	5.849	5.34	0.913	9.5	10.443	27.482	25.058	20.728	6.291	5.257	3.646	0.457	0.827	0.38	25.388	3864.88	6167.17
21	Poly(tetrafluoroethylene-co-perfluoro-(alkyl vinyl ether))	90.89	PP	7.374	5.34	0.724	13.5	14.84	28.582	25.927	21.15	8.155	5.305	4.347	0.527	0.816	0.519	43.007	4149.01	9679.56
5	Poly(tetrafluoroethylene-co-perfluoro-(alkyl vinyl ether))	75.34	PP	5.963	5.346	0.897	11	12.092	20.887	23.215	18.841	6.291	4.642	3.924	0.531	0.812	0.579	31.632	109.25	9681.65
654	Poly(tetrafluoroethylene-co-perfluoro-(alkyl vinyl ether))	89.74	PP	6.786	5.346	0.788	20	21.986	26.933	22.347	20.843	7.414	5.242	5.291	0.744	0.933	0.816	77.55	4935.37	9255.97
1470	Poly(tetrafluoroethylene-co-perfluoro-(alkyl vinyl ether))	85.17	PP	6.786	5.346	0.788	9	9.894	30.231	33.34	21.661	6.963	5.305	3.549	0.334	0.65	0.327	23.41	2783.9	8691.9
1635	Poly(tetrafluoroethylene-co-perfluoro-(alkyl vinyl ether))	85.54	PP	9.224	5.369	0.582	20	21.986	36.826	29.506	24.498	9.638	5.369	5.291	0.563	0.83	0.597	77.55	6356.05	8571.32
1640	Cotton 14. Yellow Fiber	91.56	FB	13.135	5.462	0.416	20	21.986	54.965	41.728	31.349	12.582	5.462	5.291	0.398	0.751	0.4	77.55	6043.6	8569.22
1004	Poly(tetrafluoroethylene-co-perfluoro-(alkyl vinyl ether))	75.54	PP	16.09	5.499	0.342	23.5	25.833	70.904	50.37	37.554	14.394	5.499	5.735	0.358	0.746	0.364	98.773	3311.28	9037.89
97	Poly(tetrafluoroethylene-co-perfluoro-(alkyl vinyl ether))	93	PP	20.016	5.51	0.275	27	29.681	79.699	56.407	45.309	19.921	5.51	6.147	0.342	0.803	0.372	121.641	1001.5	9656.49
82	Cotton 14. Yellow Fiber	92.7	FB	24.357	5.511	0.226	19.5	21.436	90.142	62.083	54.344	24.115	5.511	5.224	0.264	0.875	0.238	74.66	5119.9	9661.73
2122	Poly(tetrafluoroethylene-co-perfluoro-(alkyl vinyl ether))	86.53	PP	9.887	5.525	0.559	25	27.482	45.071	36.306	26.841	10.379	5.452	5.915	0.512	0.739	0.61	108.379	6016.34	8159.27
312	Poly(tetrafluoroethylene-co-perfluoro-(alkyl vinyl ether))	85.67	PP	5.594	5.594	1	5	5.496	19.787	25.312	18.448	6.291	4.823	2.645	0.328	0.729	0.278	9.694	1701.88	9503.41
3309	PFA	82.65	PP	6.866	5.594	0.815	20.5	22.536	30.231	22.961	21.052	7.033	5.594	5.357	0.733	0.917	0.745	80.476	5771	7113.94
764	Poly(tetrafluoroethylene-co-perfluoro-(alkyl vinyl ether))	89.4	PP	13.97	5.617	0.402	36	39.575	56.614	38.763	33.169	13.63	5.617	7.098	0.575	0.856	0.699	187.279	4276.93	9183.63
777	Poly(tetrafluoroethylene-co-perfluoro-(alkyl vinyl ether))	78.99	PP	7.033	5.627	0.8	5	5.496	27.482	34.209	21.15	7.339	5.452	2.645	0.243	0.618	0.2	9.694	4265.39	9182.58
926	Poly(tetrafluoroethylene-co-perfluoro-(alkyl vinyl ether))	94.96	PP	9.847	5.627	0.571	11	12.092	33.528	32.472	24.542	8.897	5.627	3.924	0.38	0.756	0.361	31.632	3537.75	9065.15
552	Poly(tetrafluoroethylene-co-perfluoro-(alkyl vinyl ether))	93.13	PP	10.784	5.627	0.522	26.5	29.131	43.422	33.086	27.321	10.278	5.627	6.09	0.578	0.826	0.671	118.278	1851.81	9311.54
9619	BONE PHOSPHATE	75.33	NP	5.968	5.636	0.944	9.5	10.443	25.284	28.023	19.687	6.672	5.525	3.646	0.409	0.703	0.413	25.388	-2028.58	2590.84
294	PFA	83.31	PP	9.227	5.662	0.614	21.5	23.635	40.124	31.858	24.311	8.897	5.662	5.486	0.541	0.763	0.589	86.436	4760.27	9524.38
2222	Poly(tetrafluoroethylene-co-perfluoro-(alkyl vinyl ether))	90.77	PP	8.431	5.757	0.683	15.5	17.039	35.727	34.823	23.452	8.388	5.757	4.658	0.42	0.673	0.477	52.909	4633.41	8077.49
941	Poly(tetrafluoroethylene-co-perfluoro-(alkyl vinyl ether))	92.63	PP	10.075	5.757	0.571	28.5	31.33	45.071	32.217	26.707	9.436	5.757	6.316	0.616	0.829	0.695	131.917	1555.09	9063.05
4210	1,2,4-BUTANETRIOL	81.87	PZ	10.202	5.772	0.566	13.5	14.84	39.025	32.217	27.009	9.638	5.394	4.347	0.424	0.838	0.38	43.007	5567.6	6477.52
388	Poly(tetrafluoroethylene-co-perfluoro-(alkyl vinyl ether))	81.24	PP	10.337	5.772	0.558	26.5	29.131	45.621	33.955	27.081	10.379	5.772	6.09	0.563	0.798	0.639	118.278	3460.17	9433.17
1444	Poly(tetrafluoroethylene-co-perfluoro-(alkyl vinyl ether))	91.07	PP	12.35	5.907	0.478	34	37.376	56.064	38.403	31.143	12.582	5.871	6.898	0.564	0.811	0.667	171.891	4975.21	8695.04
951	Poly(tetrafluoroethylene-co-perfluoro-(alkyl vinyl ether))	83.9	PP	7.414	5.931	0.8	12.5	13.741	39.575	41.983	24.424	7.957	5.931	4.183	0.313	0.582	0.347	38.318	-493.621	9060.96
2479	TRIETHYL PHOSPHONOACETATE	86.36	CSF	8.897	5.931	0.667	17.5	19.238	32.979	28.892	24.444	8.897	5.931	4.949	0.538	0.846	0.583	63.473	5028.68	7853.12
318	Poly(tetrafluoroethylene-co-perfluoro-(alkyl vinyl ether))	90.93	PP	9.935	5.931	0.597	17.5	19.238	47.27	34.314	26.968	9.638	5.931	4.949	0.453	0.786	0.407	63.473	6150.55	9497.12
2362	PFA	86.99	PP	13.345	5.931	0.444	18	19.787	52.766	50.625	32.392	13.345	5.931	5.019	0.311	0.64	0.375	66.213	6006.91	7957.96
3328	Poly(tetrafluoroethylene-co-perfluoro-(alkyl vinyl ether))	86.01	PP	14.828	5.931	0.4	34	37.376	64.858	49.396	34.678	14.828	5.931	6.898	0.439	0.702	0.576	171.891	4669.06	7104.51
848	PFA	78.31	PP	7.912	5.934	0.75	25	27.482	37.926	28.278	23.024	7.414	5.934	5.915	0.657	0.814	0.725	108.379	-2218.36	9127.01
5600	WATER	82.81	NP	19.926	5.947	0.298	54	59.362	101.135	61.109	46.086	19.921	5.947	8.694	0.447	0.754	0.587	344.053	4655.43	5369.29
2300	1,4-PENTANEDIOL	87.71	PZ	19.74	5.963	0.302	13	14.291	64.858	51.344	42.342	9.847	5.963	4.266	0.261	0.825	0.22	40.64	5902.06	8010.39
919	Poly(tetrafluoroethylene-co-perfluoro-(alkyl vinyl ether))	89.73	PP	8.289	5.968	0.72	17	18.688	32.429	28.278	23.922	9.436	5.242	4.878	0.542	0.846	0.576	60.773	6155.79	9069.35
245	Poly(tetrafluoroethylene-co-perfluoro-(alkyl vinyl ether))	93.94	PP	9.623	5.982	0.622	9	9.894	37.376	34.209	25.611	9.436	5.982	3.549	0.326	0.749	0.265	23.41	-1725.58	9550.59
2152	Poly(tetrafluoroethylene-co-perfluoro-(alkyl vinyl ether))	84.9	PP	13.544	6.008	0.444	22.5	24.734	57.163	46.176	32.277	12.603	6.008	5.612	0.382	0.699	0.433	92.535	6051.99	8112.09
4140	Poly(tetrafluoroethylene-co-perfluoro-(alkyl vinyl ether))	91.53	PP	20.616	6.013	0.292	16.5	18.138	69.805	55.433	45.901	20.631	6.013	4.806	0.272	0.828	0.26	58.111	6238.62	6503.73
823	SILWET L-7600	84.2	CSF	7.033	6.096	0.867	13.5	14.84	37.926	34.823	22.849	7.414	6.096	4.347	0.392	0.656	0.391	43.007	5876.9	9155.32
3070	Poly(tetrafluoroethylene-co-perfluoro-(alkyl vinyl ether))	94.4	PP	22.507	6.096	0.271	42	46.17	90.142	56.556	49.162	21.5	6.096	7.667	0.426	0.869	0.512	235.998	5087.4	7336.22
338	Poly(tetrafluoroethylene-co-perfluoro-(alkyl vinyl ether))	87.16	PP	7.12	6.103	0.857	16.5	18.138	30.78	29.761	21.357	7.339	6.103	4.806	0.507	0.718	0.589	58.111	4542.19	9463.57
2458	Poly(tetrafluoroethylene-co-perfluoro-(alkyl vinyl ether))	95.25	PP	33.984	6.114	0.18	76.5	84.096	156.649	85.808	71.395	28.309	6.114	10.348	0.379	0.832	0.537	580.132	6269.02	7871.99
222	Cotton 3a. Yellow Fiber	75.02	FB	15.462	6.258	0.405	45	49.468	67.057	40.5	35.822	15.005	6.258	7.936	0.616	0.884	0.738	261.73	1263.62	9546.4
2179	Poly(tetrafluoroethylene-co-perfluoro-(alkyl vinyl ether))	92.63	PP	7.339	6.291	0.857	30.5	33.528	35.727	22.961	22.323	7.414	6.291	6.534	0.894	0.972	0.938	146.044	3195.95	8091.12
1410	Poly(tetrafluoroethylene-co-perfluoro-(alkyl vinyl ether))	90.84	PP	7.339	6.291	0.857	17.5	19.238	39.025	36.051	23.552	8.155	6.291	4.949	0.431	0.653	0.493	63.473	2570.01	8724.4
1633	Poly(tetrafluoroethylene-co-perfluoro-(alkyl vinyl ether))	95.31	PP	8.388	6.291	0.75	35.5	39.025	42.872	26.286	25.343	8.952	6.291	7.049	0.842	0.964	0.91	183.391	5454.36	8569.22
1478	Poly(tetrafluoroethylene-co-perfluoro-(alkyl vinyl ether))	89.11	PP	8.388	6.291	0.75	29.5	32.429	43.972	28.892	25.635	8.388	6.291	6.426	0.699	0.887	0.738	138.921	3255.72	8689.8
1812	Polypropylene Isotactic Chlorinated 32% Chlorine	80.69	PP	11.533	6.291	0.545	20	21.986	59.362	48.528	29.827	11.533	6.291	5.291	0.343	0.615	0.37	77.55	5386.21	8432.92
1258	Cotton 3a. Yellow Fiber	80.6	FB	11.953	6.291	0.526	39.5	43.422	59.912	37.789	31.246	11.862	6.291	7.436	0.618	0.827	0.725	215.244	3311.28	8837.63
5595	WATER	77.65	NP	9.615	6.3	0.655	18	19.787	46.72	38.403	26.408	9.436	6.3	5.019	0.411	0.688	0.424	66.213	-1873.41	5371.38
1037	Cotton 3a. Yellow Fiber	86.48	FB	34.018	6.432	0.189	26	28.582	131.915	87.799	69.854	18.872	6.432	6.033	0.216	0.796	0.217	114.946	2600.42	8985.47
1302	Cotton 14. Yellow Fiber	91.62	FB	17.071	6.471	0.379	37.5	41.224	71.454	46.176	39.396	13.63	6.471	7.245	0.493	0.853	0.577	199.105	3532.51	8813.52
1172	Poly(tetrafluoroethylene-co-perfluoro-(alkyl vinyl ether))	93.72	PP	7.372	6.473	0.878	23	25.284	35.177	25.312	22.879	7.339	6.473	5.674	0.704	0.904	0.719	95.637	-737.915	8923.61
942	Poly(tetrafluoroethylene-co-perfluoro-(alkyl vinyl ether))	89.61	PP	12.53	6.481	0.517	16	17.589	62.11	49.396	31.807	12.66	6.481	4.732	0.301	0.644	0.283	55.49	4181.52	9064.1
1392	Poly(tetrafluoroethylene-co-perfluoro-(alkyl vinyl ether))	80.05	PP	16.149	6.482	0.401	47.5	52.216	78.6	46.176	38.9	16.31	6.482	8.154	0.555	0.842	0.664	283.841	1478.56	8739.08
959	Poly(tetrafluoroethylene-co-perfluoro-(alkyl vinyl ether))	87.94	PP	8.909	6.564	0.737	28.5	31.33	45.071	30.989	25.729	9.436	6.564	6.316	0.64	0.83	0.695	131.917	-1629.12	9056.76
1762	Poly(tetrafluoroethylene-co-perfluoro-(alkyl vinyl ether))	90.84	PP	14.691	6.6	0.449	45	49.468	72.553	39.631	36.454	14.679	6.58	7.936	0.629	0.92	0.682	261.73	3231.6	8451.8
1177	Poly(tetrafluoroethylene-co-perfluoro-(alkyl vinyl ether))	88.91	PP	8.392	6.612	0.788	23.5	25.833	44.521	33.086	25.716	8.897	6.612	5.735	0.545	0.777	0.58	98.773	-1349.17	8920.46
621	Cotton 14. Yellow Fiber	91.25	FB	19.783	6.668	0.337	35	38.475	84.096	56.556	45.647	19.276	6.668	6.999	0.389	0.807	0.458	179.53	1384.19	9293.72
3891	Poly(tetrafluoroethylene-co-perfluoro-(alkyl vinyl ether))	82.79	PP	8.724	6.688	0.767	34.5	37.926	44.521	28.892	25.814	9.436	6.564	6.949	0.756	0.893	0.852	175.697	6351.85	6721.82
7668	WATER	80.75	NP	21.808	6.71	0.308	56.5	62.11	106.082	57.53	49.497	21.569	6.71	8.893	0.486	0.86	0.585	368.22	-1113.27	3902.47
4414	1,2,4-BUTANETRIOL	88.03	PZ	13.591	6.713	0.494	32.5	35.727	62.11	39.017	34.025	13.345	6.713	6.745	0.543	0.872	0.575	160.642	6007.96	6279.36
917	Poly(tetrafluoroethylene-co-perfluoro-(alkyl vinyl ether))	89.98	PP	10.876	6.746	0.62	27	29.681	51.667	36.306	28.918	11.533	6.746	6.147	0.532	0.797	0.574	121.641	3937.22	9069.35
31	Poly(tetrafluoroethylene-co-perfluoro-(alkyl vinyl ether))	96.79	PP	8.453	6.762	0.8	12	13.192	34.628	35.946	24.93	8.155	6.762	4.098	0.358	0.694	0.381	36.042	4237.09	9677.46
1140	Poly(tetrafluoroethylene-co-perfluoro-(alkyl vinyl ether))	85.76	PP	12.242	6.769	0.553	45	49.468	63.759	35.797	32.511	12.191	6.769	7.936	0.696	0.908	0.776	261.73	678.571	8937.24
114	1,2,4-BUTANETRIOL	86.86	PZ	8.811	6.833	0.776	9	9.894	41.773	42.597	25.19	8.388	6.833	3.549	0.262	0.591	0.237	23.41	2938.03	9641.81
2055	Poly(tetrafluoroethylene-co-perfluoro-(alkyl vinyl ether))	91.5	PP	11.135	6.877	0.618	8	8.794	43.972	46.431	29.843	9.497	6.291	3.346	0.226	0.643	0.2	19.619	6111.75	8203.31
8446	WATER	82.18	NP	11.626	6.877	0.592	39	42.872	54.965	33.34	29.953	11.533	6.866	7.388	0.696	0.898	0.78	211.17	3814.55	3322.67
3	FOOD ORANGE 5	75.52	PG	7.957	6.963	0.875	5	5.496	39.575	40.14	25.482	8.155	6.963	2.645	0.207	0.635	0.139	9.694	-1101.73	9682.7
71	Cotton 14. Yellow Fiber	90.72	FB	17.889	6.991	0.391	25.5	28.032	85.195	67.295	41.476	17.824	6.991	5.974	0.279	0.616	0.329	111.646	4419.52	9666.97
3905	Cotton 14. Yellow Fiber	80.74	FB	7.971	7.033	0.882	9	9.894	40.674	43.465	25.036	8.897	6.291	3.549	0.257	0.576	0.243	23.41	5569.69	6716.57
272	WATER	75.12	NP	13.129	7.033	0.536	38	41.773	70.355	43.465	33.986	12.582	7.033	7.293	0.527	0.782	0.594	203.1	3202.24	9535.92
1543	Poly(tetrafluoroethylene-co-perfluoro-(alkyl vinyl ether))	93.49	PP	13.598	7.033	0.517	22	24.184	63.759	42.597	33.721	13.63	7.033	5.549	0.409	0.792	0.379	89.468	4410.08	8619.55
1836	Cotton 14. Yellow Fiber	87.11	FB	18.756	7.033	0.375	47	51.667	103.883	50.116	43.586	18.535	7.033	8.111	0.508	0.87	0.497	279.371	5134.58	8402.52
83	Poly(tetrafluoroethylene-co-perfluoro-(alkyl vinyl ether))	82.27	PP	29.518	7.081	0.24	57	62.66	162.146	97.924	63.201	25.163	7.081	8.932	0.287	0.645	0.386	373.119	5480.57	9659.64
2262	Poly(tetrafluoroethylene-co-perfluoro-(alkyl vinyl ether))	90.18	PP	17.622	7.159	0.406	46	50.568	107.731	62.487	43.94	17.824	7.159	8.024	0.403	0.703	0.469	270.503	3284.02	8057.57
486	Poly(tetrafluoroethylene-co-perfluoro-(alkyl vinyl ether))	97.57	PP	15.01	7.197	0.479	43	47.27	77.5	50.265	38.835	13.63	6.897	7.758	0.485	0.773	0.61	244.477	4034.73	9369.21
113	Poly(tetrafluoroethylene-co-perfluoro-(alkyl vinyl ether))	82.26	PP	16.573	7.246	0.437	24	26.383	82.997	51.493	39.881	15.412	7.246	5.796	0.354	0.774	0.318	101.942	3068.04	9644.96
7175	WATER	80.41	NP	13.395	7.283	0.544	24	26.383	69.805	53.59	34.138	12.582	7.197	5.796	0.34	0.637	0.378	101.942	2560.58	4221.21
261	1,2,4-BUTANETRIOL	80.34	PZ	15.281	7.297	0.477	20	21.986	76.401	51.853	37.444	15.727	7.297	5.291	0.321	0.722	0.288	77.55	3406.7	9542.21
1351	Cellulose Triacetate 45% Acetyl	85.43	PP	7.339	7.339	1	23.5	25.833	39.575	30.12	25.231	8.897	6.92	5.735	0.598	0.838	0.653	98.773	6193.53	8806.18
784	PFA	75.72	PP	7.339	7.339	1	28.5	31.33	35.177	25.058	24.306	8.289	5.871	6.316	0.792	0.97	0.891	131.917	3007.23	9178.39
3640	PFA	85.35	PP	9.436	7.339	0.778	35	38.475	51.667	30.735	28.256	9.638	7.339	6.999	0.715	0.919	0.745	179.53	6285.8	6866.51
2440	Cotton 14. Yellow Fiber	76.91	FB	10.485	7.339	0.7	38.5	42.323	56.614	38.148	28.645	10.485	7.339	7.341	0.605	0.751	0.748	207.122	6224.99	7904.49
605	Cotton 14. Yellow Fiber	88.93	FB	12.582	7.339	0.583	19	20.887	63.209	51.493	32.945	12.582	7.339	5.157	0.315	0.64	0.33	71.807	4587.28	9297.91
932	Poly(tetrafluoroethylene-co-perfluoro-(alkyl vinyl ether))	85.33	PP	14.679	7.339	0.5	31	34.078	75.302	55.327	35.343	14.679	7.339	6.587	0.374	0.639	0.453	149.65	3642.6	9065.15
4200	Polystyrene 3. White Foam Container	83.68	PP	14.679	7.339	0.5	45	49.468	87.394	59.881	38.092	14.679	7.339	7.936	0.416	0.636	0.566	261.73	4376.53	6484.86
1666	NEOPENTYLAMINE	77.37	PZ	15.727	7.339	0.467	30.5	33.528	81.897	57.17	37.815	15.727	7.339	6.534	0.359	0.661	0.409	146.044	5942.95	8559.79
2735	Cotton 14. Yellow Fiber	77.03	FB	27.26	7.339	0.269	71.5	78.6	136.862	76.551	58.836	21.179	7.339	10.004	0.411	0.769	0.574	524.196	4916.5	7598.34
6678	WATER	86.43	NP	47.387	7.354	0.155	42.5	46.72	289.114	121.394	99.823	33.551	7.354	7.713	0.2	0.822	0.162	240.225	1460.73	4526.32
4985	Poly(tetrafluoroethylene-co-perfluoro-(alkyl vinyl ether))	87.48	PP	8.897	7.414	0.833	12	13.192	38.475	39.631	27.406	10.485	6.255	4.098	0.325	0.692	0.343	36.042	5700.75	5855.78
8902	WATER	80.86	NP	9.847	7.502	0.762	14.5	15.94	55.514	44.079	28.626	10.379	7.502	4.505	0.321	0.649	0.287	47.873	5107.32	3055.31
746	Cotton 14. Yellow Fiber	84.28	FB	11.121	7.562	0.68	21	23.085	61.56	44.694	31.951	11.253	7.339	5.422	0.381	0.715	0.375	83.438	1300.31	9184.68
8561	WATER	83.05	NP	9.54	7.593	0.796	22.5	24.734	52.216	35.183	28.993	9.378	7.543	5.612	0.501	0.824	0.474	92.535	-424.422	3279.68
1794	Poly(tetrafluoroethylene-co-perfluoro-(alkyl vinyl ether))	79.57	PP	10.278	7.626	0.742	25.5	28.032	54.965	43.72	28.923	10.485	7.626	5.974	0.429	0.662	0.51	111.646	6365.48	8443.41
1117	PFA	78.11	PP	27.219	7.724	0.284	42	46.17	144.008	80.64	60.305	26.727	7.724	7.667	0.299	0.748	0.321	235.998	-1153.11	8942.48
238	CELLULOSE PROPIONATE	77.4	PP	9.436	7.759	0.822	21	23.085	53.316	46.791	28.319	9.638	7.759	5.422	0.364	0.605	0.433	83.438	2853.1	9550.59
5145	Poly(tetrafluoroethylene-co-perfluoro-(alkyl vinyl ether))	85.9	PP	12.372	7.759	0.627	48.5	53.316	73.103	43.72	33.443	12.66	7.759	8.239	0.592	0.765	0.729	292.851	6258.54	5714.23
127	Cotton 14. Yellow Fiber	92.97	FB	29.567	7.759	0.262	42.5	46.72	162.146	79.517	65.615	29.54	7.759	7.713	0.305	0.825	0.288	240.225	4190.95	9618.74
265	Poly(tetrafluoroethylene-co-perfluoro-(alkyl vinyl ether))	79.03	PP	13.617	7.929	0.582	20	21.986	80.248	48.528	36.218	13.63	7.929	5.291	0.343	0.746	0.274	77.55	3455.97	9542.21
2406	Poly(tetrafluoroethylene-co-perfluoro-(alkyl vinyl ether))	78.08	PP	27.837	8.029	0.288	97	106.632	174.238	85.193	62.62	27.431	8.029	11.652	0.43	0.735	0.612	828.309	5795.12	7938.04
400	Poly(tetrafluoroethylene-co-perfluoro-(alkyl vinyl ether))	75.39	PP	16.893	8.041	0.476	27	29.681	93.44	64.224	42.397	17.052	8.041	6.147	0.301	0.66	0.318	121.641	1589.69	9426.87
10	Poly(tetrafluoroethylene-co-perfluoro-(alkyl vinyl ether))	94.6	PP	16.163	8.122	0.502	24	26.383	107.181	68.778	43.107	16.88	8.122	5.796	0.265	0.627	0.246	101.942	5971.26	9672.22
4206	Poly(tetrafluoroethylene-co-perfluoro-(alkyl vinyl ether))	82.87	PP	14.651	8.274	0.565	64.5	70.904	87.394	43.211	38.205	14.828	7.957	9.501	0.691	0.884	0.811	449.132	5175.47	6479.62
219	Poly(tetrafluoroethylene-co-perfluoro-(alkyl vinyl ether))	89.6	PP	15.582	8.28	0.531	35.5	39.025	90.692	59.267	39.991	14.679	8.28	7.049	0.374	0.675	0.43	183.391	5449.12	9552.69
490	Poly(tetrafluoroethylene-co-perfluoro-(alkyl vinyl ether))	81.46	PP	10.235	8.302	0.811	27.5	30.231	65.408	47.554	32.706	12.582	8.137	6.204	0.41	0.688	0.462	125.036	2083.52	9360.82
1224	Poly(tetrafluoroethylene-co-perfluoro-(alkyl vinyl ether))	86.96	PP	9.436	8.388	0.889	55	60.461	64.309	30.735	29.937	10.379	8.388	8.774	0.897	0.974	0.94	353.654	2798.58	8874.33
1433	PFA	80.04	PP	12.582	8.388	0.667	54	59.362	81.897	41.728	34.653	12.582	8.388	8.694	0.655	0.83	0.725	344.053	600.984	8703.43
2638	Poly(tetrafluoroethylene-co-perfluoro-(alkyl vinyl ether))	78.11	PP	14.679	8.388	0.571	41	45.071	90.142	52.362	37.844	14.536	8.388	7.575	0.455	0.723	0.5	227.62	6294.19	7717.86
497	Poly(tetrafluoroethylene-co-perfluoro-(alkyl vinyl ether))	92.07	PP	25.163	8.388	0.333	38.5	42.323	132.465	76.551	55.589	25.163	8.388	7.341	0.301	0.726	0.32	207.122	1882.22	9353.48
1194	Cotton 2. Pink Fiber	88.55	FB	39.782	8.412	0.211	127.5	140.16	239.646	95.064	84.615	37.745	8.412	13.359	0.441	0.89	0.585	1248.24	3611.15	8884.81
1054	Cotton 3a. Yellow Fiber	85.17	FB	14.025	8.451	0.603	27	29.681	79.149	47.299	36.231	13.925	8.44	6.147	0.408	0.766	0.375	121.641	2583.64	8977.08
3486	Cotton 3a. Yellow Fiber	79.78	FB	45.078	8.473	0.188	99	108.83	284.717	139.652	96.349	44.483	8.473	11.771	0.265	0.69	0.382	854.058	3152.97	6980.79
384	PFA	93.11	PP	15.011	8.529	0.568	27.5	30.231	90.142	60.135	38.273	14.92	8.529	6.204	0.324	0.636	0.335	125.036	3881.65	9435.26
1115	DIETHYL ACETYLMALONATE	88.53	NP	13.623	8.764	0.643	26	28.582	82.997	52.362	37.612	13.598	8.764	6.033	0.362	0.718	0.344	114.946	-1054.55	8943.53
4018	DODECENYLSUCCINIC ANHYDRIDE	94.17	PZ	38.659	8.811	0.228	50	54.965	206.667	94.45	80.526	17.082	8.811	8.366	0.278	0.853	0.266	306.542	5331.69	6609.63
3044	Poly(tetrafluoroethylene-co-perfluoro-(alkyl vinyl ether))	93.52	PP	16.901	8.868	0.525	46.5	51.117	107.181	68.163	41.685	16.776	8.868	8.067	0.372	0.612	0.477	274.925	5630.51	7343.56
874	Poly(tetrafluoroethylene-co-perfluoro-(alkyl vinyl ether))	93.43	PP	13.345	8.897	0.667	70.5	77.5	93.99	44.948	36.643	13.345	8.897	9.934	0.694	0.815	0.825	513.237	5033.92	9095.56
2143	Poly(tetrafluoroethylene-co-perfluoro-(alkyl vinyl ether))	93.49	PP	13.345	8.897	0.667	43.5	47.819	100.036	66.426	38.312	14.679	8.897	7.803	0.369	0.577	0.478	248.753	5947.14	8130.96
500	PFA	81.23	PP	16.31	8.897	0.545	44	48.369	92.89	54.459	39.989	16.411	8.897	7.848	0.453	0.734	0.521	253.054	-2807.6	9355.58
1552	Cotton 3a. Yellow Fiber	86.23	FB	9.735	8.956	0.92	55	60.461	74.202	38.403	31.61	10.485	8.952	8.774	0.718	0.823	0.815	353.654	1991.26	8612.21
737	Poly(tetrafluoroethylene-co-perfluoro-(alkyl vinyl ether))	88.8	PP	9.341	9.045	0.968	36	39.575	66.507	43.465	30.552	10.316	8.761	7.098	0.513	0.703	0.595	187.279	-1622.83	9184.68
749	Poly(tetrafluoroethylene-co-perfluoro-(alkyl vinyl ether))	85.76	PP	10.485	9.436	0.9	32	35.177	70.355	44.334	33.471	11.862	8.909	6.692	0.474	0.755	0.5	156.949	3973.92	9186.77
8498	WATER	75.94	NP	11.533	9.436	0.818	46.5	51.117	75.302	40.245	35.277	13.345	8.678	8.067	0.63	0.877	0.679	274.925	-1871.31	3295.41
308	Poly(tetrafluoroethylene-co-perfluoro-(alkyl vinyl ether))	94.4	PP	15.727	9.436	0.6	68.5	75.302	100.036	47.405	41.431	16.31	9.378	9.792	0.649	0.874	0.753	491.553	-1699.36	9503.41
148	Poly(tetrafluoroethylene-co-perfluoro-(alkyl vinyl ether))	90.04	PP	25.163	9.436	0.375	38.5	42.323	153.352	77.271	59.713	25.163	9.436	7.341	0.298	0.773	0.276	207.122	4144.82	9608.26
191	TRIETHYL PHOSPHONOACETATE	78.68	CSF	25.93	9.473	0.365	72	79.149	166.543	90.765	60.597	24.535	9.473	10.039	0.347	0.668	0.475	529.704	-2173.27	9554.79
1376	Poly(tetrafluoroethylene-co-perfluoro-(alkyl vinyl ether))	91.7	PP	13.409	9.491	0.708	22.5	24.734	79.149	48.273	38.064	13.63	9.491	5.612	0.365	0.789	0.313	92.535	3552.43	8772.63
7817	COLOR MASTERBATCH POLY[ETHYLENE-CO-(VINYL ACETATE)] + 45% YELLOW PIGMENT #3	88.18	PP	22.546	9.615	0.426	138	151.703	167.093	56.916	53.762	22.546	9.499	13.898	0.767	0.945	0.908	1405.57	4242.33	3785.05
1185	MALTOHEPTAOSE	82.08	CSF	21.5	9.638	0.448	66	72.553	142.908	70.515	52.918	21.5	9.629	9.611	0.428	0.75	0.508	464.89	-722.188	8905.78
369	Cotton 14. Yellow Fiber	85.43	FB	26.838	9.638	0.359	126	138.511	187.979	78.034	62.016	26.212	9.638	13.28	0.535	0.795	0.737	1226.28	1651.55	9432.12
618	Poly(tetrafluoroethylene-co-perfluoro-(alkyl vinyl ether))	89.66	PP	30.397	9.638	0.317	159.5	175.337	237.997	84.579	69.302	30.397	9.638	14.941	0.555	0.819	0.737	1746.53	1662.04	9285.33
1891	Cotton 14. Yellow Fiber	93.55	FB	22.333	9.654	0.432	29	31.88	122.571	71.743	53.601	22.983	9.549	6.371	0.279	0.747	0.26	135.404	4571.55	8323.88
2056	Poly(tetrafluoroethylene-co-perfluoro-(alkyl vinyl ether))	95.58	PP	18.012	9.661	0.536	55	60.461	130.816	71.383	47.493	18.872	9.456	8.774	0.386	0.665	0.462	353.654	6180.95	8202.26
1065	Poly(tetrafluoroethylene-co-perfluoro-(alkyl vinyl ether))	87.6	PP	45.826	9.674	0.211	165	181.384	349.575	151.514	100.355	45.672	9.674	15.197	0.315	0.662	0.519	1837.64	2103.44	8959.26
4106	Cotton 3a. Yellow Fiber	79.14	FB	15.336	9.702	0.633	57	62.66	135.213	61.978	46.164	15.727	9.682	8.932	0.453	0.745	0.463	373.119	5519.37	6540.43
1432	Poly(tetrafluoroethylene-co-perfluoro-(alkyl vinyl ether))	91.69	PP	17.996	9.823	0.546	38.5	42.323	122.571	77.06	45.004	16.211	9.823	7.341	0.299	0.584	0.345	207.122	16.9849	8699.23
2134	Poly(tetrafluoroethylene-co-perfluoro-(alkyl vinyl ether))	89.61	PP	15.473	9.847	0.636	56	61.56	109.929	52.722	41.245	15.727	9.825	8.853	0.528	0.782	0.56	363.343	5747.93	8140.4
2708	Cotton 3a. Yellow Fiber	86.15	FB	33.119	10.142	0.306	38.5	42.323	214.362	103.601	72.054	32.353	10.142	7.341	0.223	0.695	0.197	207.122	4179.42	7662.3
1091	WATER	78.79	NP	11.135	10.152	0.912	35.5	39.025	85.195	52.107	35.135	11.697	9.887	7.049	0.425	0.674	0.458	183.391	-555.481	8949.82
2877	Poly(tetrafluoroethylene-co-perfluoro-(alkyl vinyl ether))	87.92	PP	18.535	10.379	0.56	47.5	52.216	158.298	74.454	50.061	17.484	10.379	8.154	0.344	0.672	0.33	283.841	2587.84	7473.57
608	Cotton 14. Yellow Fiber	93.44	FB	10.485	10.485	1	67	73.653	89.043	41.368	35.053	11.722	10.281	9.684	0.735	0.847	0.827	475.496	4501.3	9300.01
263	Poly(tetrafluoroethylene-co-perfluoro-(alkyl vinyl ether))	81.68	PP	11.533	10.485	0.909	61	67.057	87.944	42.597	35.773	14.086	8.897	9.24	0.681	0.84	0.763	413.075	-819.696	9541.16
594	Poly(tetrafluoroethylene-co-perfluoro-(alkyl vinyl ether))	75.59	PP	19.276	10.646	0.552	87	95.639	141.259	61.978	47.624	17.824	10.646	11.035	0.559	0.768	0.677	703.58	630.341	9303.15
2351	Poly(tetrafluoroethylene-co-perfluoro-(alkyl vinyl ether))	93.5	PP	21.59	10.692	0.495	57	62.66	175.337	113.112	53.763	22.018	10.485	8.932	0.248	0.475	0.357	373.119	4902.87	7964.26
964	CELLULOSE PROPIONATE	89.15	PP	30.432	11.021	0.362	60.5	66.507	244.593	95.213	70.82	29.655	11.021	9.202	0.304	0.744	0.272	408.007	5769.95	9051.52
4972	Poly(tetrafluoroethylene-co-perfluoro-(alkyl vinyl ether))	95.41	PP	12.969	11.189	0.863	41	45.071	107.731	58.653	41.315	14.536	11.189	7.575	0.406	0.704	0.418	227.62	6191.44	5865.21
136	Cotton 14. Yellow Fiber	85.86	FB	28.277	11.213	0.397	59.5	65.408	202.82	97.31	64.571	28.173	11.213	9.126	0.295	0.664	0.322	397.933	869.393	9616.65
2099	Poly(tetrafluoroethylene-co-perfluoro-(alkyl vinyl ether))	91.01	PP	18.97	11.368	0.599	52	57.163	158.848	100.021	51.109	18.872	11.368	8.531	0.268	0.511	0.36	325.117	6005.86	8182.34
672	Poly(tetrafluoroethylene-co-perfluoro-(alkyl vinyl ether))	79.95	PP	12.582	11.533	0.917	100	109.929	118.724	42.597	39.517	13.345	11.533	11.831	0.873	0.928	0.926	867.031	6211.36	9223.47
1183	Poly(tetrafluoroethylene-co-perfluoro-(alkyl vinyl ether))	89.16	PP	14.226	11.558	0.813	94	103.334	122.571	45.562	41.491	14.086	11.558	11.47	0.791	0.911	0.843	790.181	162.723	8914.17
953	Poly(tetrafluoroethylene-co-perfluoro-(alkyl vinyl ether))	90.17	PP	11.697	11.697	1	40	43.972	102.784	61.618	40.279	13.345	11.253	7.482	0.381	0.654	0.428	219.343	2009.08	9060.96
7234	WATER	75.47	NP	16.82	11.71	0.696	90	98.936	144.008	62.847	45.903	17.052	11.71	11.224	0.561	0.73	0.687	740.284	-1957.29	4167.74
1105	1,2,4-BUTANETRIOL	84.03	PZ	21.72	11.781	0.542	73	80.248	174.788	83.965	54.29	21.883	11.781	10.108	0.378	0.647	0.459	540.778	4531.71	8935.14
215	Cotton 14. Yellow Fiber	89.35	FB	20.724	11.863	0.572	50	54.965	163.245	90.256	52.88	20.631	11.863	8.366	0.291	0.586	0.337	306.542	3414.03	9554.79
1111	Poly(tetrafluoroethylene-co-perfluoro-(alkyl vinyl ether))	92.08	PP	33.105	11.915	0.36	84.5	92.89	296.26	136.581	76.008	27.26	11.862	10.875	0.25	0.557	0.314	673.472	4666.96	8929.9
8679	COLOR MASTERBATCH POLY[ETHYLENE-CO-(VINYL ACETATE)] + 45% YELLOW PIGMENT #3	85.28	PP	12.35	11.948	0.967	62.5	68.706	124.77	61.004	41.74	14.679	11.457	9.353	0.482	0.684	0.551	428.405	5198.53	3179.03
3103	Poly(tetrafluoroethylene-co-perfluoro-(alkyl vinyl ether))	88.8	PP	25.749	11.964	0.465	105.5	115.976	199.522	81.105	59.921	25.163	11.964	12.152	0.471	0.739	0.581	939.536	5711.24	7300.57
3820	Poly(tetrafluoroethylene-co-perfluoro-(alkyl vinyl ether))	78.88	PP	14.402	12.098	0.84	47	51.667	145.656	69.137	45.715	14.828	12.051	8.111	0.369	0.661	0.355	279.371	5565.5	6736.49
331	Cotton 14. Yellow Fiber	90.5	FB	39.933	12.242	0.307	154.5	169.841	393.547	136.073	89.524	32.119	12.242	14.705	0.34	0.658	0.432	1665.05	2695.83	9457.28
2883	WATER	84.19	NP	32.783	12.279	0.375	195	214.362	292.412	94.09	75.363	32.492	12.279	16.521	0.552	0.801	0.733	2360.95	-2700.65	7471.47
1120	Poly(tetrafluoroethylene-co-perfluoro-(alkyl vinyl ether))	76.16	PP	16.834	12.495	0.742	49	53.865	155	90.765	48.207	17.052	12.495	8.282	0.287	0.531	0.348	297.392	5423.96	8941.43
3181	PFA	89.59	PP	26.212	12.582	0.48	103.5	113.777	261.632	129.782	67.36	26.212	12.562	12.036	0.291	0.519	0.435	912.946	5248.86	7221.94
367	MALTOHEPTAOSE	78.31	CSF	33.551	12.582	0.375	213	234.15	323.192	96.187	76.575	30.503	12.582	17.266	0.564	0.796	0.724	2695.28	1540.42	9439.46
1870	Cotton 14. Yellow Fiber	88.01	FB	39.835	12.683	0.318	123.5	135.763	477.643	133.616	98.42	40.035	12.683	13.148	0.309	0.737	0.284	1189.97	5416.62	8322.83
2097	Cotton 14. Yellow Fiber	90.48	FB	37.187	12.737	0.343	101	111.029	302.306	109.786	86.86	36.328	12.66	11.89	0.34	0.791	0.367	880.069	4480.33	8184.43
2969	Poly(tetrafluoroethylene-co-perfluoro-(alkyl vinyl ether))	91.38	PP	31.58	13.26	0.42	149	163.795	281.969	120.991	72.421	31.454	13.26	14.441	0.375	0.599	0.581	1576.94	3610.1	7401.23
1989	Cotton 17. White Tea Bag	77.23	FB	31.041	13.317	0.429	72.5	79.699	318.246	114.954	78.176	31.166	13.317	10.074	0.275	0.68	0.25	535.231	5887.38	8265.17
523	Poly(tetrafluoroethylene-co-perfluoro-(alkyl vinyl ether))	90.28	PP	16.31	13.345	0.818	115	126.419	174.788	68.269	49.556	16.776	13.163	12.687	0.584	0.726	0.723	1069.26	400.726	9333.56
2552	FOOD ORANGE 5	77.75	PG	75.244	13.946	0.185	392	430.923	895.375	226.223	161.429	74.88	13.946	23.424	0.325	0.714	0.481	6729.2	3160.3	7793.35
2256	SILWET L-7600	86.46	CSF	25.205	14.078	0.559	27.5	30.231	247.341	84.939	64.838	24.851	14.078	6.204	0.229	0.763	0.122	125.036	5638.89	8058.62
894	Poly(tetrafluoroethylene-co-perfluoro-(alkyl vinyl ether))	95.63	PP	20.759	14.086	0.679	129	141.809	221.508	92.862	55.822	20.759	14.086	13.437	0.455	0.601	0.64	1270.34	3808.26	9078.78
330	Cotton 14. Yellow Fiber	82.2	FB	25.486	14.195	0.557	107	117.624	270.426	127.071	65.915	24.115	14.195	12.238	0.303	0.519	0.435	959.644	3554.53	9478.25
2094	1,2,4-BUTANETRIOL	85.84	PZ	45.264	14.24	0.315	203	223.157	482.59	162.359	102.236	44.036	14.24	16.856	0.326	0.63	0.462	2507.72	3692.93	8186.53
2167	FOOD ORANGE 5	79.2	PG	57.544	14.443	0.251	388.5	427.076	691.456	164.201	126.254	56.736	14.443	23.319	0.446	0.769	0.618	6639.28	-1700.41	8075.39
1489	NIGERICIN SODIUM SALT	83.57	NP	18.878	14.557	0.771	56	61.56	212.164	116.797	55.483	20.017	14.557	8.853	0.238	0.475	0.29	363.343	3819.79	8679.31
7343	COLOR MASTERBATCH POLY[ETHYLENE-CO-(VINYL ACETATE)] + 45% YELLOW PIGMENT #3	92.15	PP	27.253	14.797	0.543	261	286.916	305.604	72.103	67.715	27.196	14.797	19.113	0.833	0.939	0.939	3655.91	6089.74	4132.09
1209	Poly(tetrafluoroethylene-co-perfluoro-(alkyl vinyl ether))	79.8	PP	18.535	15.569	0.84	182.5	200.621	220.408	60.135	55.397	18.899	15.569	15.982	0.835	0.921	0.91	2137.61	4601.95	8887.96
4711	FOOD ORANGE 5	78.88	PG	26.787	15.986	0.597	281	308.902	334.735	75.428	70.792	27.26	15.986	19.832	0.826	0.939	0.923	4084.08	3578.64	6069.67
178	FOOD ORANGE 5	77.73	PG	47.105	16.195	0.344	257.5	283.068	514.47	180.047	104.825	45.655	16.195	18.985	0.331	0.582	0.55	3582.62	2952.71	9556.88
3182	Poly(tetrafluoroethylene-co-perfluoro-(alkyl vinyl ether))	82.69	PP	23.279	16.459	0.707	105	115.426	236.898	86.422	64.391	23.196	16.459	12.123	0.441	0.745	0.487	932.864	5732.21	7221.94
912	Cotton 14. Yellow Fiber	92.32	FB	18.459	16.892	0.915	70	76.951	208.866	96.547	58.826	23.066	13.598	9.898	0.322	0.609	0.368	507.787	5754.22	9074.59
1333	Poly(tetrafluoroethylene-co-perfluoro-(alkyl vinyl ether))	92.92	PP	18.225	17.086	0.937	104	114.327	253.937	116.077	60.269	21.5	16.88	12.065	0.327	0.519	0.45	919.57	4320.96	8809.32
4160	Poly(tetrafluoroethylene-co-perfluoro-(alkyl vinyl ether))	76.24	PP	19.599	17.183	0.877	91	100.036	229.203	107.689	60.351	23.066	15.164	11.286	0.329	0.56	0.436	752.656	5522.51	6491.15
1138	Poly(tetrafluoroethylene-co-perfluoro-(alkyl vinyl ether))	90.01	PP	58.453	17.584	0.301	300.5	330.338	804.683	239.779	135.017	58.611	17.584	20.509	0.269	0.563	0.411	4516.49	4995.13	8930.95
216	Poly(tetrafluoroethylene-co-perfluoro-(alkyl vinyl ether))	95.32	PP	21.419	17.762	0.829	155.5	170.94	297.359	120.525	65.547	23.724	17.645	14.753	0.385	0.544	0.575	1681.24	5199.58	9551.64
1273	Cotton 14. Yellow Fiber	89.74	FB	34.832	18.383	0.528	280	307.802	570.534	189.768	96.744	37.745	18.383	19.797	0.328	0.51	0.539	4062.3	6280.56	8813.52
37	FOOD ORANGE 5	78.53	PG	41.589	19.241	0.463	399	438.618	599.665	131.264	99.023	39.842	19.105	23.632	0.566	0.754	0.731	6910.25	2081.43	9664.88
2367	Poly(tetrafluoroethylene-co-perfluoro-(alkyl vinyl ether))	92.12	PP	24.245	19.347	0.798	114.5	125.869	379.256	134.335	74.682	25.163	19.347	12.659	0.296	0.556	0.332	1062.29	4044.17	7946.43
834	XYLOOLIGOSACCHARIDES	77.24	NP	53.418	19.542	0.366	419.5	461.154	668.92	148.654	120.841	47.358	19.542	24.231	0.512	0.813	0.689	7449.59	475.167	9133.3
120	FOOD ORANGE 5	77.57	PG	56.709	19.65	0.347	336.5	369.912	884.382	230.163	131.84	57.666	19.65	21.702	0.296	0.573	0.418	5351.95	-2061.09	9593.58
3980	Poly(tetrafluoroethylene-co-perfluoro-(alkyl vinyl ether))	86.81	PP	37.296	19.989	0.536	195.5	214.912	551.296	197.691	96.176	37.222	19.989	16.542	0.263	0.486	0.39	2370.03	6137.97	6613.82
1097	Cotton 3a. Yellow Fiber	84.91	FB	24.234	21.197	0.875	108.5	119.273	384.203	127.685	74.921	25.53	20.631	12.323	0.303	0.587	0.31	979.894	4269.59	8941.43
1649	FOOD ORANGE 5	77.92	PG	37.81	22.241	0.588	405.5	445.764	678.264	143.592	103.921	41.731	22.211	23.824	0.521	0.724	0.657	7079.8	-2574.84	8551.4
1272	SURFACTIN SODIUM SALT	90.63	NP	31.828	22.777	0.716	232.5	255.586	465.001	130.141	88.833	31.138	22.777	18.039	0.435	0.683	0.55	3073.75	3406.7	8821.91
6210	FOOD ORANGE 5	77.19	PG	31.665	23.423	0.74	407	447.413	568.335	126.922	87.683	31.138	23.423	23.868	0.591	0.691	0.787	7119.12	5883.19	4879.65
1480	FOOD ORANGE 5	75.59	PG	29.066	26.485	0.911	285.5	313.848	504.026	136.073	92.996	35.167	24.246	19.99	0.462	0.683	0.623	4182.57	3650.99	8674.07
1584	FOOD ORANGE 5	75.39	PG	83.115	26.78	0.322	824.5	906.368	1805.59	333	193.98	82.899	26.78	33.971	0.32	0.583	0.502	20526.8	-1488.62	8554.55
207	4-METHOXY-4-METHYL-2-PENTANONE	76.22	CSF	45.648	28.787	0.631	327	359.469	1070.71	347.214	125.523	47.298	28.785	21.394	0.194	0.362	0.336	5126.92	4477.19	9551.64
1283	XYLOOLIGOSACCHARIDES	79.28	NP	83.28	29.31	0.352	574	630.995	1878.69	346.916	193.469	80.069	29.31	28.344	0.257	0.558	0.336	11923.5	5153.45	8805.13
526	FOOD ORANGE 5	76.45	PG	46.456	31.563	0.679	627	689.257	1066.87	176.678	133.248	51.109	31.233	29.624	0.527	0.754	0.646	13612.4	2077.23	9311.54
2626	Cotton 14. Yellow Fiber	91.39	FB	73.98	31.914	0.431	1144	1257.59	1896.28	284.218	180.284	74.269	31.914	40.015	0.442	0.634	0.663	33548.5	5660.91	7715.77
119	FOOD ORANGE 5	78.54	PG	278.226	37.234	0.134	1882	2068.87	7343.83	731.093	572.611	265.664	37.234	51.324	0.221	0.783	0.282	70788.7	5893.67	9439.46
159	Cotton 14. Yellow Fiber	93.42	FB	75.272	37.636	0.5	1057.5	1162.5	2188.14	267.188	187.9	75.176	37.636	38.473	0.452	0.703	0.531	29816.4	5032.88	9547.45
898	1,2,4-BUTANETRIOL	85.53	PZ	77.463	47.58	0.614	1411	1551.1	2857.61	490.849	206.648	77.797	47.58	44.44	0.284	0.421	0.543	45954.2	-877.362	9056.76
1067	FOOD ORANGE 5	81.35	PG	59.515	54.714	0.919	1489.5	1637.4	2440.98	278.392	191.183	68.337	54.35	45.66	0.515	0.687	0.671	49842	1150.38	8937.24

## Sheet: Bench 1
Particle Name	Material	Classification	HQI	Length [µm]	Width [µm]	Aspect Ratio	Num Pixels	Area [µm²]	Convex Area [µm²]	Perimeter [µm]	Convex Perimeter [µm]	Feret Max [µm]	Feret Min [µm]	CE Diameter [µm]	Circularity	Convexity	Solidity	SE Volume [µm³]	Visual Center Point X [µm]	Visual Center Point Y [µm]
16554	Poly(tetrafluoroethylene-co-perfluoro-(alkyl vinyl ether))	PP	89.91	7.788	0.779	0.1	4.5	5.458	5.458	16.221	16.221	5.507	0.779	2.636	0.511	1	1	9.593	-5391.47	-9090.85
13815	Cotton 14. Yellow Fiber	FB	94.73	8.866	1.478	0.167	5	6.065	9.097	19.069	18.202	4.405	1.478	2.779	0.458	0.955	0.667	11.236	-2786.77	-8051.17
19696	Poly(tetrafluoroethylene-co-perfluoro-(alkyl vinyl ether))	PP	91.65	9.469	1.527	0.161	5	6.065	8.491	19.981	19.343	5.507	1.527	2.779	0.437	0.968	0.714	11.236	198.997	-10320
22528	Poly(tetrafluoroethylene-co-perfluoro-(alkyl vinyl ether))	PP	91.97	7.049	1.542	0.219	4.5	5.458	7.278	15.308	15.041	5.507	1.542	2.636	0.541	0.983	0.75	9.593	634.031	-11421.3
16072	1,2,4-BUTANETRIOL	PZ	84.47	8.591	1.542	0.179	4.5	5.458	7.884	18.423	17.96	6.608	1.542	2.636	0.45	0.975	0.692	9.593	-5044.54	-8919.04
18292	Poly(tetrafluoroethylene-co-perfluoro-(alkyl vinyl ether))	PP	82.69	11.696	1.548	0.132	6.5	7.884	11.523	24.654	23.982	8.811	1.548	3.168	0.404	0.973	0.684	16.654	-1707.45	-9792.41
13987	Poly(tetrafluoroethylene-co-perfluoro-(alkyl vinyl ether))	PP	89.06	16.373	1.555	0.095	9	10.917	18.195	34.644	33.697	12.115	1.555	3.728	0.338	0.973	0.6	27.134	-1581.89	-8107.34
15503	Poly(tetrafluoroethylene-co-perfluoro-(alkyl vinyl ether))	PP	90.79	3.894	1.558	0.4	4.5	5.458	5.458	9.99	9.99	3.894	1.558	2.636	0.829	1	1	9.593	-1552.15	-8711.98
16280	Poly(tetrafluoroethylene-co-perfluoro-(alkyl vinyl ether))	PP	88.81	4.673	1.558	0.333	5	6.065	6.065	11.548	11.548	4.673	1.558	2.779	0.756	1	1	11.236	-5900.3	-8977.41
20502	Poly(tetrafluoroethylene-co-perfluoro-(alkyl vinyl ether))	PP	88.52	4.673	1.558	0.333	5	6.065	6.065	11.548	11.548	4.673	1.558	2.779	0.756	1	1	11.236	-1526.82	-10644.9
16627	PFA	PP	82.84	5.451	1.558	0.286	4.5	5.458	6.065	12.193	11.997	3.304	1.558	2.636	0.679	0.984	0.9	9.593	-1000.38	-9127.19
21373	Poly(tetrafluoroethylene-co-perfluoro-(alkyl vinyl ether))	PP	88.78	5.451	1.558	0.286	4.5	5.458	6.065	12.193	11.997	3.304	1.558	2.636	0.679	0.984	0.9	9.593	-3102.86	-10949.9
19535	Poly(tetrafluoroethylene-co-perfluoro-(alkyl vinyl ether))	PP	84.27	5.451	1.558	0.286	4.5	5.458	6.065	12.193	11.997	4.405	1.558	2.636	0.679	0.984	0.9	9.593	-3565.43	-10279.2
13801	Cotton 14. Yellow Fiber	FB	93.91	6.23	1.558	0.25	6	7.278	7.884	13.751	13.555	4.405	1.558	3.044	0.695	0.986	0.923	14.77	-2776.86	-8047.87
20572	Poly(tetrafluoroethylene-co-perfluoro-(alkyl vinyl ether))	PP	89.44	6.23	1.558	0.25	5	6.065	6.671	13.751	13.555	3.304	1.558	2.779	0.635	0.986	0.909	11.236	-1212.94	-10674.6
21067	Poly(tetrafluoroethylene-co-perfluoro-(alkyl vinyl ether))	PP	86.18	6.23	1.558	0.25	7	8.491	8.491	13.751	13.751	4.405	1.558	3.288	0.751	1	1	18.612	-3438.77	-10838.7
19823	Poly(tetrafluoroethylene-co-perfluoro-(alkyl vinyl ether))	PP	82.52	6.23	1.558	0.25	4.5	5.458	7.884	15.308	13.555	4.405	1.558	2.636	0.541	0.885	0.692	9.593	-4453.12	-10369.5
14480	Cotton 3a. Yellow Fiber	FB	88.74	7.009	1.558	0.222	5.5	6.671	7.884	15.308	15.063	5.507	1.558	2.914	0.598	0.984	0.846	12.962	-1489.38	-8329.81
10484	(+/-)-HYDNOCARPIN D	NP	77.07	7.009	1.558	0.222	6	7.278	9.704	16.866	16.024	7.009	1.558	3.044	0.567	0.95	0.75	14.77	1691.33	-6714.13
14595	Poly(tetrafluoroethylene-co-perfluoro-(alkyl vinyl ether))	PP	93.87	7.009	1.558	0.222	5.5	6.671	7.884	15.308	14.916	4.405	1.558	2.914	0.598	0.974	0.846	12.962	-2960.79	-8350.74
21087	Poly(tetrafluoroethylene-co-perfluoro-(alkyl vinyl ether))	PP	90.04	7.009	1.558	0.222	5.5	6.671	7.884	15.308	14.916	4.405	1.558	2.914	0.598	0.974	0.846	12.962	-5900.3	-10848.6
17406	Poly(tetrafluoroethylene-co-perfluoro-(alkyl vinyl ether))	PP	86.37	7.009	1.558	0.222	7.5	9.097	9.097	15.308	15.308	5.507	1.558	3.403	0.698	1	1	20.641	-5895.89	-9453.19
7675	WATER	NP	84.8	7.788	1.558	0.2	4.5	5.458	8.491	17.511	16.62	4.405	1.558	2.636	0.473	0.949	0.643	9.593	269.483	-5525.77
21502	Poly(tetrafluoroethylene-co-perfluoro-(alkyl vinyl ether))	PP	95.45	7.788	1.558	0.2	6	7.278	8.491	16.866	16.473	5.507	1.558	3.044	0.567	0.977	0.857	14.77	-2264.73	-11021.5
20292	PFA	PP	78	8.567	1.558	0.182	6	7.278	10.31	19.981	18.031	6.608	1.558	3.044	0.479	0.902	0.706	14.77	-21.2739	-10559
18440	Poly(tetrafluoroethylene-co-perfluoro-(alkyl vinyl ether))	PP	95.13	8.567	1.558	0.182	5.5	6.671	10.917	19.714	18.227	6.608	1.558	2.914	0.464	0.925	0.611	12.962	-3300	-9826.55
20714	Poly(tetrafluoroethylene-co-perfluoro-(alkyl vinyl ether))	PP	91.93	8.567	1.558	0.182	4.5	5.458	10.31	20.626	18.031	6.608	1.558	2.636	0.402	0.874	0.529	9.593	1852.13	-10705.4
20381	Poly(tetrafluoroethylene-co-perfluoro-(alkyl vinyl ether))	PP	91.58	8.567	1.558	0.182	7.5	9.097	10.31	18.423	18.146	6.608	1.558	3.403	0.58	0.985	0.882	20.641	-1320.87	-10575.5
19028	Poly(tetrafluoroethylene-co-perfluoro-(alkyl vinyl ether))	PP	85.62	8.567	1.558	0.182	6	7.278	10.31	19.069	18.178	5.507	1.558	3.044	0.502	0.953	0.706	14.77	-58.7199	-10072.2
19751	Poly(tetrafluoroethylene-co-perfluoro-(alkyl vinyl ether))	PP	87.98	9.345	1.558	0.167	7	8.491	10.917	20.893	20.614	9.345	1.558	3.288	0.494	0.987	0.778	18.612	-1091.79	-10338.7
21687	Poly(tetrafluoroethylene-co-perfluoro-(alkyl vinyl ether))	PP	91.14	11.682	1.558	0.133	8	9.704	15.769	27.501	24.457	8.811	1.558	3.515	0.402	0.889	0.615	22.739	1110.92	-11067.8
16202	Poly(tetrafluoroethylene-co-perfluoro-(alkyl vinyl ether))	PP	82.64	17.912	1.558	0.087	10	12.13	25.473	41.252	37.759	17.912	1.558	3.93	0.299	0.915	0.476	31.779	-3454.19	-8965.29
16809	Poly(tetrafluoroethylene-co-perfluoro-(alkyl vinyl ether))	PP	93.12	9.288	1.72	0.185	5	6.065	13.949	22.184	20.067	6.608	1.72	2.779	0.394	0.905	0.435	11.236	-968.437	-9212
21026	Poly(tetrafluoroethylene-co-perfluoro-(alkyl vinyl ether))	PP	90.7	9.46	1.72	0.182	5.5	6.671	11.523	20.626	19.893	5.507	1.72	2.914	0.444	0.964	0.579	12.962	1219.95	-10827.7
14621	Poly(tetrafluoroethylene-co-perfluoro-(alkyl vinyl ether))	PP	96.28	10.148	1.72	0.169	7	8.491	13.949	22.184	21.245	7.709	1.72	3.288	0.466	0.958	0.609	18.612	-1207.43	-8358.45
14932	SILWET L-7600	CSF	86.57	6.966	1.741	0.25	5.5	6.671	10.31	16.599	15.651	6.608	1.741	2.914	0.552	0.943	0.647	12.962	-1093.99	-8474.09
20312	Cotton 3a. Yellow Fiber	FB	85.23	13.594	1.773	0.13	7.5	9.097	20.014	30.727	28.54	13.216	1.773	3.403	0.348	0.929	0.455	20.641	66.8343	-10559
14609	Poly(tetrafluoroethylene-co-perfluoro-(alkyl vinyl ether))	PP	86.55	10.154	1.792	0.176	4.5	5.458	13.343	22.829	21.427	7.709	1.792	2.636	0.363	0.939	0.409	9.593	-1162.28	-8351.84
21051	Poly(tetrafluoroethylene-co-perfluoro-(alkyl vinyl ether))	PP	93.33	13.26	1.792	0.135	9.5	11.523	20.014	29.059	27.645	9.912	1.792	3.83	0.414	0.951	0.576	29.426	-2805.49	-10834.3
13866	3-GLYCIDOXYPROPYLTRIMETHOXYSILANE	CSF	84.14	4.887	1.833	0.375	4.5	5.458	7.278	12.193	11.751	4.673	1.833	2.636	0.679	0.964	0.75	9.593	-5989.51	-8079.81
21160	Poly(tetrafluoroethylene-co-perfluoro-(alkyl vinyl ether))	PP	91.31	4.887	1.833	0.375	4.5	5.458	7.278	12.193	11.751	4.673	1.833	2.636	0.679	0.964	0.75	9.593	-1834.1	-10889.4
17224	Poly(tetrafluoroethylene-co-perfluoro-(alkyl vinyl ether))	PP	86.99	6.109	1.833	0.3	4.5	5.458	7.884	14.396	13.758	4.405	1.833	2.636	0.575	0.956	0.692	9.593	-5011.5	-9373.9
12687	WATER	NP	89.11	12.55	1.833	0.146	6	7.278	15.769	27.501	25.833	7.709	1.833	3.044	0.348	0.939	0.462	14.77	-1944.24	-7609.53
21158	Poly(tetrafluoroethylene-co-perfluoro-(alkyl vinyl ether))	PP	82.7	11.858	1.88	0.159	5	6.065	16.375	26.589	24.962	10.903	1.88	2.779	0.328	0.939	0.37	11.236	-3327.54	-10887.2
10001	WATER	NP	75.01	4.433	1.97	0.444	4.5	5.458	6.671	11.281	10.888	3.304	1.97	2.636	0.734	0.965	0.818	9.593	-1285.63	-6496.06
21039	Poly(tetrafluoroethylene-co-perfluoro-(alkyl vinyl ether))	PP	90.3	4.433	1.97	0.444	4.5	5.458	6.671	11.281	10.888	3.304	1.97	2.636	0.734	0.965	0.818	9.593	-1959.66	-10827.7
19292	Poly(tetrafluoroethylene-co-perfluoro-(alkyl vinyl ether))	PP	93.65	4.925	1.97	0.4	5.5	6.671	7.884	12.193	11.801	4.673	1.97	2.914	0.751	0.968	0.846	12.962	-3019.16	-10181.2
13292	WATER	NP	79.91	5.91	1.97	0.333	5	6.065	7.278	13.751	13.358	5.451	1.97	2.779	0.635	0.971	0.833	11.236	-5658	-7857.33
19892	Poly(tetrafluoroethylene-co-perfluoro-(alkyl vinyl ether))	PP	92.19	5.91	1.97	0.333	4.5	5.458	9.704	15.308	13.807	5.507	1.97	2.636	0.541	0.902	0.563	9.593	-340.666	-10405.9
21232	Poly(tetrafluoroethylene-co-perfluoro-(alkyl vinyl ether))	PP	93.19	6.403	1.97	0.308	4.5	5.458	7.884	14.396	14.003	5.507	1.97	2.636	0.575	0.973	0.692	9.593	-5943.25	-10916.9
19387	Poly(tetrafluoroethylene-co-perfluoro-(alkyl vinyl ether))	PP	91.88	6.403	1.97	0.308	4.5	5.458	7.884	14.396	13.879	5.507	1.97	2.636	0.575	0.964	0.692	9.593	-1216.24	-10202.1
21078	Poly(tetrafluoroethylene-co-perfluoro-(alkyl vinyl ether))	PP	91.38	6.403	1.97	0.308	6.5	7.884	9.097	14.396	14.003	5.507	1.97	3.168	0.691	0.973	0.867	16.654	-5033.53	-10846.4
14125	Cotton 3. Yellow Fiber	FB	86.9	8.373	1.97	0.235	6	7.278	10.31	18.156	17.496	3.304	1.97	3.044	0.527	0.964	0.706	14.77	-1966.26	-8178.93
15071	Poly(tetrafluoroethylene-co-perfluoro-(alkyl vinyl ether))	PP	78.91	8.866	1.97	0.222	6	7.278	10.31	19.069	18.317	4.405	1.97	3.044	0.502	0.961	0.706	14.77	-227.227	-8546.78
15682	Cotton 14. Yellow Fiber	FB	93.68	11.328	1.97	0.174	6	7.278	17.588	26.589	24.313	10.903	1.97	3.044	0.36	0.914	0.414	14.77	-2118.25	-8780.27
20095	Poly(tetrafluoroethylene-co-perfluoro-(alkyl vinyl ether))	PP	84.82	11.845	1.974	0.167	5	6.065	16.375	26.589	24.619	6.608	1.974	2.779	0.328	0.926	0.37	11.236	-590.673	-10469.7
19142	Poly(tetrafluoroethylene-co-perfluoro-(alkyl vinyl ether))	PP	93.56	5.507	1.982	0.36	5	6.065	8.491	13.751	13.287	5.451	1.982	2.779	0.635	0.966	0.714	11.236	-3562.12	-10107.4
15671	Cotton 14. Yellow Fiber	FB	92.67	10.132	1.982	0.196	10	12.13	15.769	22.184	21.475	7.709	1.982	3.93	0.557	0.968	0.769	31.779	1192.42	-8769.25
18262	Poly(tetrafluoroethylene-co-perfluoro-(alkyl vinyl ether))	PP	86.19	10.132	1.982	0.196	7	8.491	13.343	22.184	21.229	7.709	1.982	3.288	0.466	0.957	0.636	18.612	-6096.34	-9784.7
18454	Poly(tetrafluoroethylene-co-perfluoro-(alkyl vinyl ether))	PP	84	14.758	1.982	0.134	8	9.704	20.621	33.732	30.462	11.014	1.982	3.515	0.327	0.903	0.471	22.739	-3731.73	-9835.36
19112	Poly(tetrafluoroethylene-co-perfluoro-(alkyl vinyl ether))	PP	95.28	19.608	2.064	0.105	8	9.704	32.144	43.455	40.214	15.419	2.064	3.515	0.254	0.925	0.302	22.739	-4982.87	-10095.3
16290	PFA	PP	86.06	11.704	2.115	0.181	5.5	6.671	14.556	25.944	24.177	7.709	2.115	2.914	0.353	0.932	0.458	12.962	-577.457	-8978.51
21755	Poly(tetrafluoroethylene-co-perfluoro-(alkyl vinyl ether))	PP	92.09	4.582	2.138	0.467	4.5	5.458	6.671	11.281	11.035	3.304	2.138	2.636	0.734	0.978	0.818	9.593	-2600.64	-11099.7
16209	Poly(tetrafluoroethylene-co-perfluoro-(alkyl vinyl ether))	PP	88.44	5.498	2.138	0.389	6	7.278	8.491	12.838	12.593	4.405	2.138	3.044	0.745	0.981	0.857	14.77	-1093.99	-8959.79
15625	Cotton 14. Yellow Fiber	FB	92.27	5.804	2.138	0.368	4.5	5.458	8.491	14.396	13.505	5.451	2.138	2.636	0.575	0.938	0.643	9.593	-1301.05	-8745.02
20797	Poly(tetrafluoroethylene-co-perfluoro-(alkyl vinyl ether))	PP	90.54	5.804	2.138	0.368	5.5	6.671	10.31	15.308	14.221	5.451	2.138	2.914	0.598	0.929	0.647	12.962	-2812.1	-10751.7
22640	VARIAMINE BLUE	CSF	77.04	6.109	2.138	0.35	6.5	7.884	9.704	14.396	13.954	4.405	2.138	3.168	0.691	0.969	0.813	16.654	-685.39	-11491.8
22650	Poly(tetrafluoroethylene-co-perfluoro-(alkyl vinyl ether))	PP	88.81	6.109	2.138	0.35	5.5	6.671	9.097	14.396	13.758	4.405	2.138	2.914	0.636	0.956	0.733	12.962	-4536.82	-11495.1
21722	Poly(tetrafluoroethylene-co-perfluoro-(alkyl vinyl ether))	PP	93.28	6.415	2.138	0.333	6.5	7.884	10.31	15.308	14.67	6.23	2.138	3.168	0.65	0.958	0.765	16.654	1619.74	-11081
18627	Poly(tetrafluoroethylene-co-perfluoro-(alkyl vinyl ether))	PP	92.5	7.331	2.138	0.292	6	7.278	9.704	16.866	15.708	3.304	2.138	3.044	0.567	0.931	0.75	14.77	-925.485	-9923.47
19856	Poly(tetrafluoroethylene-co-perfluoro-(alkyl vinyl ether))	PP	84.2	8.553	2.138	0.25	6	7.278	11.523	19.069	17.957	3.448	2.138	3.044	0.502	0.942	0.632	14.77	304.727	-10384.9
22624	PFA	PP	81.96	9.469	2.138	0.226	5.5	6.671	15.769	21.916	20.317	7.709	2.138	2.914	0.418	0.927	0.423	12.962	260.672	-11479.7
13908	PLASTORIT (R) SUPER	CSF	94.37	12.524	2.138	0.171	9.5	11.523	21.227	29.059	26.176	9.912	2.138	3.83	0.414	0.901	0.543	29.426	-2034.55	-8097.43
19133	Poly(tetrafluoroethylene-co-perfluoro-(alkyl vinyl ether))	PP	87.54	11.707	2.15	0.184	6.5	7.884	16.375	26.856	24.53	8.811	2.15	3.168	0.371	0.913	0.481	16.654	-3427.76	-10101.9
21683	1,2,4-BUTANETRIOL	PZ	85.09	15.609	2.165	0.139	14	16.982	25.473	33.732	32.309	12.115	2.165	4.65	0.433	0.958	0.667	52.642	-5827.61	-11065.6
13966	Poly(tetrafluoroethylene-co-perfluoro-(alkyl vinyl ether))	PP	95.01	6.168	2.203	0.357	4.5	5.458	8.491	14.396	13.883	4.405	2.203	2.636	0.575	0.964	0.643	9.593	-3175.55	-8100.73
19509	Poly(tetrafluoroethylene-co-perfluoro-(alkyl vinyl ether))	PP	91.2	6.168	2.203	0.357	6.5	7.884	9.704	14.396	14.129	4.405	2.203	3.168	0.691	0.981	0.813	16.654	-4780.22	-10264.9
21257	Poly(tetrafluoroethylene-co-perfluoro-(alkyl vinyl ether))	PP	93.21	7.049	2.203	0.312	8	9.704	12.13	16.866	16.402	7.009	2.203	3.515	0.655	0.973	0.8	22.739	-1709.65	-10922.4
16128	Poly(tetrafluoroethylene-co-perfluoro-(alkyl vinyl ether))	PP	90.4	7.049	2.203	0.312	6	7.278	10.917	16.866	16.125	7.009	2.203	3.044	0.567	0.956	0.667	14.77	-4548.94	-8942.17
18605	Poly(tetrafluoroethylene-co-perfluoro-(alkyl vinyl ether))	PP	76.96	9.251	2.203	0.238	6.5	7.884	12.13	20.626	19.574	6.608	2.203	3.168	0.483	0.949	0.65	16.654	-2616.06	-9917.96
21240	Poly(tetrafluoroethylene-co-perfluoro-(alkyl vinyl ether))	PP	85.14	5.931	2.25	0.379	4.5	5.458	9.097	14.396	13.908	5.507	2.25	2.636	0.575	0.966	0.6	9.593	-5937.74	-10918
16215	Poly(tetrafluoroethylene-co-perfluoro-(alkyl vinyl ether))	PP	91.89	10.153	2.256	0.222	10.5	12.736	17.588	22.829	21.896	7.709	2.256	4.027	0.554	0.959	0.724	34.192	-739.356	-8960.89
20671	Poly(tetrafluoroethylene-co-perfluoro-(alkyl vinyl ether))	PP	92.84	10.955	2.267	0.207	5	6.065	19.408	25.677	23.234	8.811	2.267	2.779	0.34	0.905	0.313	11.236	-2849.55	-10691.1
19824	CYPRESS OIL	NP	85.04	3.115	2.336	0.75	5.5	6.671	6.671	9.99	9.99	3.304	2.336	2.914	0.916	1	1	12.962	-4312.15	-10369.5
12229	WATER	NP	77.63	3.115	2.336	0.75	4.5	5.458	6.065	9.99	9.794	3.304	2.336	2.636	0.829	0.98	0.9	9.593	-3882.62	-7432.21
15471	Poly(tetrafluoroethylene-co-perfluoro-(alkyl vinyl ether))	PP	95.07	3.115	2.336	0.75	5.5	6.671	6.671	9.99	9.99	3.304	2.336	2.914	0.916	1	1	12.962	-5323.19	-8706.48
21064	Poly(tetrafluoroethylene-co-perfluoro-(alkyl vinyl ether))	PP	93.74	3.115	2.336	0.75	4.5	5.458	6.065	9.99	9.794	3.304	2.336	2.636	0.829	0.98	0.9	9.593	-5787.96	-10838.7
16406	Poly(tetrafluoroethylene-co-perfluoro-(alkyl vinyl ether))	PP	92.32	3.115	2.336	0.75	4.5	5.458	6.065	9.99	9.794	3.304	2.336	2.636	0.829	0.98	0.9	9.593	-3521.37	-9046.79
19758	Poly(tetrafluoroethylene-co-perfluoro-(alkyl vinyl ether))	PP	91.68	3.115	2.336	0.75	5.5	6.671	6.671	9.99	9.99	3.304	2.336	2.914	0.916	1	1	12.962	132.915	-10336.5
21996	Poly(tetrafluoroethylene-co-perfluoro-(alkyl vinyl ether))	PP	90.9	3.115	2.336	0.75	5.5	6.671	6.671	9.99	9.99	3.304	2.336	2.914	0.916	1	1	12.962	-3295.6	-11192.2
22323	Poly(tetrafluoroethylene-co-perfluoro-(alkyl vinyl ether))	PP	85.23	3.115	2.336	0.75	4.5	5.458	6.065	9.99	9.794	3.304	2.336	2.636	0.829	0.98	0.9	9.593	283.801	-11328.8
10055	WATER	NP	85.12	3.894	2.336	0.6	5	6.065	6.671	10.636	10.439	3.894	2.336	2.779	0.821	0.982	0.909	11.236	-2250.41	-6508.18
5089	WATER	NP	84.38	3.894	2.336	0.6	6	7.278	7.278	10.636	10.636	3.894	2.336	3.044	0.899	1	1	14.77	-1613.83	-4459.66
19887	PFA	PP	86.35	3.894	2.336	0.6	5	6.065	7.278	11.548	11.156	2.955	2.336	2.779	0.756	0.966	0.833	11.236	-4077.56	-10401.5
20833	PFA	PP	79.92	3.894	2.336	0.6	5	6.065	6.671	10.636	10.439	3.894	2.336	2.779	0.821	0.982	0.909	11.236	-3626	-10774.8
20460	Poly(tetrafluoroethylene-co-perfluoro-(alkyl vinyl ether))	PP	96.8	3.894	2.336	0.6	5	6.065	6.671	10.636	10.439	3.894	2.336	2.779	0.821	0.982	0.909	11.236	-742.66	-10621.7
13587	Poly(tetrafluoroethylene-co-perfluoro-(alkyl vinyl ether))	PP	93.5	3.894	2.336	0.6	5	6.065	6.671	10.636	10.439	3.894	2.336	2.779	0.821	0.982	0.909	11.236	-1638.06	-7972.98
17398	Poly(tetrafluoroethylene-co-perfluoro-(alkyl vinyl ether))	PP	92.56	3.894	2.336	0.6	5	6.065	6.671	10.636	10.439	3.894	2.336	2.779	0.821	0.982	0.909	11.236	-247.051	-9449.89
14997	Poly(tetrafluoroethylene-co-perfluoro-(alkyl vinyl ether))	PP	91.35	3.894	2.336	0.6	5	6.065	6.671	10.636	10.439	3.894	2.336	2.779	0.821	0.982	0.909	11.236	-728.343	-8506.03
18343	Poly(tetrafluoroethylene-co-perfluoro-(alkyl vinyl ether))	PP	90.36	3.894	2.336	0.6	5	6.065	6.671	10.636	10.439	3.894	2.336	2.779	0.821	0.982	0.909	11.236	-1247.08	-9810.03
21341	Poly(tetrafluoroethylene-co-perfluoro-(alkyl vinyl ether))	PP	88.02	3.894	2.336	0.6	5	6.065	6.671	10.636	10.439	3.894	2.336	2.779	0.821	0.982	0.909	11.236	-1151.26	-10940
17788	Poly(tetrafluoroethylene-co-perfluoro-(alkyl vinyl ether))	PP	86.32	3.894	2.336	0.6	6	7.278	7.278	10.636	10.636	3.894	2.336	3.044	0.899	1	1	14.77	-2249.31	-9585.36
2349	WATER	NP	80.46	4.673	2.336	0.5	5.5	6.671	7.884	12.193	11.916	4.673	2.336	2.914	0.751	0.977	0.846	12.962	-424.369	-3324.16
19798	Poly(tetrafluoroethylene-co-perfluoro-(alkyl vinyl ether))	PP	93.91	4.673	2.336	0.5	6.5	7.884	7.884	11.281	11.281	3.304	2.336	3.168	0.882	1	1	16.654	-3717.41	-10353
18481	Poly(tetrafluoroethylene-co-perfluoro-(alkyl vinyl ether))	PP	93.37	4.673	2.336	0.5	5.5	6.671	7.884	12.193	11.948	4.673	2.336	2.914	0.751	0.98	0.846	12.962	-229.43	-9838.67
19367	Poly(tetrafluoroethylene-co-perfluoro-(alkyl vinyl ether))	PP	92.27	4.673	2.336	0.5	5	6.065	7.884	12.838	12.193	4.673	2.336	2.779	0.68	0.95	0.769	11.236	-2080.8	-10198.8
21973	Poly(tetrafluoroethylene-co-perfluoro-(alkyl vinyl ether))	PP	91.92	4.673	2.336	0.5	4.5	5.458	7.278	12.193	11.719	4.673	2.336	2.636	0.679	0.961	0.75	9.593	1384.05	-11185.6
17198	Poly(tetrafluoroethylene-co-perfluoro-(alkyl vinyl ether))	PP	90.25	4.673	2.336	0.5	6	7.278	9.097	12.838	12.193	4.673	2.336	3.044	0.745	0.95	0.8	14.77	32.6924	-9361.78
14463	Cotton 3a. Yellow Fiber	FB	88.77	5.451	2.336	0.429	5	6.065	9.097	14.663	13.555	4.433	2.336	2.779	0.595	0.924	0.667	11.236	-547.721	-8319.9
3837	WATER	NP	80.26	5.451	2.336	0.429	7	8.491	9.704	13.751	13.358	4.925	2.336	3.288	0.751	0.971	0.875	18.612	1830.1	-3942.02
17391	Poly(tetrafluoroethylene-co-perfluoro-(alkyl vinyl ether))	PP	96.64	5.451	2.336	0.429	5.5	6.671	9.097	14.396	12.642	4.405	2.336	2.914	0.636	0.878	0.733	12.962	407.152	-9447.69
21740	Poly(tetrafluoroethylene-co-perfluoro-(alkyl vinyl ether))	PP	93.82	5.451	2.336	0.429	8	9.704	10.917	14.663	13.751	5.451	2.336	3.515	0.753	0.938	0.889	22.739	-416.66	-11092
18760	Poly(tetrafluoroethylene-co-perfluoro-(alkyl vinyl ether))	PP	93.63	5.451	2.336	0.429	7	8.491	8.491	12.838	12.838	4.405	2.336	3.288	0.805	1	1	18.612	-4937.71	-9954.31
21471	Poly(tetrafluoroethylene-co-perfluoro-(alkyl vinyl ether))	PP	93.57	5.451	2.336	0.429	5.5	6.671	9.704	14.396	13.358	5.451	2.336	2.914	0.636	0.928	0.688	12.962	-2344.03	-11005
21774	Poly(tetrafluoroethylene-co-perfluoro-(alkyl vinyl ether))	PP	92.11	5.451	2.336	0.429	4.5	5.458	7.884	13.483	12.642	4.405	2.336	2.636	0.614	0.938	0.692	9.593	969.944	-11109.6
21465	Poly(tetrafluoroethylene-co-perfluoro-(alkyl vinyl ether))	PP	91.97	5.451	2.336	0.429	4.5	5.458	9.704	15.308	13.751	5.451	2.336	2.636	0.541	0.898	0.563	9.593	-5150.27	-11002.8
19570	Poly(tetrafluoroethylene-co-perfluoro-(alkyl vinyl ether))	PP	91.61	5.451	2.336	0.429	8	9.704	9.704	12.838	12.838	4.405	2.336	3.515	0.86	1	1	22.739	-3327.54	-10292.4
21384	Poly(tetrafluoroethylene-co-perfluoro-(alkyl vinyl ether))	PP	89.86	5.451	2.336	0.429	4.5	5.458	9.704	15.308	13.505	5.451	2.336	2.636	0.541	0.882	0.563	9.593	1115.32	-10953.2
13518	Poly(tetrafluoroethylene-co-perfluoro-(alkyl vinyl ether))	PP	88.09	5.451	2.336	0.429	4.5	5.458	9.097	15.308	13.309	5.451	2.336	2.636	0.541	0.869	0.6	9.593	-1423.3	-7959.76
21773	Poly(tetrafluoroethylene-co-perfluoro-(alkyl vinyl ether))	PP	87.32	5.451	2.336	0.429	5	6.065	9.704	15.953	12.838	4.405	2.336	2.779	0.547	0.805	0.625	11.236	-3315.42	-11110.7
21379	Poly(tetrafluoroethylene-co-perfluoro-(alkyl vinyl ether))	PP	86.65	5.451	2.336	0.429	6.5	7.884	9.704	13.483	12.838	4.405	2.336	3.168	0.738	0.952	0.813	16.654	-4446.51	-10953.2
19838	Poly(tetrafluoroethylene-co-perfluoro-(alkyl vinyl ether))	PP	77.38	5.451	2.336	0.429	6.5	7.884	9.704	13.483	12.838	4.405	2.336	3.168	0.738	0.952	0.813	16.654	1396.17	-10376.1
18871	Polystyrene 11. Orange Printer Cartridge	PP	78.39	5.451	2.336	0.429	6	7.278	8.491	13.751	13.473	5.451	2.336	3.044	0.695	0.98	0.857	14.77	-4504.88	-10007.2
19157	POLYSTYRENE HIGH IMPACT	PP	99.11	5.451	2.336	0.429	4.5	5.458	8.491	14.396	13.473	5.451	2.336	2.636	0.575	0.936	0.643	9.593	392.835	-10117.3
18452	Sodium Taurocholate	NP	80.33	6.23	2.336	0.375	5	6.065	10.31	15.953	14.845	6.23	2.336	2.779	0.547	0.931	0.588	11.236	-4191	-9829.86
22249	Poly(tetrafluoroethylene-co-perfluoro-(alkyl vinyl ether))	PP	94.31	6.23	2.336	0.375	4.5	5.458	12.736	18.423	15.828	6.23	2.336	2.636	0.45	0.859	0.429	9.593	-961.829	-11304.6
14948	Poly(tetrafluoroethylene-co-perfluoro-(alkyl vinyl ether))	PP	93.97	6.23	2.336	0.375	7.5	9.097	10.31	14.396	14.15	4.405	2.336	3.403	0.743	0.983	0.882	20.641	-3403.53	-8485.1
18295	Poly(tetrafluoroethylene-co-perfluoro-(alkyl vinyl ether))	PP	93.62	6.23	2.336	0.375	6.5	7.884	9.704	15.308	14.2	3.448	2.336	3.168	0.65	0.928	0.813	16.654	-3065.41	-9795.71
18155	Poly(tetrafluoroethylene-co-perfluoro-(alkyl vinyl ether))	PP	87.97	6.23	2.336	0.375	8	9.704	12.736	15.953	15.308	6.23	2.336	3.515	0.692	0.96	0.762	22.739	-4550.04	-9721.92
18744	Poly(tetrafluoroethylene-co-perfluoro-(alkyl vinyl ether))	PP	81.81	6.23	2.336	0.375	5.5	6.671	9.097	14.396	13.905	4.405	2.336	2.914	0.636	0.966	0.733	12.962	1476.57	-9953.21
22489	Poly(tetrafluoroethylene-co-perfluoro-(alkyl vinyl ether))	PP	81.3	6.23	2.336	0.375	10.5	12.736	13.343	16.221	16.024	6.23	2.336	4.027	0.78	0.988	0.955	34.192	1390.66	-11411.4
15207	PFA	PP	92.7	7.009	2.336	0.333	5.5	6.671	10.917	17.511	15.561	5.507	2.336	2.914	0.523	0.889	0.611	12.962	-3066.51	-8588.63
16919	PFA	PP	86.58	7.009	2.336	0.333	4.5	5.458	10.917	17.511	15.676	5.507	2.336	2.636	0.473	0.895	0.5	9.593	-361.592	-9256.05
21451	Poly(tetrafluoroethylene-co-perfluoro-(alkyl vinyl ether))	PP	92.27	7.009	2.336	0.333	8.5	10.31	13.343	18.423	16.473	6.403	2.336	3.623	0.618	0.894	0.773	24.904	-1678.81	-10991.8
16260	Poly(tetrafluoroethylene-co-perfluoro-(alkyl vinyl ether))	PP	92.26	7.009	2.336	0.333	6.5	7.884	10.917	16.599	15.676	5.507	2.336	3.168	0.6	0.944	0.722	16.654	-4326.46	-8973
15914	Poly(tetrafluoroethylene-co-perfluoro-(alkyl vinyl ether))	PP	88.25	7.009	2.336	0.333	5.5	6.671	11.523	17.511	15.757	5.507	2.336	2.914	0.523	0.9	0.579	12.962	-2972.9	-8848.55
18281	Poly(tetrafluoroethylene-co-perfluoro-(alkyl vinyl ether))	PP	85.84	7.009	2.336	0.333	6	7.278	10.917	16.866	15.561	5.507	2.336	3.044	0.567	0.923	0.667	14.77	-3933.28	-9792.41
22371	Poly(tetrafluoroethylene-co-perfluoro-(alkyl vinyl ether))	PP	84.77	7.009	2.336	0.333	5	6.065	12.13	17.244	15.708	5.507	2.336	2.779	0.506	0.911	0.5	11.236	-3931.08	-11361.8
15767	Poly(tetrafluoroethylene-co-perfluoro-(alkyl vinyl ether))	PP	83.72	7.009	2.336	0.333	8	9.704	11.523	15.953	15.512	4.405	2.336	3.515	0.692	0.972	0.842	22.739	-1549.95	-8813.31
22396	1,2,4-BUTANETRIOL	PZ	86.5	7.009	2.336	0.333	5	6.065	10.917	17.244	15.708	5.507	2.336	2.779	0.506	0.911	0.556	11.236	400.544	-11380.6
22254	PFA	PP	85.53	7.788	2.336	0.3	8.5	10.31	15.162	20.626	18.178	7.788	2.336	3.623	0.552	0.881	0.68	24.904	1876.36	-11307.9
21753	PFA	PP	76.15	7.788	2.336	0.3	8.5	10.31	12.13	17.511	17.244	4.405	2.336	3.623	0.65	0.985	0.85	24.904	-2872.68	-11098.6
16463	Poly(tetrafluoroethylene-co-perfluoro-(alkyl vinyl ether))	PP	92.29	7.788	2.336	0.3	7	8.491	11.523	19.069	17.119	5.507	2.336	3.288	0.542	0.898	0.737	18.612	-4303.33	-9073.23
16885	Poly(tetrafluoroethylene-co-perfluoro-(alkyl vinyl ether))	PP	90.86	7.788	2.336	0.3	6.5	7.884	13.343	19.714	17.069	5.507	2.336	3.168	0.505	0.866	0.591	16.654	-3085.24	-9242.84
15184	Poly(tetrafluoroethylene-co-perfluoro-(alkyl vinyl ether))	PP	89.39	7.788	2.336	0.3	6	7.278	12.13	19.069	17.037	4.405	2.336	3.044	0.502	0.893	0.6	14.77	-1315.36	-8585.33
18364	Poly(tetrafluoroethylene-co-perfluoro-(alkyl vinyl ether))	PP	88.33	7.788	2.336	0.3	6	7.278	11.523	18.156	17.119	4.405	2.336	3.044	0.527	0.943	0.632	14.77	-1719.56	-9817.74
20408	Poly(tetrafluoroethylene-co-perfluoro-(alkyl vinyl ether))	PP	83.06	7.788	2.336	0.3	9.5	11.523	13.949	18.423	17.785	6.896	2.336	3.83	0.653	0.965	0.826	29.426	-5944.35	-10593.1
20916	PFA	PP	86.25	8.567	2.336	0.273	7	8.491	12.736	19.981	18.48	5.507	2.336	3.288	0.517	0.925	0.667	18.612	-2794.48	-10806.8
21819	Poly(tetrafluoroethylene-co-perfluoro-(alkyl vinyl ether))	PP	90.23	8.567	2.336	0.273	7.5	9.097	15.162	21.538	19.436	8.567	2.336	3.403	0.496	0.902	0.6	20.641	-3475.12	-11143.8
13255	Poly(tetrafluoroethylene-co-perfluoro-(alkyl vinyl ether))	PP	90.19	8.567	2.336	0.273	12	14.556	15.162	19.069	18.872	6.608	2.336	4.305	0.709	0.99	0.96	41.775	-3837.46	-7850.72
20979	Poly(tetrafluoroethylene-co-perfluoro-(alkyl vinyl ether))	PP	89.56	8.567	2.336	0.273	9	10.917	13.343	19.069	18.514	5.507	2.336	3.728	0.614	0.971	0.818	27.134	-4665.68	-10816.7
20795	Poly(tetrafluoroethylene-co-perfluoro-(alkyl vinyl ether))	PP	89.5	8.567	2.336	0.273	6	7.278	13.343	21.271	18.431	6.608	2.336	3.044	0.45	0.866	0.545	14.77	371.909	-10750.6
22468	Poly(tetrafluoroethylene-co-perfluoro-(alkyl vinyl ether))	PP	89.48	8.567	2.336	0.273	5.5	6.671	13.343	19.714	18.615	6.608	2.336	2.914	0.464	0.944	0.5	12.962	-3924.47	-11404.8
13958	Poly(tetrafluoroethylene-co-perfluoro-(alkyl vinyl ether))	PP	79.36	8.567	2.336	0.273	9	10.917	14.556	19.981	19.527	8.567	2.336	3.728	0.586	0.977	0.75	27.134	-377.011	-8104.04
18877	Poly(tetrafluoroethylene-co-perfluoro-(alkyl vinyl ether))	PP	78.45	8.567	2.336	0.273	8	9.704	13.949	19.981	18.349	5.507	2.336	3.515	0.553	0.918	0.696	22.739	-1218.44	-10008.3
16845	Poly(tetrafluoroethylene-co-perfluoro-(alkyl vinyl ether))	PP	93.31	9.345	2.336	0.25	10.5	12.736	15.769	20.626	20.15	6.608	2.336	4.027	0.613	0.977	0.808	34.192	-2189.84	-9226.31
20956	Poly(tetrafluoroethylene-co-perfluoro-(alkyl vinyl ether))	PP	91.4	9.345	2.336	0.25	8.5	10.31	13.949	20.626	20.038	5.507	2.336	3.623	0.552	0.971	0.739	24.904	360.896	-10811.2
22636	Poly(tetrafluoroethylene-co-perfluoro-(alkyl vinyl ether))	PP	89.66	9.345	2.336	0.25	6	7.278	15.769	22.184	20.081	6.608	2.336	3.044	0.431	0.905	0.462	14.77	974.349	-11494
18339	Poly(tetrafluoroethylene-co-perfluoro-(alkyl vinyl ether))	PP	82.29	9.345	2.336	0.25	7.5	9.097	14.556	21.538	19.836	6.608	2.336	3.403	0.496	0.921	0.625	20.641	-884.735	-9811.13
21685	Poly(tetrafluoroethylene-co-perfluoro-(alkyl vinyl ether))	PP	93.76	10.124	2.336	0.231	7.5	9.097	16.375	22.829	21.534	7.709	2.336	3.403	0.468	0.943	0.556	20.641	29.3883	-11067.8
14845	Poly(tetrafluoroethylene-co-perfluoro-(alkyl vinyl ether))	PP	89.32	10.124	2.336	0.231	8.5	10.31	20.014	25.944	22.9	10.124	2.336	3.623	0.439	0.883	0.515	24.904	-5913.51	-8457.57
21980	Poly(tetrafluoroethylene-co-perfluoro-(alkyl vinyl ether))	PP	88.29	10.124	2.336	0.231	8	9.704	15.769	23.474	21.73	7.709	2.336	3.515	0.47	0.926	0.615	22.739	1617.54	-11185.6
22047	Poly(tetrafluoroethylene-co-perfluoro-(alkyl vinyl ether))	PP	94.04	10.903	2.336	0.214	15.5	18.801	21.227	24.654	24.374	10.903	2.336	4.893	0.623	0.989	0.886	61.325	-354.984	-11218.7
15430	Poly(tetrafluoroethylene-co-perfluoro-(alkyl vinyl ether))	PP	90.44	11.682	2.336	0.2	15.5	18.801	23.047	26.856	25.932	11.682	2.336	4.893	0.572	0.966	0.816	61.325	272.787	-8693.26
17810	Poly(tetrafluoroethylene-co-perfluoro-(alkyl vinyl ether))	PP	88.48	11.682	2.336	0.2	6.5	7.884	17.588	25.944	24.266	7.709	2.336	3.168	0.384	0.935	0.448	16.654	-2077.5	-9600.77
21430	Poly(tetrafluoroethylene-co-perfluoro-(alkyl vinyl ether))	PP	82.95	11.682	2.336	0.2	5.5	6.671	18.195	29.971	24.519	7.709	2.336	2.914	0.305	0.818	0.367	12.962	1354.32	-10983
19820	Poly(tetrafluoroethylene-co-perfluoro-(alkyl vinyl ether))	PP	89.47	12.46	2.336	0.188	7	8.491	21.227	29.704	26.564	7.709	2.336	3.288	0.348	0.894	0.4	18.612	-6017.04	-10366.2
17746	Poly(tetrafluoroethylene-co-perfluoro-(alkyl vinyl ether))	PP	89.33	15.575	2.336	0.15	9	10.917	24.866	35.022	31.995	9.912	2.336	3.728	0.334	0.914	0.439	27.134	-1566.47	-9575.44
21720	Styrene/Acrylonitrile Copolymer 65:35	PP	92.78	21.806	2.336	0.107	19	23.047	43.667	52.8	45.26	16.52	2.336	5.417	0.322	0.857	0.528	83.229	-118.193	-11078.8
20923	Poly(tetrafluoroethylene-co-perfluoro-(alkyl vinyl ether))	PP	83.59	14.216	2.389	0.168	7.5	9.097	23.653	32.552	29.637	7.709	2.389	3.403	0.328	0.91	0.385	20.641	-1428.8	-10812.3
19341	Poly(tetrafluoroethylene-co-perfluoro-(alkyl vinyl ether))	PP	91.68	5.877	2.404	0.409	4.5	5.458	8.491	14.396	13.83	5.507	2.404	2.636	0.575	0.961	0.643	9.593	-5466.36	-10194.4
19255	Poly(tetrafluoroethylene-co-perfluoro-(alkyl vinyl ether))	PP	91.15	6.144	2.404	0.391	6	7.278	10.31	15.041	14.475	5.507	2.404	3.044	0.636	0.962	0.706	14.77	461.119	-10170.2
14925	Poly(tetrafluoroethylene-co-perfluoro-(alkyl vinyl ether))	PP	90.97	6.144	2.404	0.391	4.5	5.458	9.704	16.599	14.524	5.507	2.404	2.636	0.499	0.875	0.563	9.593	-3932.18	-8475.19
17078	Poly(tetrafluoroethylene-co-perfluoro-(alkyl vinyl ether))	PP	90.69	7.912	2.408	0.304	5	6.065	15.162	22.184	18.347	7.788	2.408	2.779	0.394	0.827	0.4	11.236	-3550.01	-9326.54
6445	WATER	NP	85.58	11.008	2.408	0.219	9	10.917	18.195	25.299	23.469	8.811	2.408	3.728	0.463	0.928	0.6	27.134	-4175.58	-5018.05
21326	Poly(tetrafluoroethylene-co-perfluoro-(alkyl vinyl ether))	PP	92.52	13.427	2.415	0.18	6	7.278	28.505	32.819	29.338	11.821	2.415	3.044	0.291	0.894	0.255	14.77	-1207.43	-10943.3
18935	Poly(tetrafluoroethylene-co-perfluoro-(alkyl vinyl ether))	PP	80.99	5.727	2.423	0.423	6	7.278	12.13	15.953	14.796	5.507	2.423	3.044	0.599	0.927	0.6	14.77	-4041.21	-10046.8
21277	Poly(tetrafluoroethylene-co-perfluoro-(alkyl vinyl ether))	PP	94.65	8.811	2.423	0.275	5.5	6.671	13.343	21.538	19.689	8.567	2.423	2.914	0.425	0.914	0.5	12.962	-1331.88	-10929
19215	Poly(tetrafluoroethylene-co-perfluoro-(alkyl vinyl ether))	PP	90.74	4.179	2.438	0.583	4.5	5.458	6.671	11.281	11.003	3.304	2.336	2.636	0.734	0.975	0.818	9.593	-466.221	-10151.5
20701	Poly(tetrafluoroethylene-co-perfluoro-(alkyl vinyl ether))	PP	87.89	6.269	2.438	0.389	5	6.065	9.097	15.041	14.496	5.507	2.423	2.779	0.58	0.964	0.667	11.236	-1203.03	-10704.3
21356	Poly(tetrafluoroethylene-co-perfluoro-(alkyl vinyl ether))	PP	95.62	7.331	2.444	0.333	6	7.278	12.736	19.069	16.596	7.009	2.444	3.044	0.502	0.87	0.571	14.77	-2324.2	-10945.5
15956	Poly(tetrafluoroethylene-co-perfluoro-(alkyl vinyl ether))	PP	88.18	7.744	2.455	0.317	7.5	9.097	15.162	20.626	18.026	7.009	2.455	3.403	0.518	0.874	0.6	20.641	-4149.14	-8868.38
8096	SILWET L-7600	CSF	87.78	3.448	2.463	0.714	5	6.065	7.278	10.636	10.243	3.304	2.463	2.779	0.821	0.963	0.833	11.236	-5185.52	-5733.92
19103	PFA	PP	77.1	3.94	2.463	0.625	5.5	6.671	8.491	12.193	11.605	3.94	2.463	2.914	0.751	0.952	0.786	12.962	-5054.46	-10092
20052	Poly(tetrafluoroethylene-co-perfluoro-(alkyl vinyl ether))	PP	89.93	3.94	2.463	0.625	4.5	5.458	7.884	12.193	11.555	3.94	2.444	2.636	0.679	0.948	0.692	9.593	-1857.23	-10454.3
8710	PLASTORIT (R) SUPER	CSF	97.98	4.433	2.463	0.556	5.5	6.671	7.278	11.281	11.085	3.304	2.336	2.914	0.812	0.983	0.917	12.962	-3426.66	-5971.82
20288	Poly(tetrafluoroethylene-co-perfluoro-(alkyl vinyl ether))	PP	93.94	4.433	2.463	0.556	6.5	7.884	9.097	12.193	11.801	4.405	2.463	3.168	0.816	0.968	0.867	16.654	-197.49	-10555.6
15764	Poly(tetrafluoroethylene-co-perfluoro-(alkyl vinyl ether))	PP	93.12	4.433	2.463	0.556	4.5	5.458	6.671	11.281	10.888	3.304	2.336	2.636	0.734	0.965	0.818	9.593	-5867.26	-8813.31
3713	WATER	NP	78.73	5.418	2.463	0.455	4.5	5.458	9.097	14.396	13.091	4.405	2.463	2.636	0.575	0.909	0.6	9.593	-5589.71	-3902.37
22651	PFA	PP	85.93	5.418	2.463	0.455	6.5	7.884	9.097	13.483	13.091	4.405	2.463	3.168	0.738	0.971	0.867	16.654	-4776.92	-11494
16810	Poly(tetrafluoroethylene-co-perfluoro-(alkyl vinyl ether))	PP	88.02	5.418	2.463	0.455	4.5	5.458	10.31	16.599	13.091	4.405	2.463	2.636	0.499	0.789	0.529	9.593	-957.424	-9214.2
19440	Poly(tetrafluoroethylene-co-perfluoro-(alkyl vinyl ether))	PP	93.44	5.91	2.463	0.417	8.5	10.31	11.523	14.396	14.003	5.507	2.463	3.623	0.791	0.973	0.895	24.904	-588.471	-10221.9
20134	Poly(tetrafluoroethylene-co-perfluoro-(alkyl vinyl ether))	PP	92.4	5.91	2.463	0.417	6.5	7.884	9.704	14.396	13.922	4.405	2.336	3.168	0.691	0.967	0.813	16.654	1218.85	-10492.9
18821	Poly(tetrafluoroethylene-co-perfluoro-(alkyl vinyl ether))	PP	92.28	5.91	2.463	0.417	4.5	5.458	10.31	16.599	14.003	4.405	2.336	2.636	0.499	0.844	0.529	9.593	-3497.14	-9977.44
21746	Poly(tetrafluoroethylene-co-perfluoro-(alkyl vinyl ether))	PP	91.91	5.91	2.463	0.417	7	8.491	11.523	15.953	15.119	5.91	2.444	3.288	0.647	0.948	0.737	18.612	1373.04	-11093.1
22494	Poly(tetrafluoroethylene-co-perfluoro-(alkyl vinyl ether))	PP	89.99	5.91	2.463	0.417	4.5	5.458	7.884	14.396	13.758	4.405	2.336	2.636	0.575	0.956	0.692	9.593	-5061.07	-11415.8
17223	Poly(tetrafluoroethylene-co-perfluoro-(alkyl vinyl ether))	PP	90.52	6.403	2.463	0.385	4.5	5.458	12.13	17.889	15.098	5.507	2.463	2.636	0.463	0.844	0.45	9.593	-5654.69	-9373.9
18096	Poly(tetrafluoroethylene-co-perfluoro-(alkyl vinyl ether))	PP	80.41	6.896	2.463	0.357	7.5	9.097	12.13	17.511	15.561	6.23	2.463	3.403	0.611	0.889	0.75	20.641	-3904.64	-9704.3
22274	Poly(tetrafluoroethylene-co-perfluoro-(alkyl vinyl ether))	PP	93.74	8.373	2.463	0.294	7.5	9.097	13.949	19.714	18.016	5.418	2.463	3.403	0.542	0.914	0.652	20.641	-5521.43	-11311.2
21715	Cotton 14. Yellow Fiber	FB	88.65	7.967	2.535	0.318	8	9.704	16.982	20.359	18.761	7.709	2.535	3.515	0.542	0.922	0.571	22.739	-1046.63	-11082.1
4650	WATER	NP	84.82	8.772	2.58	0.294	12	14.556	20.621	22.184	20.992	8.567	2.58	4.305	0.61	0.946	0.706	41.775	-758.079	-4275.73
19789	Poly(tetrafluoroethylene-co-perfluoro-(alkyl vinyl ether))	PP	92.88	9.46	2.58	0.273	13	15.769	20.014	22.184	21.462	9.345	2.58	4.481	0.635	0.967	0.788	47.104	-475.031	-10348.6
16534	PFA	PP	84.59	6.912	2.592	0.375	5	6.065	13.343	19.069	16.055	6.608	2.592	2.779	0.458	0.842	0.455	11.236	-2807.7	-9087.54
19704	Poly(tetrafluoroethylene-co-perfluoro-(alkyl vinyl ether))	PP	93.13	7.128	2.592	0.364	5.5	6.671	10.917	17.511	16.055	4.433	2.592	2.914	0.523	0.917	0.611	12.962	-1662.29	-10322.2
14613	PLASTORIT (R) SUPER	CSF	98.07	8.856	2.592	0.293	6	7.278	17.588	23.474	20.14	8.373	2.592	3.044	0.407	0.858	0.414	14.77	-4868.33	-8354.04
19403	Poly(tetrafluoroethylene-co-perfluoro-(alkyl vinyl ether))	PP	88.85	14.693	2.628	0.179	12.5	15.162	30.931	35.289	31.196	11.014	2.628	4.394	0.391	0.884	0.49	44.413	-5004.9	-10213.1
19750	PFA	PP	80.1	6.388	2.643	0.414	7.5	9.097	14.556	18.423	16.157	6.23	2.643	3.403	0.58	0.877	0.625	20.641	-5059.96	-10334.3
16465	Poly(tetrafluoroethylene-co-perfluoro-(alkyl vinyl ether))	PP	91.72	7.709	2.643	0.343	7	8.491	14.556	19.981	17.447	5.507	2.643	3.288	0.517	0.873	0.583	18.612	-946.41	-9069.92
20349	PFA	PP	88.65	11.895	2.643	0.222	13.5	16.375	25.473	28.147	25.417	9.912	2.643	4.566	0.51	0.903	0.643	49.848	-2424.43	-10570
19020	Poly(tetrafluoroethylene-co-perfluoro-(alkyl vinyl ether))	PP	89.7	7.366	2.644	0.359	8	9.704	13.949	19.069	17.058	7.009	2.644	3.515	0.579	0.895	0.696	22.739	-1353.91	-10067.7
17201	SILICON(IV) OXIDE	PP	98.8	8.311	2.644	0.318	8	9.704	16.982	21.271	18.993	7.788	2.644	3.515	0.519	0.893	0.571	22.739	-1251.49	-9368.39
16655	Poly(tetrafluoroethylene-co-perfluoro-(alkyl vinyl ether))	PP	87.92	6.34	2.659	0.419	7.5	9.097	11.523	15.686	15.198	5.507	2.659	3.403	0.682	0.969	0.789	20.641	-5489.49	-9144.81
17064	Cotton 3a. Yellow Fiber	FB	88.45	6.749	2.659	0.394	6	7.278	13.343	17.244	16.201	5.507	2.659	3.044	0.555	0.94	0.545	14.77	-2056.57	-9325.44
17586	Cotton 17. White Tea Bag	FB	89.52	7.363	2.659	0.361	5	6.065	13.343	20.359	16.756	6.608	2.659	2.779	0.429	0.823	0.455	11.236	-5599.63	-9519.27
17044	Cotton 3a. Yellow Fiber	FB	87.88	13.294	2.659	0.2	10	12.13	24.866	30.994	28.45	12.115	2.659	3.93	0.398	0.918	0.488	31.779	-1895.78	-9321.03
17615	Poly(tetrafluoroethylene-co-perfluoro-(alkyl vinyl ether))	PP	83.36	5.877	2.671	0.455	8	9.704	12.13	15.041	14.524	5.507	2.671	3.515	0.734	0.966	0.8	22.739	-765.789	-9534.69
21291	Poly(tetrafluoroethylene-co-perfluoro-(alkyl vinyl ether))	PP	87.89	8.281	2.671	0.323	8	9.704	15.162	20.359	18.733	4.673	2.671	3.515	0.542	0.92	0.64	22.739	-3566.53	-10931.2
22286	Poly(tetrafluoroethylene-co-perfluoro-(alkyl vinyl ether))	PP	81.02	12.409	2.679	0.216	12	14.556	27.292	29.704	26.751	8.811	2.679	4.305	0.455	0.901	0.533	41.775	-4542.33	-11314.5
20152	Poly(tetrafluoroethylene-co-perfluoro-(alkyl vinyl ether))	PP	92.22	15.541	2.694	0.173	10.5	12.736	32.144	37.87	32.919	11.014	2.694	4.027	0.334	0.869	0.396	34.192	-4454.22	-10503.9
20928	Poly(tetrafluoroethylene-co-perfluoro-(alkyl vinyl ether))	PP	92.26	6.88	2.716	0.395	7.5	9.097	12.13	16.599	16.234	6.608	2.716	3.403	0.644	0.978	0.75	20.641	-2687.65	-10810.1
22508	Poly(tetrafluoroethylene-co-perfluoro-(alkyl vinyl ether))	PP	90.19	6.88	2.716	0.395	4.5	5.458	13.949	19.714	16.486	6.608	2.716	2.636	0.42	0.836	0.391	9.593	-5749.41	-11416.9
18793	Poly(tetrafluoroethylene-co-perfluoro-(alkyl vinyl ether))	PP	89.18	14.813	2.748	0.185	8	9.704	31.537	39.049	31.818	14.797	2.748	3.515	0.283	0.815	0.308	22.739	-1197.52	-9966.42
17678	WATER	NP	77.31	6.109	2.749	0.45	4.5	5.458	10.917	15.686	14.241	4.405	2.749	2.636	0.528	0.908	0.5	9.593	-2410.11	-9558.92
20734	PFA	PP	84.05	6.109	2.749	0.45	5	6.065	10.917	16.866	14.518	4.405	2.749	2.779	0.518	0.861	0.556	11.236	-6087.53	-10719.7
13682	Cotton 3a. Yellow Fiber	FB	76.16	7.026	2.749	0.391	8	9.704	13.949	19.069	16.873	7.009	2.749	3.515	0.579	0.885	0.696	22.739	-2599.54	-7992.8
18756	Poly(tetrafluoroethylene-co-perfluoro-(alkyl vinyl ether))	PP	89.43	7.026	2.749	0.391	4.5	5.458	12.13	19.714	16.157	5.507	2.749	2.636	0.42	0.82	0.45	9.593	17.2734	-9952.11
21072	Poly(tetrafluoroethylene-co-perfluoro-(alkyl vinyl ether))	PP	82.65	7.331	2.749	0.375	8	9.704	13.949	18.156	16.988	7.009	2.749	3.515	0.608	0.936	0.696	22.739	-3969.62	-10843.1
19217	Poly(tetrafluoroethylene-co-perfluoro-(alkyl vinyl ether))	PP	95.54	8.247	2.749	0.333	7.5	9.097	19.408	22.829	19.868	7.788	2.749	3.403	0.468	0.87	0.469	20.641	552.531	-10151.5
21418	Poly(tetrafluoroethylene-co-perfluoro-(alkyl vinyl ether))	PP	79.01	11.913	2.749	0.231	13	15.769	23.653	28.414	25.826	11.682	2.749	4.481	0.495	0.909	0.667	47.104	-2560.99	-10974.2
20604	Poly(tetrafluoroethylene-co-perfluoro-(alkyl vinyl ether))	PP	89.29	13.44	2.749	0.205	9	10.917	21.227	30.994	28.176	11.014	2.749	3.728	0.378	0.909	0.514	27.134	-3021.36	-10686.7
19891	Poly(tetrafluoroethylene-co-perfluoro-(alkyl vinyl ether))	PP	90.59	7.052	2.752	0.39	6	7.278	13.949	19.069	16.839	6.403	2.752	3.044	0.502	0.883	0.522	14.77	-5826.51	-10405.9
22546	Poly(tetrafluoroethylene-co-perfluoro-(alkyl vinyl ether))	PP	83.04	9.116	2.752	0.302	4.5	5.458	16.982	24.654	20.404	5.507	2.752	2.636	0.336	0.828	0.321	9.593	-2132.57	-11426.8
15659	Poly(tetrafluoroethylene-co-perfluoro-(alkyl vinyl ether))	PP	81.65	31.156	2.775	0.089	30.5	36.996	69.14	68.486	63.564	26.432	2.775	6.863	0.315	0.928	0.535	169.275	-2109.44	-8771.46
17779	PFA	PP	75.86	3.831	2.786	0.727	4.5	5.458	7.884	12.193	11.003	3.894	2.786	2.636	0.679	0.902	0.692	9.593	44.8072	-9583.15
14348	Poly(tetrafluoroethylene-co-perfluoro-(alkyl vinyl ether))	PP	93.4	3.831	2.786	0.727	4.5	5.458	7.278	11.281	10.807	3.894	2.786	2.636	0.734	0.958	0.75	9.593	-4173.37	-8251.62
19491	Poly(tetrafluoroethylene-co-perfluoro-(alkyl vinyl ether))	PP	88.02	4.876	2.786	0.571	4.5	5.458	9.097	14.396	12.365	4.673	2.786	2.636	0.575	0.859	0.6	9.593	-845.086	-10246.2
21584	Poly(tetrafluoroethylene-co-perfluoro-(alkyl vinyl ether))	PP	86.56	4.876	2.786	0.571	7	8.491	9.704	12.838	12.561	4.673	2.786	3.288	0.805	0.978	0.875	18.612	-90.6592	-11046.9
20212	Polypropylene 10. Black Battery Holder	PP	97.63	4.876	2.786	0.571	5	6.065	10.31	15.041	12.814	4.405	2.786	2.779	0.58	0.852	0.588	11.236	727.646	-10533.6
15580	Cotton 3a. Yellow Fiber	FB	84.08	5.224	2.786	0.533	4.5	5.458	11.523	17.511	13.841	5.507	2.786	2.636	0.473	0.79	0.474	9.593	-1944.24	-8731.81
18664	Poly(tetrafluoroethylene-co-perfluoro-(alkyl vinyl ether))	PP	90.4	5.224	2.786	0.533	6.5	7.884	10.31	14.396	13.206	4.405	2.786	3.168	0.691	0.917	0.765	16.654	-1946.44	-9934.48
17641	WATER	NP	82.6	6.269	2.786	0.444	9.5	11.523	13.343	15.686	15.213	5.507	2.786	3.83	0.767	0.97	0.864	29.426	1356.52	-9546.81
22042	Poly(tetrafluoroethylene-co-perfluoro-(alkyl vinyl ether))	PP	88.8	6.269	2.786	0.444	4.5	5.458	10.917	16.599	14.518	5.507	2.786	2.636	0.499	0.875	0.5	9.593	-2083.01	-11215.4
22653	Poly(tetrafluoroethylene-co-perfluoro-(alkyl vinyl ether))	PP	94.82	9.752	2.786	0.286	6.5	7.884	17.588	22.829	20.969	5.91	2.786	3.168	0.436	0.919	0.448	16.654	-1223.95	-11492.9
17202	Poly(tetrafluoroethylene-co-perfluoro-(alkyl vinyl ether))	PP	87.07	12.19	2.786	0.229	6	7.278	21.834	29.704	25.676	7.388	2.786	3.044	0.322	0.864	0.333	14.77	-3684.37	-9368.39
16818	SILWET L-7600	CSF	83.99	23.363	2.804	0.12	17	20.621	46.7	52.644	47.574	13.299	2.804	5.124	0.306	0.904	0.442	70.44	-1716.26	-9217.5
14575	Poly(tetrafluoroethylene-co-perfluoro-(alkyl vinyl ether))	PP	90.89	5.832	2.808	0.481	4.5	5.458	12.13	16.599	14.694	5.507	2.808	2.636	0.499	0.885	0.45	9.593	-4867.23	-8347.44
14446	POLYSTYRENE HIGH IMPACT	PP	98.63	6.912	2.808	0.406	8.5	10.31	15.769	18.801	17.068	6.608	2.808	3.623	0.605	0.908	0.654	24.904	-1404.57	-8313.29
18516	SILWET L-7600	CSF	86.78	12.312	2.808	0.228	16.5	20.014	26.079	27.612	26.471	12.115	2.808	5.048	0.574	0.959	0.767	67.355	968.842	-9855.19
18913	Poly(tetrafluoroethylene-co-perfluoro-(alkyl vinyl ether))	PP	92.97	16.499	2.82	0.171	6	7.278	33.963	46.57	34.087	9.912	2.82	3.044	0.205	0.732	0.214	14.77	-1450.83	-10045.7
19996	Poly(tetrafluoroethylene-co-perfluoro-(alkyl vinyl ether))	PP	93.03	7.744	2.833	0.366	4.5	5.458	16.982	21.916	18.338	7.009	2.833	2.636	0.378	0.837	0.321	9.593	1772.83	-10444.4
19777	Poly(tetrafluoroethylene-co-perfluoro-(alkyl vinyl ether))	PP	94.47	6.749	2.863	0.424	8	9.704	14.556	18.156	16.363	5.507	2.863	3.515	0.608	0.901	0.667	22.739	-4903.57	-10343.1
18418	Poly(tetrafluoroethylene-co-perfluoro-(alkyl vinyl ether))	PP	86.68	8.794	2.863	0.326	6.5	7.884	14.556	21.916	19.029	4.925	2.863	3.168	0.454	0.868	0.542	16.654	-5340.81	-9825.45
16030	Poly(tetrafluoroethylene-co-perfluoro-(alkyl vinyl ether))	PP	95.84	6.388	2.864	0.448	6	7.278	13.949	19.069	15.686	6.23	2.864	3.044	0.502	0.823	0.522	14.77	-3041.18	-8898.11
13166	1,5-PENTANEDIOL	PZ	86.92	6.388	2.864	0.448	8.5	10.31	13.949	16.599	15.686	6.23	2.864	3.623	0.686	0.945	0.739	24.904	54.7194	-7829.8
10109	Cotton 3a. Yellow Fiber	FB	88.35	7.269	2.864	0.394	4.5	5.458	13.343	20.626	16.998	7.009	2.864	2.636	0.402	0.824	0.409	9.593	-2926.64	-6536.81
13725	Poly(tetrafluoroethylene-co-perfluoro-(alkyl vinyl ether))	PP	88.08	11.674	2.864	0.245	8.5	10.31	23.047	29.059	25.007	8.811	2.864	3.623	0.392	0.861	0.447	24.904	-2945.37	-8011.52
13982	Poly(tetrafluoroethylene-co-perfluoro-(alkyl vinyl ether))	PP	95.49	12.335	2.864	0.232	13.5	16.375	27.899	29.437	26.925	8.811	2.864	4.566	0.487	0.915	0.587	49.848	-1460.74	-8106.24
20260	Cotton 3a. Yellow Fiber	FB	87.14	13.216	2.864	0.217	9	10.917	27.899	31.907	28.254	9.912	2.864	3.728	0.367	0.886	0.391	27.134	81.1519	-10554.5
13005	WATER	NP	78.17	11.338	2.869	0.253	7	8.491	24.26	27.501	24.966	10.903	2.869	3.288	0.376	0.908	0.35	18.612	1923.72	-7745
20684	Cotton 3a. Yellow Fiber	FB	86.83	9.234	2.897	0.314	8.5	10.31	19.408	23.207	21.088	8.811	2.897	3.623	0.49	0.909	0.531	24.904	-1099.5	-10697.7
14259	Poly(tetrafluoroethylene-co-perfluoro-(alkyl vinyl ether))	PP	90.3	8.6	2.924	0.34	9.5	11.523	16.982	20.626	19.167	6.608	2.924	3.83	0.583	0.929	0.679	29.426	-2083.01	-8218.58
16891	Poly(tetrafluoroethylene-co-perfluoro-(alkyl vinyl ether))	PP	89.66	11.18	2.924	0.262	5.5	6.671	24.26	31.262	24.627	9.358	2.924	2.914	0.293	0.788	0.275	12.962	162.652	-9249.44
22641	Poly(tetrafluoroethylene-co-perfluoro-(alkyl vinyl ether))	PP	85.11	20.984	2.924	0.139	14.5	17.588	43.667	49.04	43.052	15.419	2.924	4.732	0.303	0.878	0.403	55.488	-429.876	-11491.8
19957	Poly(tetrafluoroethylene-co-perfluoro-(alkyl vinyl ether))	PP	87.58	4.541	2.938	0.647	5.5	6.671	9.704	13.483	12.77	4.433	2.938	2.914	0.679	0.947	0.688	12.962	1447.93	-10432.3
18114	ERYTHROMYCIN	NP	78.6	5.609	2.938	0.524	6.5	7.884	12.13	16.221	14.075	5.507	2.938	3.168	0.614	0.868	0.65	16.654	-1374.84	-9707.61
20959	Poly(tetrafluoroethylene-co-perfluoro-(alkyl vinyl ether))	PP	94.6	5.609	2.938	0.524	6	7.278	11.523	15.953	14.328	5.418	2.938	3.044	0.599	0.898	0.632	14.77	-4207.52	-10814.5
20133	Poly(tetrafluoroethylene-co-perfluoro-(alkyl vinyl ether))	PP	90.51	5.609	2.938	0.524	5.5	6.671	11.523	16.599	14.328	5.418	2.938	2.914	0.552	0.863	0.579	12.962	-1388.05	-10492.9
21191	Poly(tetrafluoroethylene-co-perfluoro-(alkyl vinyl ether))	PP	77.38	5.609	2.938	0.524	8.5	10.31	12.13	14.396	14.075	5.507	2.938	3.623	0.791	0.978	0.85	24.904	-3367.18	-10907
15019	Styrene/Acrylonitrile Copolymer 75:25	PP	94.93	5.609	2.938	0.524	6.5	7.884	10.31	14.396	13.879	5.507	2.938	3.168	0.691	0.964	0.765	16.654	-3194.27	-8520.35
17111	Poly(tetrafluoroethylene-co-perfluoro-(alkyl vinyl ether))	PP	89.12	6.411	2.938	0.458	8	9.704	14.556	17.244	16	6.608	2.938	3.515	0.64	0.928	0.667	22.739	-5971.88	-9334.25
22588	PLASTORIT (R) SUPER	CSF	97.19	6.678	2.938	0.44	6.5	7.884	12.736	17.511	16.082	6.403	2.938	3.168	0.568	0.918	0.619	16.654	-5713.07	-11461
18944	PFA	PP	75.53	7.212	2.938	0.407	5	6.065	13.949	19.069	16.923	3.894	2.938	2.779	0.458	0.887	0.435	11.236	-1699.74	-10051.2
18557	Poly(tetrafluoroethylene-co-perfluoro-(alkyl vinyl ether))	PP	88.19	7.212	2.938	0.407	6	7.278	15.162	21.271	16.923	6.608	2.938	3.044	0.45	0.796	0.48	14.77	-2860.56	-9880.52
20804	PLASTORIT (R) SUPER	CSF	98.36	10.685	2.938	0.275	11.5	13.949	20.014	24.119	23.232	9.912	2.938	4.214	0.549	0.963	0.697	39.191	1182.5	-10759.4
17093	Poly(tetrafluoroethylene-co-perfluoro-(alkyl vinyl ether))	PP	85.76	3.448	2.955	0.857	5.5	6.671	7.884	11.281	10.888	3.448	2.955	2.914	0.812	0.965	0.846	12.962	-5572.09	-9330.94
18578	Poly(tetrafluoroethylene-co-perfluoro-(alkyl vinyl ether))	PP	85.36	3.448	2.955	0.857	5.5	6.671	7.884	11.281	10.888	3.448	2.955	2.914	0.812	0.965	0.846	12.962	-618.207	-9899.24
22666	Poly(tetrafluoroethylene-co-perfluoro-(alkyl vinyl ether))	PP	79.71	3.448	2.955	0.857	4.5	5.458	7.278	11.281	10.692	3.448	2.955	2.636	0.734	0.948	0.75	9.593	971.045	-11498.4
15879	Poly(tetrafluoroethylene-co-perfluoro-(alkyl vinyl ether))	PP	88.14	3.94	2.955	0.75	4.5	5.458	9.704	14.396	12.168	4.405	2.786	2.636	0.575	0.845	0.563	9.593	-6046.78	-8840.84
17570	Poly(tetrafluoroethylene-co-perfluoro-(alkyl vinyl ether))	PP	95.08	4.925	2.955	0.6	8.5	10.31	11.523	13.483	13.091	4.673	2.955	3.623	0.844	0.971	0.895	24.904	-1341.8	-9511.57
21362	Poly(tetrafluoroethylene-co-perfluoro-(alkyl vinyl ether))	PP	89.35	4.925	2.955	0.6	8	9.704	10.31	12.838	12.642	4.673	2.955	3.515	0.86	0.985	0.941	22.739	-2190.94	-10946.6
18216	Poly(tetrafluoroethylene-co-perfluoro-(alkyl vinyl ether))	PP	85.17	4.925	2.955	0.6	6	7.278	9.704	13.751	12.446	4.673	2.955	3.044	0.695	0.905	0.75	14.77	317.943	-9751.66
22364	Poly(tetrafluoroethylene-co-perfluoro-(alkyl vinyl ether))	PP	94.38	5.91	2.955	0.5	8	9.704	12.13	15.041	14.256	4.405	2.955	3.515	0.734	0.948	0.8	22.739	-2187.64	-11356.3
22250	Poly(tetrafluoroethylene-co-perfluoro-(alkyl vinyl ether))	PP	92.26	6.403	2.955	0.462	8	9.704	12.736	15.953	15.365	5.451	2.955	3.515	0.692	0.963	0.762	22.739	140.625	-11304.6
18276	Poly(tetrafluoroethylene-co-perfluoro-(alkyl vinyl ether))	PP	89.75	6.403	2.955	0.462	8.5	10.31	13.949	16.599	15.365	6.23	2.955	3.623	0.686	0.926	0.739	24.904	-1396.86	-9790.21
13489	WATER	NP	75.25	6.896	2.955	0.429	5.5	6.671	15.769	22.829	16.574	5.507	2.955	2.914	0.401	0.726	0.423	12.962	808.045	-7956.45
21981	PFA	PP	91.46	6.896	2.955	0.429	9.5	11.523	15.769	18.423	16.922	7.009	2.955	3.83	0.653	0.919	0.731	29.426	1747.5	-11187.8
20090	Poly(tetrafluoroethylene-co-perfluoro-(alkyl vinyl ether))	PP	89.77	6.896	2.955	0.429	7	8.491	14.556	19.069	16.459	5.507	2.955	3.288	0.542	0.863	0.583	18.612	-4172.27	-10470.8
21962	PFA	PP	87.91	7.388	2.955	0.4	9.5	11.523	13.343	17.511	17.037	7.009	2.955	3.83	0.687	0.973	0.864	29.426	1028.32	-11184.5
15954	Poly(acrylonitrile-co-butadiene-co-styrene) Acrylonitrile 25%	PP	95.39	7.388	2.955	0.4	10.5	12.736	15.769	18.801	17.82	6.608	2.955	4.027	0.673	0.948	0.808	34.192	-2971.8	-8867.27
16580	Poly(tetrafluoroethylene-co-perfluoro-(alkyl vinyl ether))	PP	90.21	7.881	2.955	0.375	6.5	7.884	18.195	21.916	18.455	7.788	2.955	3.168	0.454	0.842	0.433	16.654	-4693.21	-9102.96
21778	Poly(tetrafluoroethylene-co-perfluoro-(alkyl vinyl ether))	PP	88.73	7.881	2.955	0.375	8.5	10.31	16.982	21.004	18.142	6.608	2.955	3.623	0.542	0.864	0.607	24.904	679.187	-11115.1
11998	WATER	NP	78.63	8.866	2.955	0.333	13.5	16.375	20.014	21.004	19.77	7.709	2.955	4.566	0.683	0.941	0.818	49.848	-2293.37	-7347.41
22040	Poly(tetrafluoroethylene-co-perfluoro-(alkyl vinyl ether))	PP	88.62	8.866	2.955	0.333	5	6.065	20.014	24.386	20.29	7.788	2.955	2.779	0.358	0.832	0.303	11.236	1841.11	-11216.5
18964	Poly(tetrafluoroethylene-co-perfluoro-(alkyl vinyl ether))	PP	79.04	8.866	2.955	0.333	6.5	7.884	15.769	22.829	20.037	8.567	2.955	3.168	0.436	0.878	0.5	16.654	-3928.87	-10061.1
17811	PFA	PP	84.84	9.358	2.955	0.316	14.5	17.588	21.227	21.916	21.132	8.811	2.955	4.732	0.678	0.964	0.829	55.488	-3318.72	-9601.88
21175	Cotton 14. Yellow Fiber	FB	94.49	9.851	2.955	0.3	12.5	15.162	21.227	24.119	21.695	8.811	2.955	4.394	0.572	0.9	0.714	44.413	-89.5578	-10907
14139	Poly(tetrafluoroethylene-co-perfluoro-(alkyl vinyl ether))	PP	91.37	10.836	2.955	0.273	4.5	5.458	20.014	30.349	23.52	8.811	2.955	2.636	0.273	0.775	0.273	9.593	-1932.12	-8183.33
17407	Poly(tetrafluoroethylene-co-perfluoro-(alkyl vinyl ether))	PP	86.66	10.836	2.955	0.273	7.5	9.097	21.227	29.971	24.318	10.124	2.955	3.403	0.357	0.811	0.429	20.641	-5793.46	-9450.99
19746	Poly(tetrafluoroethylene-co-perfluoro-(alkyl vinyl ether))	PP	92.99	9.166	2.961	0.323	10	12.13	19.408	23.096	21.237	8.373	2.961	3.93	0.535	0.919	0.625	31.779	-3279.08	-10334.3
18592	Poly(tetrafluoroethylene-co-perfluoro-(alkyl vinyl ether))	PP	86.51	9.307	2.961	0.318	5	6.065	16.375	23.474	21.112	9.345	2.961	2.779	0.372	0.899	0.37	11.236	381.821	-9912.46
18886	Poly(tetrafluoroethylene-co-perfluoro-(alkyl vinyl ether))	PP	90.14	11.324	3.035	0.268	11	13.343	27.292	30.616	25.713	10.903	3.035	4.122	0.423	0.84	0.489	36.663	-5975.19	-10017.1
19116	Poly(tetrafluoroethylene-co-perfluoro-(alkyl vinyl ether))	PP	90.5	7.026	3.055	0.435	4.5	5.458	15.162	22.829	16.873	7.009	3.055	2.636	0.363	0.739	0.36	9.593	1262.9	-10097.5
22643	Poly(tetrafluoroethylene-co-perfluoro-(alkyl vinyl ether))	PP	86.44	7.026	3.055	0.435	10.5	12.736	15.769	17.511	16.677	7.009	3.055	4.027	0.722	0.952	0.808	34.192	-3314.32	-11492.9
19391	PFA	PP	79.75	8.553	3.055	0.357	10.5	12.736	16.375	19.714	18.945	6.608	3.055	4.027	0.642	0.961	0.778	34.192	-4987.27	-10207.6
22155	Poly(tetrafluoroethylene-co-perfluoro-(alkyl vinyl ether))	PP	92.49	8.553	3.055	0.357	6.5	7.884	18.195	24.654	18.995	6.608	3.055	3.168	0.404	0.77	0.433	16.654	-2218.47	-11284.7
22022	Poly(tetrafluoroethylene-co-perfluoro-(alkyl vinyl ether))	PP	91.18	8.553	3.055	0.357	13.5	16.375	23.047	23.741	21.229	8.567	3.055	4.566	0.604	0.894	0.711	49.848	-3877.11	-11204.3
22512	Poly(tetrafluoroethylene-co-perfluoro-(alkyl vinyl ether))	PP	90.24	8.553	3.055	0.357	7	8.491	17.588	22.562	19.076	6.608	3.055	3.288	0.458	0.846	0.483	18.612	498.565	-11423.5
20612	Poly(tetrafluoroethylene-co-perfluoro-(alkyl vinyl ether))	PP	90.79	9.469	3.055	0.323	4.5	5.458	15.769	22.829	20.952	7.662	3.055	2.636	0.363	0.918	0.346	9.593	13.9694	-10680.1
17231	Poly(tetrafluoroethylene-co-perfluoro-(alkyl vinyl ether))	PP	87.31	10.08	3.055	0.303	5	6.065	24.26	28.792	23.412	9.851	3.055	2.779	0.303	0.813	0.25	11.236	-2309.89	-9377.2
18806	Poly(tetrafluoroethylene-co-perfluoro-(alkyl vinyl ether))	PP	89.16	11.607	3.055	0.263	10	12.13	22.44	27.501	25.973	11.328	3.055	3.93	0.449	0.944	0.541	31.779	-1766.92	-9976.34
16060	Poly(tetrafluoroethylene-co-perfluoro-(alkyl vinyl ether))	PP	89.61	14.357	3.055	0.213	14	16.982	28.505	33.732	29.695	7.709	3.055	4.65	0.433	0.88	0.596	52.642	-1216.24	-8919.04
13672	1,2,4-BUTANETRIOL	PZ	86.81	14.357	3.055	0.213	10.5	12.736	24.866	31.262	30.062	7.709	3.055	4.027	0.405	0.962	0.512	34.192	-4684.4	-7993.9
19813	Poly(tetrafluoroethylene-co-perfluoro-(alkyl vinyl ether))	PP	95.04	7.976	3.068	0.385	9	10.917	20.621	23.474	19.803	7.881	3.068	3.728	0.499	0.844	0.529	27.134	-473.93	-10365.1
21358	Poly(tetrafluoroethylene-co-perfluoro-(alkyl vinyl ether))	PP	95.17	12.164	3.068	0.252	8.5	10.31	23.653	30.727	26.46	12.115	3.068	3.623	0.37	0.861	0.436	24.904	-5220.76	-10948.8
17114	Poly(tetrafluoroethylene-co-perfluoro-(alkyl vinyl ether))	PP	90.67	7.786	3.078	0.395	6.5	7.884	18.195	21.538	18.436	7.709	3.078	3.168	0.462	0.856	0.433	16.654	-1512.51	-9338.65
16614	Poly(tetrafluoroethylene-co-perfluoro-(alkyl vinyl ether))	PP	89.07	7.967	3.078	0.386	11	13.343	18.801	20.359	19.081	7.709	3.078	4.122	0.636	0.937	0.71	36.663	-1942.03	-9119.48
18117	Poly(tetrafluoroethylene-co-perfluoro-(alkyl vinyl ether))	PP	91.53	6.168	3.084	0.5	6.5	7.884	12.736	17.511	15.294	5.91	3.084	3.168	0.568	0.873	0.619	16.654	-367.099	-9707.61
19098	Poly(tetrafluoroethylene-co-perfluoro-(alkyl vinyl ether))	PP	89.05	7.049	3.084	0.437	5	6.065	13.343	19.069	16.721	5.921	3.084	2.779	0.458	0.877	0.455	11.236	-4880.44	-10089.8
11245	WATER	NP	87.64	10.664	3.096	0.29	10	12.13	23.653	27.501	24.185	9.851	3.096	3.93	0.449	0.879	0.513	31.779	-1340.69	-7002.68
17649	ADDITOL XL 123	CSF	78.82	3.115	3.115	1	6	7.278	7.884	10.636	10.439	3.304	2.955	3.044	0.899	0.982	0.923	14.77	-4191	-9547.91
21076	PLASTORIT (R) SUPER	CSF	95.39	3.115	3.115	1	7	8.491	8.491	10.636	10.636	3.304	3.115	3.288	0.971	1	1	18.612	-81.8484	-10844.2
2707	WATER	NP	81.43	3.115	3.115	1	7	8.491	8.491	10.636	10.636	3.304	3.115	3.288	0.971	1	1	18.612	1121.93	-3504.79
4713	WATER	NP	76.3	3.115	3.115	1	6	7.278	7.278	10.636	10.636	3.304	3.115	3.044	0.899	1	1	14.77	-4489.46	-4298.86
21255	PFA	PP	79.44	3.115	3.115	1	6	7.278	7.278	10.636	10.636	3.304	3.115	3.044	0.899	1	1	14.77	-2360.55	-10922.4
19775	PFA	PP	76.87	3.115	3.115	1	6	7.278	7.884	10.636	10.439	3.304	2.955	3.044	0.899	0.982	0.923	14.77	1699.04	-10340.9
21416	Poly(tetrafluoroethylene-co-perfluoro-(alkyl vinyl ether))	PP	91.83	3.115	3.115	1	5	6.065	6.671	10.636	10.439	3.304	2.955	2.779	0.821	0.982	0.909	11.236	140.625	-10968.7
20079	Poly(tetrafluoroethylene-co-perfluoro-(alkyl vinyl ether))	PP	89.91	3.115	3.115	1	7	8.491	8.491	11.548	11.548	3.304	3.115	3.288	0.894	1	1	18.612	-2471.78	-10466.4
17738	Poly(tetrafluoroethylene-co-perfluoro-(alkyl vinyl ether))	PP	89.49	3.115	3.115	1	6	7.278	7.278	10.636	10.636	3.304	3.115	3.044	0.899	1	1	14.77	-6078.72	-9575.44
21421	Poly(tetrafluoroethylene-co-perfluoro-(alkyl vinyl ether))	PP	85.78	3.115	3.115	1	6	7.278	7.278	10.636	10.636	3.304	3.115	3.044	0.899	1	1	14.77	-2346.23	-10973.1
21498	Poly(tetrafluoroethylene-co-perfluoro-(alkyl vinyl ether))	PP	84.69	3.115	3.115	1	7	8.491	8.491	10.636	10.636	3.304	3.115	3.288	0.971	1	1	18.612	-1828.59	-11018.2
15096	Poly(tetrafluoroethylene-co-perfluoro-(alkyl vinyl ether))	PP	81.78	3.115	3.115	1	5	6.065	6.671	10.636	10.439	3.304	2.955	2.779	0.821	0.982	0.909	11.236	-236.038	-8555.59
19219	Poly(tetrafluoroethylene-co-perfluoro-(alkyl vinyl ether))	PP	94.14	3.894	3.115	0.8	7	8.491	10.917	14.663	12.909	4.405	3.115	3.288	0.704	0.88	0.778	18.612	906.065	-10152.6
15382	Poly(tetrafluoroethylene-co-perfluoro-(alkyl vinyl ether))	PP	92.62	3.894	3.115	0.8	6	7.278	9.097	12.838	12.193	4.405	3.115	3.044	0.745	0.95	0.8	14.77	-3761.47	-8663.52
17951	Poly(tetrafluoroethylene-co-perfluoro-(alkyl vinyl ether))	PP	92.59	3.894	3.115	0.8	6.5	7.884	9.704	13.106	11.997	3.894	3.115	3.168	0.76	0.915	0.813	16.654	-601.687	-9669.06
13310	Poly(tetrafluoroethylene-co-perfluoro-(alkyl vinyl ether))	PP	92.27	3.894	3.115	0.8	7.5	9.097	9.704	12.193	11.997	4.405	3.115	3.403	0.877	0.984	0.938	20.641	-1739.38	-7860.64
21046	Poly(tetrafluoroethylene-co-perfluoro-(alkyl vinyl ether))	PP	92.02	3.894	3.115	0.8	4.5	5.458	7.884	13.106	11.948	3.894	3.055	2.636	0.632	0.912	0.692	9.593	387.328	-10833.2
12542	Poly(tetrafluoroethylene-co-perfluoro-(alkyl vinyl ether))	PP	91.63	3.894	3.115	0.8	4.5	5.458	7.884	13.106	11.916	4.405	2.786	2.636	0.632	0.909	0.692	9.593	-3004.84	-7574.29
15660	Poly(tetrafluoroethylene-co-perfluoro-(alkyl vinyl ether))	PP	90.98	3.894	3.115	0.8	7.5	9.097	9.704	12.193	11.997	4.405	2.955	3.403	0.877	0.984	0.938	20.641	-839.579	-8763.75
13124	Poly(tetrafluoroethylene-co-perfluoro-(alkyl vinyl ether))	PP	85.29	3.894	3.115	0.8	7.5	9.097	9.704	12.193	11.997	4.405	3.115	3.403	0.877	0.984	0.938	20.641	-2629.28	-7809.97
14702	Poly(tetrafluoroethylene-co-perfluoro-(alkyl vinyl ether))	PP	83.9	3.894	3.115	0.8	8.5	10.31	10.31	12.193	12.193	4.405	3.115	3.623	0.934	1	1	24.904	-5985.1	-8399.2
17904	PLASTORIT (R) SUPER	CSF	77.13	4.673	3.115	0.667	7	8.491	9.704	12.838	12.446	4.673	2.955	3.288	0.805	0.969	0.875	18.612	-4165.67	-9652.54
15871	ACID VIOLET 17	PG	76.07	4.673	3.115	0.667	7	8.491	10.917	14.663	13.473	4.673	3.115	3.288	0.704	0.919	0.778	18.612	1062.46	-8840.84
14784	Poly(tetrafluoroethylene-co-perfluoro-(alkyl vinyl ether))	PP	92.75	4.673	3.115	0.667	9	10.917	10.917	12.838	12.838	4.673	3.115	3.728	0.912	1	1	27.134	-2437.64	-8437.75
20382	Poly(tetrafluoroethylene-co-perfluoro-(alkyl vinyl ether))	PP	89.29	4.673	3.115	0.667	6	7.278	10.31	13.751	12.642	4.673	3.115	3.044	0.695	0.919	0.706	14.77	-5141.46	-10574.4
15814	Poly(tetrafluoroethylene-co-perfluoro-(alkyl vinyl ether))	PP	87.46	4.673	3.115	0.667	7.5	9.097	12.13	14.396	13.505	4.673	3.055	3.403	0.743	0.938	0.75	20.641	-4079.76	-8827.63
19502	Poly(tetrafluoroethylene-co-perfluoro-(alkyl vinyl ether))	PP	87.17	4.673	3.115	0.667	7	8.491	10.31	13.751	12.642	4.673	3.115	3.288	0.751	0.919	0.824	18.612	-5903.6	-10259.4
20170	Poly(tetrafluoroethylene-co-perfluoro-(alkyl vinyl ether))	PP	86.93	4.673	3.115	0.667	11	13.343	13.343	13.751	13.751	4.673	3.115	4.122	0.942	1	1	36.663	-1566.47	-10512.7
22516	Poly(tetrafluoroethylene-co-perfluoro-(alkyl vinyl ether))	PP	77.25	4.673	3.115	0.667	8	9.704	10.31	12.838	12.642	4.673	2.955	3.515	0.86	0.985	0.941	22.739	-4446.51	-11421.3
19973	PFA	PP	75.13	5.451	3.115	0.571	8.5	10.31	10.917	14.396	14.2	5.418	3.115	3.623	0.791	0.986	0.944	24.904	-2934.35	-10436.7
16516	Poly(tetrafluoroethylene-co-perfluoro-(alkyl vinyl ether))	PP	92.98	5.451	3.115	0.571	8.5	10.31	12.736	15.308	14.003	4.925	3.115	3.623	0.744	0.915	0.81	24.904	339.97	-9084.24
20782	Poly(tetrafluoroethylene-co-perfluoro-(alkyl vinyl ether))	PP	92.95	5.451	3.115	0.571	8.5	10.31	10.917	14.396	14.2	5.507	2.955	3.623	0.791	0.986	0.944	24.904	507.375	-10741.8
16865	Poly(tetrafluoroethylene-co-perfluoro-(alkyl vinyl ether))	PP	88.31	5.451	3.115	0.571	9.5	11.523	13.343	15.308	14.867	5.451	3.115	3.83	0.786	0.971	0.864	29.426	-95.0646	-9231.82
19568	Poly(tetrafluoroethylene-co-perfluoro-(alkyl vinyl ether))	PP	84.08	5.451	3.115	0.571	8	9.704	13.343	15.953	14.835	5.451	3.115	3.515	0.692	0.93	0.727	22.739	-5377.15	-10292.4
18680	Poly(tetrafluoroethylene-co-perfluoro-(alkyl vinyl ether))	PP	82.84	5.451	3.115	0.571	5	6.065	12.13	16.866	15.041	5.451	3.084	2.779	0.518	0.892	0.5	11.236	-4428.89	-9937.79
20127	Poly(tetrafluoroethylene-co-perfluoro-(alkyl vinyl ether))	PP	79.5	5.451	3.115	0.571	7	8.491	11.523	15.041	14.396	5.507	3.115	3.288	0.687	0.957	0.737	18.612	-4702.02	-10487.4
21910	Poly(tetrafluoroethylene-co-perfluoro-(alkyl vinyl ether))	PP	95.62	6.23	3.115	0.5	7	8.491	12.736	16.866	14.845	4.405	3.115	3.288	0.612	0.88	0.667	18.612	-2129.26	-11172.4
16094	Poly(tetrafluoroethylene-co-perfluoro-(alkyl vinyl ether))	PP	95.1	6.23	3.115	0.5	5	6.065	12.736	18.156	15.266	5.507	3.055	2.779	0.481	0.841	0.476	11.236	-1355.01	-8931.15
22102	Poly(tetrafluoroethylene-co-perfluoro-(alkyl vinyl ether))	PP	92.36	6.23	3.115	0.5	11	13.343	14.556	16.866	16.473	6.23	2.955	4.122	0.768	0.977	0.917	36.663	-240.443	-11261.6
16877	Poly(tetrafluoroethylene-co-perfluoro-(alkyl vinyl ether))	PP	92.1	6.23	3.115	0.5	7	8.491	14.556	17.244	15.561	6.23	3.115	3.288	0.599	0.902	0.583	18.612	-4602.9	-9238.43
21492	Poly(tetrafluoroethylene-co-perfluoro-(alkyl vinyl ether))	PP	88.39	6.23	3.115	0.5	12	14.556	14.556	15.041	15.041	4.405	3.115	4.305	0.899	1	1	41.775	-846.187	-11018.2
19264	Poly(tetrafluoroethylene-co-perfluoro-(alkyl vinyl ether))	PP	87.67	6.23	3.115	0.5	6	7.278	15.769	21.271	16.62	6.23	3.115	3.044	0.45	0.781	0.462	14.77	-845.086	-10173.5
20756	Poly(tetrafluoroethylene-co-perfluoro-(alkyl vinyl ether))	PP	85.16	6.23	3.115	0.5	12	14.556	15.162	15.953	15.757	6.23	3.115	4.305	0.848	0.988	0.96	41.775	-4399.15	-10727.5
22505	Poly(tetrafluoroethylene-co-perfluoro-(alkyl vinyl ether))	PP	83.29	6.23	3.115	0.5	11	13.343	14.556	15.953	15.561	6.23	3.115	4.122	0.812	0.975	0.917	36.663	-2358.34	-11418
17107	WATER	NP	76.61	7.009	3.115	0.444	8	9.704	16.375	19.069	17.119	7.009	3.115	3.515	0.579	0.898	0.593	22.739	860.91	-9333.15
16006	PFA	PP	84.92	7.009	3.115	0.444	4.5	5.458	13.949	20.626	15.929	5.507	3.115	2.636	0.402	0.772	0.391	9.593	-486.045	-8887.1
16271	PFA	PP	84.06	7.009	3.115	0.444	10.5	12.736	17.588	20.626	17.119	7.009	3.115	4.027	0.613	0.83	0.724	34.192	-1848.42	-8976.31
22652	Poly(tetrafluoroethylene-co-perfluoro-(alkyl vinyl ether))	PP	90.78	7.009	3.115	0.444	5	6.065	12.13	19.069	16.278	4.405	3.115	2.779	0.458	0.854	0.5	11.236	-2574.21	-11492.9
18711	Poly(tetrafluoroethylene-co-perfluoro-(alkyl vinyl ether))	PP	90.45	7.009	3.115	0.444	5	6.065	12.13	19.069	16.278	5.507	3.115	2.779	0.458	0.854	0.5	11.236	-1128.13	-9944.4
19757	Poly(tetrafluoroethylene-co-perfluoro-(alkyl vinyl ether))	PP	87.85	7.009	3.115	0.444	8	9.704	15.162	19.069	16.994	7.009	3.115	3.515	0.579	0.891	0.64	22.739	-93.9632	-10338.7
18168	Poly(tetrafluoroethylene-co-perfluoro-(alkyl vinyl ether))	PP	79.84	7.009	3.115	0.444	6.5	7.884	13.343	18.423	16.689	5.224	3.115	3.168	0.54	0.906	0.591	16.654	-3684.37	-9730.73
13676	PFA	PP	86.75	7.788	3.115	0.4	5.5	6.671	18.801	26.856	19.539	7.788	3.115	2.914	0.341	0.728	0.355	12.962	-3055.5	-7995
20897	Poly(tetrafluoroethylene-co-perfluoro-(alkyl vinyl ether))	PP	92.69	7.788	3.115	0.4	9	10.917	17.588	22.184	18.48	7.788	3.115	3.728	0.528	0.833	0.621	27.134	880.734	-10801.2
14904	Poly(tetrafluoroethylene-co-perfluoro-(alkyl vinyl ether))	PP	87.77	7.788	3.115	0.4	12.5	15.162	18.195	20.626	18.676	7.788	3.115	4.394	0.669	0.905	0.833	44.413	-5999.42	-8472.99
22289	Poly(tetrafluoroethylene-co-perfluoro-(alkyl vinyl ether))	PP	87.63	7.788	3.115	0.4	11	13.343	15.769	19.069	17.911	6.608	3.055	4.122	0.679	0.939	0.846	36.663	1273.92	-11315.6
16826	Poly(tetrafluoroethylene-co-perfluoro-(alkyl vinyl ether))	PP	85.11	7.788	3.115	0.4	5.5	6.671	14.556	20.626	17.371	5.507	3.115	2.914	0.444	0.842	0.458	12.962	-4229.54	-9219.71
15292	Poly(tetrafluoroethylene-co-perfluoro-(alkyl vinyl ether))	PP	84.62	7.788	3.115	0.4	12.5	15.162	17.588	18.801	17.96	6.608	3.115	4.394	0.734	0.955	0.862	44.413	-2823.12	-8616.17
21667	Poly(tetrafluoroethylene-co-perfluoro-(alkyl vinyl ether))	PP	83.2	7.788	3.115	0.4	5	6.065	15.162	22.184	17.469	4.405	3.055	2.779	0.394	0.787	0.4	11.236	-4806.65	-11062.3
22560	PFA	PP	78.03	8.567	3.115	0.364	12	14.556	18.801	21.271	20.109	8.373	3.115	4.305	0.636	0.945	0.774	41.775	-2203.05	-11436.7
15629	Poly(tetrafluoroethylene-co-perfluoro-(alkyl vinyl ether))	PP	92.5	8.567	3.115	0.364	9.5	11.523	17.588	21.538	19.436	7.709	3.115	3.83	0.559	0.902	0.655	29.426	-4667.88	-8751.63
20740	Poly(tetrafluoroethylene-co-perfluoro-(alkyl vinyl ether))	PP	88.23	8.567	3.115	0.364	15	18.195	21.227	21.271	20.234	7.388	3.115	4.813	0.711	0.951	0.857	58.382	-3048.89	-10718.6
17498	Poly(tetrafluoroethylene-co-perfluoro-(alkyl vinyl ether))	PP	86.08	8.567	3.115	0.364	12	14.556	20.014	21.271	19.988	7.388	3.115	4.305	0.636	0.94	0.727	41.775	-2080.8	-9471.92
18764	Poly(tetrafluoroethylene-co-perfluoro-(alkyl vinyl ether))	PP	86.27	9.345	3.115	0.333	9.5	11.523	21.834	25.944	21.271	7.709	3.115	3.83	0.464	0.82	0.528	29.426	-1447.53	-9959.82
21564	Poly(tetrafluoroethylene-co-perfluoro-(alkyl vinyl ether))	PP	85.94	9.345	3.115	0.333	16	19.408	24.26	25.299	21.906	7.709	3.115	4.971	0.617	0.866	0.8	64.317	-5963.07	-11044.6
10371	METHYL (R)-(-)-3-HYDROXYBUTYRATE	CSF	75.94	10.903	3.115	0.286	15	18.195	25.473	27.501	24.453	9.851	3.115	4.813	0.55	0.889	0.714	58.382	1821.29	-6643.64
20039	PFA	PP	78.47	11.682	3.115	0.267	9	10.917	25.473	31.907	25.346	7.709	3.115	3.728	0.367	0.794	0.429	27.134	-5247.19	-10452.1
18714	Poly(tetrafluoroethylene-co-perfluoro-(alkyl vinyl ether))	PP	94.75	11.682	3.115	0.267	15.5	18.801	24.866	25.944	24.783	7.709	3.115	4.893	0.592	0.955	0.756	61.325	509.578	-9947.7
19407	Poly(tetrafluoroethylene-co-perfluoro-(alkyl vinyl ether))	PP	93.97	11.682	3.115	0.267	10.5	12.736	29.718	30.349	26.333	10.1	3.115	4.027	0.417	0.868	0.429	34.192	-1334.09	-10214.2
13584	Poly(tetrafluoroethylene-co-perfluoro-(alkyl vinyl ether))	PP	91.07	12.46	3.115	0.25	15.5	18.801	32.75	31.262	27.629	11.328	3.115	4.893	0.492	0.884	0.574	61.325	-3677.77	-7979.58
21668	Poly(tetrafluoroethylene-co-perfluoro-(alkyl vinyl ether))	PP	81.98	12.46	3.115	0.25	18	21.834	31.537	30.994	27.256	9.912	3.115	5.273	0.534	0.879	0.692	76.745	-3558.82	-11065.6
15029	Poly(tetrafluoroethylene-co-perfluoro-(alkyl vinyl ether))	PP	76.84	12.46	3.115	0.25	14.5	17.588	25.473	29.059	27.268	12.46	3.115	4.732	0.512	0.938	0.69	55.488	-2329.71	-8526.96
21772	Poly(tetrafluoroethylene-co-perfluoro-(alkyl vinyl ether))	PP	95	13.239	3.115	0.235	13.5	16.375	29.718	31.262	28.107	9.912	3.115	4.566	0.459	0.899	0.551	49.848	1207.84	-11109.6
22298	Poly(tetrafluoroethylene-co-perfluoro-(alkyl vinyl ether))	PP	89.96	13.239	3.115	0.235	21.5	26.079	33.963	31.262	29.684	13.239	3.115	5.762	0.579	0.95	0.768	100.185	-1603.92	-11326.6
19127	Poly(tetrafluoroethylene-co-perfluoro-(alkyl vinyl ether))	PP	91.14	14.018	3.115	0.222	16.5	20.014	31.537	33.086	30.4	14.018	3.115	5.048	0.479	0.919	0.635	67.355	-2879.28	-10103
17743	Poly(tetrafluoroethylene-co-perfluoro-(alkyl vinyl ether))	PP	87.98	14.797	3.115	0.211	22.5	27.292	36.389	34.377	31.973	13.791	3.115	5.895	0.539	0.93	0.75	107.255	-5407.99	-9578.75
17989	Poly(tetrafluoroethylene-co-perfluoro-(alkyl vinyl ether))	PP	93.45	16.354	3.115	0.19	13	15.769	37.602	42.164	34.701	13.216	3.115	4.481	0.334	0.823	0.419	47.104	613.105	-9687.78
20505	Poly(tetrafluoroethylene-co-perfluoro-(alkyl vinyl ether))	PP	93.13	16.354	3.115	0.19	23.5	28.505	38.209	37.492	34.303	12.115	3.115	6.024	0.505	0.915	0.746	114.484	1745.3	-10648.2
22179	Poly(tetrafluoroethylene-co-perfluoro-(alkyl vinyl ether))	PP	90.42	17.133	3.115	0.182	21	25.473	38.815	39.049	36.737	17.133	3.115	5.695	0.458	0.941	0.656	96.71	1564.67	-11298
18912	Poly(tetrafluoroethylene-co-perfluoro-(alkyl vinyl ether))	PP	90.08	17.133	3.115	0.182	20.5	24.866	46.093	41.897	37.05	16.254	3.115	5.627	0.422	0.884	0.539	93.277	-5943.25	-10040.2
19532	MASTIC	NP	85.72	17.912	3.115	0.174	16	19.408	46.093	45.658	37.691	12.115	3.115	4.971	0.342	0.826	0.421	64.317	299.22	-10278.1
22324	Poly(tetrafluoroethylene-co-perfluoro-(alkyl vinyl ether))	PP	94.61	20.248	3.115	0.154	16.5	20.014	37.602	43.722	41.559	14.318	3.115	5.048	0.363	0.951	0.532	67.355	805.842	-11332.1
15432	Poly(tetrafluoroethylene-co-perfluoro-(alkyl vinyl ether))	PP	90.24	20.248	3.115	0.154	21.5	26.079	47.306	45.925	42.022	14.318	3.115	5.762	0.394	0.915	0.551	100.185	-3368.29	-8695.46
14223	WATER	NP	76.1	3.483	3.135	0.9	4.5	5.458	6.671	11.281	11.003	3.304	3.115	2.636	0.734	0.975	0.818	9.593	-1808.77	-8213.07
22344	PFA	PP	86.85	4.528	3.135	0.692	7	8.491	10.31	12.838	12.365	4.405	3.135	3.288	0.805	0.963	0.824	18.612	-2966.29	-11340.9
19765	Poly(tetrafluoroethylene-co-perfluoro-(alkyl vinyl ether))	PP	88.95	4.528	3.135	0.692	6	7.278	10.917	14.663	12.561	4.405	3.135	3.044	0.652	0.857	0.667	14.77	-4178.88	-10338.7
17243	Poly(tetrafluoroethylene-co-perfluoro-(alkyl vinyl ether))	PP	84.93	4.528	3.135	0.692	8	9.704	10.917	12.838	12.561	4.405	3.135	3.515	0.86	0.978	0.889	22.739	-5514.82	-9392.62
16057	Poly(tetrafluoroethylene-co-perfluoro-(alkyl vinyl ether))	PP	76.19	4.528	3.135	0.692	7	8.491	10.917	13.751	12.561	4.405	3.135	3.288	0.751	0.913	0.778	18.612	-2603.95	-8912.43
11677	SILICON(IV) OXIDE	PP	98.71	4.528	3.135	0.692	6.5	7.884	10.917	14.396	13.01	4.433	3.135	3.168	0.691	0.904	0.722	16.654	-4209.72	-7210.84
16980	NAPHTHA, SOLVENT	CSF	85.31	5.224	3.135	0.6	6.5	7.884	12.736	16.599	14.29	5.451	3.135	3.168	0.6	0.861	0.619	16.654	1892.88	-9295.7
21025	Poly(tetrafluoroethylene-co-perfluoro-(alkyl vinyl ether))	PP	88.65	6.966	3.135	0.45	8.5	10.31	15.769	19.714	17.356	6.608	3.135	3.623	0.577	0.88	0.654	24.904	-1786.74	-10824.4
20674	Poly(tetrafluoroethylene-co-perfluoro-(alkyl vinyl ether))	PP	94.43	9.752	3.135	0.321	6.5	7.884	23.047	29.059	22.108	8.811	3.135	3.168	0.343	0.761	0.342	16.654	-1464.05	-10698.8
21382	Poly(tetrafluoroethylene-co-perfluoro-(alkyl vinyl ether))	PP	87.85	12.021	3.142	0.261	14.5	17.588	27.292	28.524	26.387	12.115	3.142	4.732	0.521	0.925	0.644	55.488	-1674.4	-10954.3
17568	Poly(tetrafluoroethylene-co-perfluoro-(alkyl vinyl ether))	PP	96.15	5.609	3.205	0.571	8	9.704	13.343	15.953	14.524	5.507	3.205	3.515	0.692	0.91	0.727	22.739	-2918.93	-9508.26
18246	Poly(tetrafluoroethylene-co-perfluoro-(alkyl vinyl ether))	PP	79.34	5.609	3.205	0.571	9.5	11.523	13.949	15.686	15.169	5.507	3.205	3.83	0.767	0.967	0.826	29.426	-5295.65	-9772.59
12317	Cotton 14. Yellow Fiber	FB	92.46	9.632	3.268	0.339	10	12.13	23.653	25.299	22.677	9.345	3.268	3.93	0.488	0.896	0.513	31.779	-3947.6	-7471.86
17913	Cotton 14. Yellow Fiber	FB	93.37	13.416	3.268	0.244	13	15.769	29.718	31.907	28.373	11.014	3.268	4.481	0.441	0.889	0.531	47.104	-264.673	-9658.05
22016	Poly(tetrafluoroethylene-co-perfluoro-(alkyl vinyl ether))	PP	84.31	6.954	3.272	0.471	5.5	6.671	14.556	19.714	16.827	6.23	3.272	2.914	0.464	0.854	0.458	12.962	-1950.84	-11202.1
17172	Poly(tetrafluoroethylene-co-perfluoro-(alkyl vinyl ether))	PP	91.75	9.612	3.272	0.34	12.5	15.162	24.26	25.944	22.669	7.709	3.272	4.394	0.532	0.874	0.625	44.413	-4181.08	-9351.87
22682	PLASTORIT (R) SUPER	CSF	80.37	3.304	3.304	1	7.5	9.097	9.097	11.281	11.281	3.894	3.115	3.403	0.948	1	1	20.641	-1195.32	-11503.9
16670	Cotton 3a. Yellow Fiber	FB	85.54	3.304	3.304	1	5.5	6.671	7.884	11.281	10.888	3.448	2.955	2.914	0.812	0.965	0.846	12.962	-2949.77	-9158.03
2729	4-HEPTANOL	NP	84.81	3.304	3.304	1	8.5	10.31	10.31	12.571	12.571	3.894	3.304	3.623	0.905	1	1	24.904	-2692.05	-3511.39
22683	8-ANILINO-1-NAPHTHALENESULFONIC ACID	NP	76.65	3.304	3.304	1	5	6.065	9.704	15.041	11.926	3.894	3.304	2.779	0.58	0.793	0.625	11.236	-753.674	-11503.9
279	WATER	NP	84.93	3.304	3.304	1	8	9.704	9.704	11.926	11.926	3.894	3.304	3.515	0.926	1	1	22.739	839.984	-2191.97
1955	WATER	NP	75.05	3.304	3.304	1	6.5	7.884	8.491	11.281	11.085	3.448	3.115	3.168	0.882	0.983	0.929	16.654	-2119.35	-3154.56
20518	PFA	PP	90.76	3.304	3.304	1	8	9.704	9.704	11.926	11.926	3.894	3.304	3.515	0.926	1	1	22.739	604.295	-10655.9
21970	PFA	PP	79.17	3.304	3.304	1	6.5	7.884	8.491	11.281	11.085	3.894	2.955	3.168	0.882	0.983	0.929	16.654	-3128.19	-11184.5
18139	PFA	PP	76.33	3.304	3.304	1	6.5	7.884	8.491	11.281	11.085	3.894	2.955	3.168	0.882	0.983	0.929	16.654	-1128.13	-9715.32
21517	Poly(tetrafluoroethylene-co-perfluoro-(alkyl vinyl ether))	PP	96.19	3.304	3.304	1	6.5	7.884	7.884	11.281	11.281	3.894	3.115	3.168	0.882	1	1	16.654	-2428.83	-11030.3
21745	Poly(tetrafluoroethylene-co-perfluoro-(alkyl vinyl ether))	PP	95.04	3.304	3.304	1	7.5	9.097	9.097	11.281	11.281	3.894	3.115	3.403	0.948	1	1	20.641	274.99	-11093.1
18796	Poly(tetrafluoroethylene-co-perfluoro-(alkyl vinyl ether))	PP	94.93	3.304	3.304	1	4.5	5.458	6.671	11.281	10.888	3.448	2.955	2.636	0.734	0.965	0.818	9.593	-3770.28	-9966.42
17849	Poly(tetrafluoroethylene-co-perfluoro-(alkyl vinyl ether))	PP	93.38	3.304	3.304	1	8.5	10.31	10.31	12.571	12.571	3.894	3.304	3.623	0.905	1	1	24.904	-6094.13	-9618.4
20122	Poly(tetrafluoroethylene-co-perfluoro-(alkyl vinyl ether))	PP	93.15	3.304	3.304	1	6.5	7.884	10.31	13.483	12.571	3.894	3.304	3.168	0.738	0.932	0.765	16.654	-4218.53	-10483
16638	Poly(tetrafluoroethylene-co-perfluoro-(alkyl vinyl ether))	PP	93.09	3.304	3.304	1	5.5	6.671	8.491	12.193	11.085	3.894	2.955	2.914	0.751	0.909	0.786	12.962	-1305.45	-9131.6
22034	Poly(tetrafluoroethylene-co-perfluoro-(alkyl vinyl ether))	PP	92.6	3.304	3.304	1	5.5	6.671	7.884	11.281	10.888	3.894	2.955	2.914	0.812	0.965	0.846	12.962	-2996.03	-11211
22080	Poly(tetrafluoroethylene-co-perfluoro-(alkyl vinyl ether))	PP	92.44	3.304	3.304	1	7.5	9.097	9.097	11.281	11.281	3.894	3.115	3.403	0.948	1	1	20.641	1610.93	-11244
21785	Poly(tetrafluoroethylene-co-perfluoro-(alkyl vinyl ether))	PP	92.43	3.304	3.304	1	9	10.917	10.917	13.216	13.216	3.304	3.304	3.728	0.886	1	1	27.134	-5552.27	-11121.7
13833	Poly(tetrafluoroethylene-co-perfluoro-(alkyl vinyl ether))	PP	92.21	3.304	3.304	1	8	9.704	9.704	11.926	11.926	3.894	3.304	3.515	0.926	1	1	22.739	-2979.51	-8062.18
20641	Poly(tetrafluoroethylene-co-perfluoro-(alkyl vinyl ether))	PP	92.07	3.304	3.304	1	6	7.278	8.491	11.926	11.648	3.304	2.786	3.044	0.802	0.977	0.857	14.77	-6093.03	-10686.7
21448	Poly(tetrafluoroethylene-co-perfluoro-(alkyl vinyl ether))	PP	91.75	3.304	3.304	1	8	9.704	9.704	11.926	11.926	3.894	3.304	3.515	0.926	1	1	22.739	791.525	-10989.6
22304	Poly(tetrafluoroethylene-co-perfluoro-(alkyl vinyl ether))	PP	91.65	3.304	3.304	1	7	8.491	9.097	11.926	11.73	3.304	2.955	3.288	0.866	0.984	0.933	18.612	-5631.57	-11323.3
15005	Poly(tetrafluoroethylene-co-perfluoro-(alkyl vinyl ether))	PP	90.86	3.304	3.304	1	5.5	6.671	7.884	11.281	10.888	3.894	2.955	2.914	0.812	0.965	0.846	12.962	-1587.4	-8509.33
13637	Poly(tetrafluoroethylene-co-perfluoro-(alkyl vinyl ether))	PP	90.6	3.304	3.304	1	6.5	7.884	8.491	11.281	11.085	3.894	2.955	3.168	0.882	0.983	0.929	16.654	-1537.84	-7980.68
22185	Poly(tetrafluoroethylene-co-perfluoro-(alkyl vinyl ether))	PP	89.94	3.304	3.304	1	6.5	7.884	8.491	11.281	11.085	3.894	2.955	3.168	0.882	0.983	0.929	16.654	-1205.23	-11290.3
17379	Poly(tetrafluoroethylene-co-perfluoro-(alkyl vinyl ether))	PP	88.73	3.304	3.304	1	5.5	6.671	7.884	11.281	10.888	3.448	2.955	2.914	0.812	0.965	0.846	12.962	-538.91	-9444.38
17537	Poly(tetrafluoroethylene-co-perfluoro-(alkyl vinyl ether))	PP	88.72	3.304	3.304	1	8.5	10.31	10.31	12.571	12.571	3.894	3.304	3.623	0.905	1	1	24.904	384.024	-9489.54
17163	Poly(tetrafluoroethylene-co-perfluoro-(alkyl vinyl ether))	PP	88.02	3.304	3.304	1	7	8.491	9.097	11.926	11.73	3.894	3.304	3.288	0.866	0.984	0.933	18.612	-5301.16	-9348.56
17676	Poly(tetrafluoroethylene-co-perfluoro-(alkyl vinyl ether))	PP	86.36	3.304	3.304	1	6	7.278	8.491	11.926	11.534	3.304	2.955	3.044	0.802	0.967	0.857	14.77	-5221.86	-9560.02
22483	Poly(tetrafluoroethylene-co-perfluoro-(alkyl vinyl ether))	PP	83.09	3.304	3.304	1	5.5	6.671	9.097	13.483	11.73	3.894	3.304	2.914	0.679	0.87	0.733	12.962	-4587.48	-11410.3
21821	Poly(tetrafluoroethylene-co-perfluoro-(alkyl vinyl ether))	PP	83.05	3.304	3.304	1	5	6.065	9.097	13.751	11.73	3.304	2.955	2.779	0.635	0.853	0.667	11.236	-1900.18	-11144.9
21820	Poly(tetrafluoroethylene-co-perfluoro-(alkyl vinyl ether))	PP	82.83	3.304	3.304	1	8	9.704	9.704	11.926	11.926	3.304	3.115	3.515	0.926	1	1	22.739	-2714.08	-11143.8
19366	Poly(tetrafluoroethylene-co-perfluoro-(alkyl vinyl ether))	PP	80.98	3.304	3.304	1	7.5	9.097	9.097	11.281	11.281	3.894	3.115	3.403	0.948	1	1	20.641	-3461.9	-10199.9
17380	Poly(tetrafluoroethylene-co-perfluoro-(alkyl vinyl ether))	PP	78.73	3.304	3.304	1	6.5	7.884	7.884	11.281	11.281	3.894	3.115	3.168	0.882	1	1	16.654	-5972.99	-9446.59
14359	Poly(tetrafluoroethylene-co-perfluoro-(alkyl vinyl ether))	PP	75.67	3.304	3.304	1	5	6.065	7.278	11.926	11.68	3.304	2.749	2.779	0.732	0.979	0.833	11.236	-1738.28	-8258.23
17159	Poly(tetrafluoroethylene-co-perfluoro-(alkyl vinyl ether))	PP	75.64	3.304	3.304	1	7.5	9.097	10.31	13.483	12.571	3.894	3.304	3.403	0.793	0.932	0.882	20.641	102.078	-9346.36
22117	Polypropylene 10. Black Battery Holder	PP	98.66	3.304	3.304	1	5	6.065	7.884	12.838	11.73	3.304	2.955	2.779	0.68	0.914	0.769	11.236	482.044	-11266
15717	PLASTORIT (R) SUPER	CSF	98.27	4.405	3.304	0.75	8	9.704	10.31	12.838	12.642	4.405	3.304	3.515	0.86	0.985	0.941	22.739	-1616.03	-8794.58
18800	VARIAMINE BLUE	CSF	76.4	4.405	3.304	0.75	6.5	7.884	10.917	14.396	13.01	4.405	3.304	3.168	0.691	0.904	0.722	16.654	-4524.71	-9967.53
12296	Cotton 14. Yellow Fiber	FB	87.4	4.405	3.304	0.75	8	9.704	11.523	13.751	12.642	4.405	3.304	3.515	0.803	0.919	0.842	22.739	-3940.99	-7466.35
17512	WATER	NP	83.36	4.405	3.304	0.75	7.5	9.097	11.523	14.396	13.091	4.405	3.304	3.403	0.743	0.909	0.789	20.641	281.598	-9475.22
11988	WATER	NP	80.83	4.405	3.304	0.75	10	12.13	12.13	12.838	12.838	4.405	3.304	3.93	0.962	1	1	31.779	-5688.84	-7343
2737	WATER	NP	77.31	4.405	3.304	0.75	4.5	5.458	10.31	15.686	13.238	4.673	3.304	2.636	0.528	0.844	0.529	9.593	-5126.04	-3512.5
18630	PFA	PP	86.3	4.405	3.304	0.75	7	8.491	11.523	15.041	13.655	4.405	3.304	3.288	0.687	0.908	0.737	18.612	-5269.22	-9924.57
21403	PFA	PP	77.05	4.405	3.304	0.75	7.5	9.097	10.917	14.396	13.287	4.405	3.115	3.403	0.743	0.923	0.833	20.641	-2552.18	-10963.1
14813	Poly(tetrafluoroethylene-co-perfluoro-(alkyl vinyl ether))	PP	95.82	4.405	3.304	0.75	7.5	9.097	11.523	14.396	13.206	4.673	3.135	3.403	0.743	0.917	0.789	20.641	-4055.53	-8448.76
20015	Poly(tetrafluoroethylene-co-perfluoro-(alkyl vinyl ether))	PP	95.45	4.405	3.304	0.75	5.5	6.671	10.917	16.599	13.287	4.673	3.304	2.914	0.552	0.801	0.611	12.962	-1103.9	-10444.4
19800	Poly(tetrafluoroethylene-co-perfluoro-(alkyl vinyl ether))	PP	93.91	4.405	3.304	0.75	9.5	11.523	11.523	13.483	13.483	4.405	3.115	3.83	0.892	1	1	29.426	55.8208	-10355.2
16640	Poly(tetrafluoroethylene-co-perfluoro-(alkyl vinyl ether))	PP	93.59	4.405	3.304	0.75	9.5	11.523	12.13	13.483	13.287	4.673	3.304	3.83	0.892	0.985	0.95	29.426	-5033.53	-9132.7
13461	Poly(tetrafluoroethylene-co-perfluoro-(alkyl vinyl ether))	PP	92.76	4.405	3.304	0.75	7.5	9.097	11.523	14.396	13.206	4.405	3.304	3.403	0.743	0.917	0.789	20.641	-3931.08	-7942.14
20788	Poly(tetrafluoroethylene-co-perfluoro-(alkyl vinyl ether))	PP	92.54	4.405	3.304	0.75	10	12.13	12.736	14.129	13.932	4.673	3.304	3.93	0.874	0.986	0.952	31.779	770.599	-10745.1
17887	Poly(tetrafluoroethylene-co-perfluoro-(alkyl vinyl ether))	PP	91.18	4.405	3.304	0.75	8.5	10.31	10.917	13.483	13.287	4.433	3.304	3.623	0.844	0.985	0.944	24.904	-4664.58	-9639.32
14900	Poly(tetrafluoroethylene-co-perfluoro-(alkyl vinyl ether))	PP	91.14	4.405	3.304	0.75	6.5	7.884	10.31	14.396	12.642	4.405	3.304	3.168	0.691	0.878	0.765	16.654	-1384.75	-8469.69
20014	Poly(tetrafluoroethylene-co-perfluoro-(alkyl vinyl ether))	PP	90.9	4.405	3.304	0.75	8.5	10.31	10.917	13.483	13.287	4.673	3.304	3.623	0.844	0.985	0.944	24.904	-2695.36	-10444.4
20562	Poly(tetrafluoroethylene-co-perfluoro-(alkyl vinyl ether))	PP	90.43	4.405	3.304	0.75	11	13.343	13.343	14.129	14.129	4.673	3.304	4.122	0.916	1	1	36.663	-451.903	-10670.2
21264	Poly(tetrafluoroethylene-co-perfluoro-(alkyl vinyl ether))	PP	90.13	4.405	3.304	0.75	7	8.491	11.523	15.041	13.655	4.433	3.304	3.288	0.687	0.908	0.737	18.612	-2151.29	-10925.7
19297	Poly(tetrafluoroethylene-co-perfluoro-(alkyl vinyl ether))	PP	90	4.405	3.304	0.75	5.5	6.671	10.31	15.308	13.238	4.673	3.304	2.914	0.598	0.865	0.647	12.962	-3327.54	-10182.3
16269	Poly(tetrafluoroethylene-co-perfluoro-(alkyl vinyl ether))	PP	89.73	4.405	3.304	0.75	5.5	6.671	10.31	14.396	13.091	4.433	3.304	2.914	0.636	0.909	0.647	12.962	-1055.44	-8974.1
13760	Poly(tetrafluoroethylene-co-perfluoro-(alkyl vinyl ether))	PP	89.37	4.405	3.304	0.75	9	10.917	10.917	12.838	12.838	4.405	3.304	3.728	0.912	1	1	27.134	-2949.77	-8028.04
18993	Poly(tetrafluoroethylene-co-perfluoro-(alkyl vinyl ether))	PP	89.13	4.405	3.304	0.75	6	7.278	11.523	16.866	13.932	4.405	3.304	3.044	0.567	0.826	0.632	14.77	1248.59	-10063.3
16461	Poly(tetrafluoroethylene-co-perfluoro-(alkyl vinyl ether))	PP	88.06	4.405	3.304	0.75	5	6.065	9.704	14.129	13.042	4.405	2.749	2.779	0.618	0.923	0.625	11.236	-4097.38	-9067.72
21112	Poly(tetrafluoroethylene-co-perfluoro-(alkyl vinyl ether))	PP	87.18	4.405	3.304	0.75	9.5	11.523	12.13	13.483	13.287	4.673	3.304	3.83	0.892	0.985	0.95	29.426	-2915.63	-10861.8
14943	Poly(tetrafluoroethylene-co-perfluoro-(alkyl vinyl ether))	PP	86.84	4.405	3.304	0.75	8.5	10.31	12.13	14.396	13.287	4.673	3.304	3.623	0.791	0.923	0.85	24.904	-3545.6	-8479.6
18547	Poly(tetrafluoroethylene-co-perfluoro-(alkyl vinyl ether))	PP	86.46	4.405	3.304	0.75	10	12.13	12.13	12.838	12.838	4.405	3.304	3.93	0.962	1	1	31.779	207.807	-9876.11
22569	Poly(tetrafluoroethylene-co-perfluoro-(alkyl vinyl ether))	PP	86.22	4.405	3.304	0.75	7.5	9.097	10.31	13.483	13.238	4.673	3.304	3.403	0.793	0.982	0.882	20.641	138.422	-11442.2
21995	Poly(tetrafluoroethylene-co-perfluoro-(alkyl vinyl ether))	PP	86.12	4.405	3.304	0.75	4.5	5.458	10.31	15.308	13.238	4.673	3.304	2.636	0.541	0.865	0.529	9.593	-590.673	-11193.3
22063	Poly(tetrafluoroethylene-co-perfluoro-(alkyl vinyl ether))	PP	84.23	4.405	3.304	0.75	9	10.917	11.523	12.838	12.642	4.405	3.304	3.728	0.912	0.985	0.947	27.134	-3460.8	-11234.1
21069	Poly(tetrafluoroethylene-co-perfluoro-(alkyl vinyl ether))	PP	84.12	4.405	3.304	0.75	8.5	10.31	11.523	13.483	13.091	4.433	3.304	3.623	0.844	0.971	0.895	24.904	204.503	-10839.8
21735	Poly(tetrafluoroethylene-co-perfluoro-(alkyl vinyl ether))	PP	82.32	4.405	3.304	0.75	7	8.491	10.31	13.751	12.642	4.405	3.304	3.288	0.751	0.919	0.824	18.612	-4373.82	-11088.7
21011	Poly(tetrafluoroethylene-co-perfluoro-(alkyl vinyl ether))	PP	82	4.405	3.304	0.75	10	12.13	12.736	14.129	13.932	4.673	3.304	3.93	0.874	0.986	0.952	31.779	151.638	-10818.9
17935	Poly(tetrafluoroethylene-co-perfluoro-(alkyl vinyl ether))	PP	81.44	4.405	3.304	0.75	9.5	11.523	12.13	13.483	13.287	4.433	3.304	3.83	0.892	0.985	0.95	29.426	-5297.86	-9662.45
19733	Poly(tetrafluoroethylene-co-perfluoro-(alkyl vinyl ether))	PP	78.58	4.405	3.304	0.75	7.5	9.097	10.917	14.396	13.287	4.673	3.304	3.403	0.743	0.923	0.833	20.641	-4727.36	-10329.9
16611	Poly(tetrafluoroethylene-co-perfluoro-(alkyl vinyl ether))	PP	75.08	4.405	3.304	0.75	8.5	10.31	11.523	13.483	13.091	4.405	3.304	3.623	0.844	0.971	0.895	24.904	-4552.24	-9119.48
19170	POLYSTYRENE HIGH IMPACT	PP	97.65	4.405	3.304	0.75	8	9.704	12.13	15.041	13.736	4.405	3.304	3.515	0.734	0.913	0.8	22.739	388.429	-10123.9
13139	PLASTORIT (R) SUPER	CSF	96.97	5.507	3.304	0.6	6.5	7.884	13.949	19.714	14.845	5.507	3.304	3.168	0.505	0.753	0.565	16.654	-3668.95	-7817.68
6479	WATER	NP	79.36	5.507	3.304	0.6	8	9.704	10.917	15.041	14.796	5.507	3.304	3.515	0.734	0.984	0.889	22.739	-649.045	-5020.25
17340	P-DIAMINOBENZENE	PG	76.16	5.507	3.304	0.6	5.5	6.671	11.523	16.599	14.599	5.507	2.955	2.914	0.552	0.88	0.579	12.962	1917.11	-9436.67
21486	PFA	PP	90.09	5.507	3.304	0.6	11	13.343	14.556	15.041	14.649	5.507	3.304	4.122	0.861	0.974	0.917	36.663	-2946.47	-11016
21395	PFA	PP	87.44	5.507	3.304	0.6	6	7.278	10.31	15.953	14.599	5.418	3.304	3.044	0.599	0.915	0.706	14.77	1370.84	-10960.9
20172	PFA	PP	78.6	5.507	3.304	0.6	12	14.556	14.556	15.041	15.041	5.507	3.304	4.305	0.899	1	1	41.775	-2652.41	-10513.8
12876	Poly(tetrafluoroethylene-co-perfluoro-(alkyl vinyl ether))	PP	93.77	5.507	3.304	0.6	11	13.343	15.769	17.244	16.054	5.507	3.304	4.122	0.751	0.931	0.846	36.663	-3540.1	-7715.26
18542	Poly(tetrafluoroethylene-co-perfluoro-(alkyl vinyl ether))	PP	92.52	5.507	3.304	0.6	5	6.065	13.343	19.981	15.098	5.507	3.304	2.779	0.437	0.756	0.455	11.236	-603.89	-9873.91
21700	Poly(tetrafluoroethylene-co-perfluoro-(alkyl vinyl ether))	PP	88.82	5.507	3.304	0.6	10.5	12.736	13.949	15.686	15.294	5.507	3.304	4.027	0.807	0.975	0.913	34.192	-2320.9	-11071.1
21006	Poly(tetrafluoroethylene-co-perfluoro-(alkyl vinyl ether))	PP	88.45	5.507	3.304	0.6	8.5	10.31	13.343	16.599	15.213	5.507	3.135	3.623	0.686	0.916	0.773	24.904	-5461.96	-10818.9
21975	Poly(tetrafluoroethylene-co-perfluoro-(alkyl vinyl ether))	PP	88.39	5.507	3.304	0.6	8.5	10.31	15.162	18.801	16.135	5.507	3.304	3.623	0.605	0.858	0.68	24.904	-4013.68	-11185.6
14581	Poly(tetrafluoroethylene-co-perfluoro-(alkyl vinyl ether))	PP	88.17	5.507	3.304	0.6	6	7.278	13.343	16.866	14.649	5.507	3.304	3.044	0.567	0.869	0.545	14.77	-3331.94	-8348.54
17210	Poly(tetrafluoroethylene-co-perfluoro-(alkyl vinyl ether))	PP	88.03	5.507	3.304	0.6	9.5	11.523	15.769	17.889	16.656	5.507	3.304	3.83	0.673	0.931	0.731	29.426	-3184.36	-9369.49
20175	Poly(tetrafluoroethylene-co-perfluoro-(alkyl vinyl ether))	PP	86.78	5.507	3.304	0.6	7	8.491	12.736	15.953	14.599	5.507	3.304	3.288	0.647	0.915	0.667	18.612	-1208.53	-10513.8
20364	Poly(tetrafluoroethylene-co-perfluoro-(alkyl vinyl ether))	PP	85.78	5.507	3.304	0.6	8.5	10.31	13.343	16.599	15.245	5.507	3.304	3.623	0.686	0.918	0.773	24.904	521.693	-10568.9
22361	Poly(tetrafluoroethylene-co-perfluoro-(alkyl vinyl ether))	PP	82.29	5.507	3.304	0.6	12	14.556	14.556	15.041	15.041	5.507	3.304	4.305	0.899	1	1	41.775	-4947.63	-11353
21422	Poly(tetrafluoroethylene-co-perfluoro-(alkyl vinyl ether))	PP	80.24	5.507	3.304	0.6	12	14.556	14.556	15.041	15.041	5.507	3.304	4.305	0.899	1	1	41.775	-1931.02	-10973.1
19361	Poly(tetrafluoroethylene-co-perfluoro-(alkyl vinyl ether))	PP	77.69	5.507	3.304	0.6	5.5	6.671	14.556	19.714	15.213	5.507	3.304	2.914	0.464	0.772	0.458	12.962	-2650.2	-10197.7
16564	Poly(tetrafluoroethylene-co-perfluoro-(alkyl vinyl ether))	PP	76.85	5.507	3.304	0.6	10	12.13	15.162	15.953	14.845	5.507	3.304	3.93	0.774	0.931	0.8	31.779	-5659.1	-9097.46
15296	Polystyrene 1. Brown Coffee Cup Lid	PP	84.07	5.507	3.304	0.6	14	16.982	16.982	16.331	16.331	5.507	3.304	4.65	0.894	1	1	52.642	523.896	-8613.96
7431	PLASTORIT (R) SUPER	CSF	98.54	6.608	3.304	0.5	11.5	13.949	15.162	16.599	16.353	6.23	3.304	4.214	0.798	0.985	0.92	39.191	-4227.34	-5421.14
18110	PFA	PP	83.59	6.608	3.304	0.5	6.5	7.884	15.162	19.714	16.353	6.608	3.304	3.168	0.505	0.83	0.52	16.654	-3279.08	-9708.71
20029	Poly(tetrafluoroethylene-co-perfluoro-(alkyl vinyl ether))	PP	90.15	6.608	3.304	0.5	5	6.065	15.769	22.562	17.244	6.608	3.304	2.779	0.387	0.764	0.385	11.236	-3803.32	-10449.9
19401	Poly(tetrafluoroethylene-co-perfluoro-(alkyl vinyl ether))	PP	89.97	6.608	3.304	0.5	10.5	12.736	16.375	17.889	17.095	6.608	3.304	4.027	0.707	0.956	0.778	34.192	-5096.31	-10206.5
22233	Poly(tetrafluoroethylene-co-perfluoro-(alkyl vinyl ether))	PP	89.32	6.608	3.304	0.5	11.5	13.949	15.769	16.599	16.157	6.608	3.304	4.214	0.798	0.973	0.885	39.191	-5736.19	-11303.5
20428	Poly(tetrafluoroethylene-co-perfluoro-(alkyl vinyl ether))	PP	82.3	6.608	3.304	0.5	6	7.278	16.375	22.562	17.334	6.608	3.304	3.044	0.424	0.768	0.444	14.77	-994.87	-10601.9
19118	Poly(tetrafluoroethylene-co-perfluoro-(alkyl vinyl ether))	PP	75.6	6.608	3.304	0.5	11.5	13.949	17.588	18.801	17.496	6.608	3.304	4.214	0.704	0.931	0.793	39.191	-849.491	-10097.5
13142	Polypropylene 15. Clear Cling Wrap	PP	88.97	6.608	3.304	0.5	8	9.704	17.588	21.271	18.213	6.608	3.304	3.515	0.519	0.856	0.552	22.739	-3718.52	-7817.68
14314	SILICON(IV) OXIDE	PP	98.26	6.608	3.304	0.5	7.5	9.097	16.982	19.714	17.415	6.608	3.304	3.403	0.542	0.883	0.536	20.641	-3008.14	-8238.4
22375	Poly(tetrafluoroethylene-co-perfluoro-(alkyl vinyl ether))	PP	81.76	7.049	3.304	0.469	9	10.917	19.408	20.359	18.213	7.009	3.304	3.728	0.575	0.895	0.563	27.134	-1745.99	-11365.1
19421	PFA	PP	88.45	7.709	3.304	0.429	6	7.278	18.801	24.386	18.973	6.896	3.304	3.044	0.392	0.778	0.387	14.77	779.41	-10214.2
15910	PFA	PP	82.11	7.709	3.304	0.429	13.5	16.375	21.227	21.004	19.699	7.709	3.304	4.566	0.683	0.938	0.771	49.848	-3916.76	-8849.65
17605	Poly(tetrafluoroethylene-co-perfluoro-(alkyl vinyl ether))	PP	91.37	7.709	3.304	0.429	13.5	16.375	21.227	21.916	19.25	7.709	3.304	4.566	0.655	0.878	0.771	49.848	519.49	-9530.29
18689	Poly(tetrafluoroethylene-co-perfluoro-(alkyl vinyl ether))	PP	79.98	7.709	3.304	0.429	8	9.704	18.801	21.271	18.733	5.91	3.304	3.515	0.519	0.881	0.516	22.739	-4423.38	-9941.09
12269	Cotton 3a. Yellow Fiber	FB	89.15	8.811	3.304	0.375	13	15.769	26.686	25.677	22.939	8.811	3.304	4.481	0.548	0.893	0.591	47.104	-3935.48	-7455.34
9799	WATER	NP	78.43	8.811	3.304	0.375	9	10.917	22.44	27.879	20.936	8.373	3.304	3.728	0.42	0.751	0.486	27.134	-8.0577	-6407.95
19723	Poly(tetrafluoroethylene-co-perfluoro-(alkyl vinyl ether))	PP	94.13	9.472	3.304	0.349	13.5	16.375	21.227	21.916	21.106	7.709	3.304	4.566	0.655	0.963	0.771	49.848	1342.2	-10327.7
16913	3-AMINOMETHYL-3,5,5-TRIMETHYLCYCLOHEXYLAMINE	CSF	84.76	15.419	3.304	0.214	15	18.195	36.389	38.515	33.057	13.299	3.304	4.813	0.393	0.858	0.5	58.382	1784.94	-9253.85
16224	WATER	NP	79.56	14.919	3.315	0.222	14	16.982	33.357	35.022	31.46	8.811	3.315	4.65	0.417	0.898	0.509	52.642	1922.61	-8963.09
9284	WATER	NP	83.84	21.125	3.329	0.158	27.5	33.357	52.158	48.662	43.714	16.52	3.329	6.517	0.421	0.898	0.64	144.925	-6143.7	-6218.52
19087	Poly(tetrafluoroethylene-co-perfluoro-(alkyl vinyl ether))	PP	92.58	14.932	3.345	0.224	20	24.26	41.848	39.049	32.686	13.299	3.345	5.558	0.447	0.837	0.58	89.885	-3824.25	-10087.6
13021	PLASTORIT (R) SUPER	CSF	89.11	3.971	3.36	0.846	4.5	5.458	9.097	13.483	12.397	4.405	3.304	2.636	0.614	0.919	0.6	9.593	-3073.12	-7752.7
20886	Poly(tetrafluoroethylene-co-perfluoro-(alkyl vinyl ether))	PP	87.61	4.887	3.36	0.688	5.5	6.671	12.736	16.599	13.758	4.673	3.36	2.914	0.552	0.829	0.524	12.962	-2451.96	-10795.7
18995	Poly(tetrafluoroethylene-co-perfluoro-(alkyl vinyl ether))	PP	83.18	4.887	3.36	0.688	6	7.278	12.736	15.953	13.758	4.673	3.36	3.044	0.599	0.862	0.571	14.77	-3315.42	-10064.4
20160	Poly(tetrafluoroethylene-co-perfluoro-(alkyl vinyl ether))	PP	90.46	6.109	3.36	0.55	5	6.065	13.949	19.981	15.512	5.451	3.304	2.779	0.437	0.776	0.435	11.236	-5926.73	-10509.4
21547	Poly(tetrafluoroethylene-co-perfluoro-(alkyl vinyl ether))	PP	82.44	6.415	3.36	0.524	8.5	10.31	16.982	18.801	16.157	6.23	3.36	3.623	0.605	0.859	0.607	24.904	-1590.7	-11041.3
14114	WATER	NP	75.88	6.72	3.36	0.5	11.5	13.949	16.982	17.511	16.945	6.608	3.36	4.214	0.756	0.968	0.821	39.191	-698.606	-8174.52
16252	PFA	PP	86.94	7.026	3.36	0.478	12	14.556	16.982	17.244	16.606	5.507	3.36	4.305	0.784	0.963	0.857	41.775	-3263.66	-8967.5
19843	Poly(tetrafluoroethylene-co-perfluoro-(alkyl vinyl ether))	PP	89.58	8.858	3.36	0.379	15.5	18.801	24.26	22.829	21.485	8.567	3.36	4.893	0.673	0.941	0.775	61.325	-3432.16	-10379.4
20725	PFA	PP	81.62	10.691	3.36	0.314	10	12.13	27.292	29.704	24.744	10.343	3.36	3.93	0.416	0.833	0.444	31.779	-3780.19	-10716.4
13842	Cotton 14. Yellow Fiber	FB	91.08	11.674	3.386	0.29	11.5	13.949	29.111	30.349	26.755	11.014	3.386	4.214	0.436	0.882	0.479	39.191	-2791.18	-8075.4
16963	DODECENYLSUCCINIC ANHYDRIDE	PZ	94.94	10.245	3.415	0.333	5	6.065	25.473	27.879	23.625	9.912	3.415	2.779	0.313	0.847	0.238	11.236	-4173.37	-9292.4
20555	Poly(tetrafluoroethylene-co-perfluoro-(alkyl vinyl ether))	PP	82.18	9.632	3.44	0.357	17.5	21.227	26.079	23.741	22.792	9.345	3.44	5.199	0.688	0.96	0.814	73.57	1315.77	-10669.1
10428	WATER	NP	83.57	3.94	3.448	0.875	6	7.278	12.13	15.041	13.562	4.405	3.36	3.044	0.636	0.902	0.6	14.77	-53.2132	-6674.48
22258	Poly(tetrafluoroethylene-co-perfluoro-(alkyl vinyl ether))	PP	92.21	3.94	3.448	0.875	6	7.278	9.704	13.751	12.446	4.405	3.304	3.044	0.695	0.905	0.75	14.77	627.423	-11306.8
20943	Poly(tetrafluoroethylene-co-perfluoro-(alkyl vinyl ether))	PP	90.38	3.94	3.448	0.875	7	8.491	9.704	12.838	12.446	4.405	3.115	3.288	0.805	0.969	0.875	18.612	-2497.12	-10809
18376	Poly(tetrafluoroethylene-co-perfluoro-(alkyl vinyl ether))	PP	89.4	3.94	3.448	0.875	8	9.704	10.917	12.838	12.446	4.405	3.304	3.515	0.86	0.969	0.889	22.739	524.997	-9817.74
18771	Poly(tetrafluoroethylene-co-perfluoro-(alkyl vinyl ether))	PP	85.26	3.94	3.448	0.875	4.5	5.458	9.097	14.396	12.25	4.405	2.955	2.636	0.575	0.851	0.6	9.593	-230.531	-9957.61
20678	Poly(tetrafluoroethylene-co-perfluoro-(alkyl vinyl ether))	PP	85.11	3.94	3.448	0.875	5	6.065	9.704	13.751	12.168	4.405	3.135	2.779	0.635	0.885	0.625	11.236	1496.39	-10693.3
19952	Poly(tetrafluoroethylene-co-perfluoro-(alkyl vinyl ether))	PP	82.69	3.94	3.448	0.875	8	9.704	10.917	12.838	12.446	4.405	3.304	3.515	0.86	0.969	0.889	22.739	-196.389	-10430.1
21684	Cotton 3a. Yellow Fiber	FB	86.09	4.925	3.448	0.7	8	9.704	13.949	15.953	14.972	5.507	3.448	3.515	0.692	0.939	0.696	22.739	-5532.44	-11065.6
16363	PLASTORIT (R) SUPER	CSF	98.36	5.418	3.448	0.636	6.5	7.884	12.736	15.686	14.452	5.451	3.448	3.168	0.635	0.921	0.619	16.654	-3896.94	-9023.67
12736	PFA	PP	87.6	5.418	3.448	0.636	6.5	7.884	13.343	16.599	14.649	5.451	3.448	3.168	0.6	0.883	0.591	16.654	-2946.47	-7639.27
17142	Poly(tetrafluoroethylene-co-perfluoro-(alkyl vinyl ether))	PP	93.09	5.418	3.448	0.636	7	8.491	15.162	19.069	15.087	5.451	3.448	3.288	0.542	0.791	0.56	18.612	-1393.56	-9340.86
20073	Poly(tetrafluoroethylene-co-perfluoro-(alkyl vinyl ether))	PP	89.67	5.418	3.448	0.636	10.5	12.736	15.162	16.599	15.814	5.418	3.448	4.027	0.762	0.953	0.84	34.192	-2994.93	-10465.3
14657	Poly(tetrafluoroethylene-co-perfluoro-(alkyl vinyl ether))	PP	86.86	5.418	3.448	0.636	8.5	10.31	15.162	17.511	15.087	5.451	3.448	3.623	0.65	0.862	0.68	24.904	-2992.72	-8374.97
20798	Poly(tetrafluoroethylene-co-perfluoro-(alkyl vinyl ether))	PP	82.46	5.418	3.448	0.636	7.5	9.097	13.343	15.686	14.649	5.451	3.448	3.403	0.682	0.934	0.682	20.641	-5183.32	-10753.9
16852	Poly(tetrafluoroethylene-co-perfluoro-(alkyl vinyl ether))	PP	91.85	5.91	3.448	0.583	11	13.343	16.982	17.244	16.459	5.91	3.448	4.122	0.751	0.954	0.786	36.663	-5728.49	-9230.72
13540	Poly(tetrafluoroethylene-co-perfluoro-(alkyl vinyl ether))	PP	82.9	5.91	3.448	0.583	5	6.065	15.769	22.184	16.399	6.23	3.36	2.779	0.394	0.739	0.385	11.236	-2776.86	-7966.37
15457	SALINOMYCIN SODIUM SALT	NP	88.44	6.403	3.448	0.538	5	6.065	15.769	20.359	16.01	6.23	3.448	2.779	0.429	0.786	0.385	11.236	-4160.16	-8706.48
15798	Poly(tetrafluoroethylene-co-perfluoro-(alkyl vinyl ether))	PP	89.44	6.896	3.448	0.5	8.5	10.31	16.982	19.714	16.851	5.507	3.448	3.623	0.577	0.855	0.607	24.904	-1588.5	-8824.32
17798	Poly(tetrafluoroethylene-co-perfluoro-(alkyl vinyl ether))	PP	90.18	7.388	3.448	0.467	13.5	16.375	20.014	18.801	18.016	7.009	3.448	4.566	0.763	0.958	0.818	49.848	-495.957	-9593.07
21656	Poly(tetrafluoroethylene-co-perfluoro-(alkyl vinyl ether))	PP	86.55	7.881	3.448	0.438	5	6.065	21.227	25.677	19.525	7.788	3.448	2.779	0.34	0.76	0.286	11.236	-2266.93	-11059
16691	Poly(tetrafluoroethylene-co-perfluoro-(alkyl vinyl ether))	PP	77.12	9.358	3.448	0.368	11.5	13.949	21.227	23.741	21.499	8.567	3.448	4.214	0.558	0.906	0.657	39.191	-1099.5	-9174.55
15662	Poly(tetrafluoroethylene-co-perfluoro-(alkyl vinyl ether))	PP	92.11	9.851	3.448	0.35	11	13.343	24.26	28.792	22.444	7.709	3.448	4.122	0.45	0.78	0.55	36.663	-1821.99	-8764.85
20443	Poly(tetrafluoroethylene-co-perfluoro-(alkyl vinyl ether))	PP	86.99	9.851	3.448	0.35	9.5	11.523	23.047	25.944	22.166	6.403	3.448	3.83	0.464	0.854	0.5	29.426	1816.88	-10614
20836	PFA	PP	89.24	11.328	3.448	0.304	10	12.13	27.899	29.704	25.4	8.811	3.448	3.93	0.416	0.855	0.435	31.779	-2721.79	-10780.3
20385	Poly(tetrafluoroethylene-co-perfluoro-(alkyl vinyl ether))	PP	87.83	8.424	3.456	0.41	4.5	5.458	16.375	22.829	19.467	5.921	3.304	2.636	0.363	0.853	0.333	9.593	-4051.12	-10574.4
12671	WATER	NP	79.55	9.689	3.471	0.358	12	14.556	22.44	25.299	22.587	7.709	3.448	4.305	0.535	0.893	0.649	41.775	1345.51	-7608.43
16828	Poly(tetrafluoroethylene-co-perfluoro-(alkyl vinyl ether))	PP	89.07	5.075	3.473	0.684	6.5	7.884	13.343	17.511	14.524	5.451	3.448	3.168	0.568	0.829	0.591	16.654	-5411.3	-9218.61
15119	Poly(tetrafluoroethylene-co-perfluoro-(alkyl vinyl ether))	PP	81.52	8.281	3.473	0.419	11	13.343	20.621	22.562	19.736	7.709	3.473	4.122	0.574	0.875	0.647	36.663	-1594.01	-8566.6
20300	Poly(tetrafluoroethylene-co-perfluoro-(alkyl vinyl ether))	PP	87.48	6.34	3.477	0.548	5	6.065	15.769	20.359	17.204	6.403	3.304	2.779	0.429	0.845	0.385	11.236	-1331.88	-10556.7
18348	Cotton 14. Yellow Fiber	FB	75.42	25.018	3.48	0.139	13	15.769	61.255	60.699	51.411	9.912	3.48	4.481	0.232	0.847	0.257	47.104	-1769.12	-9828.75
17518	WATER	NP	85.7	3.831	3.483	0.909	5	6.065	8.491	12.838	12.168	3.94	2.955	2.779	0.68	0.948	0.714	11.236	-2218.47	-9479.63
20828	WATER	NP	80.7	3.831	3.483	0.909	4.5	5.458	9.097	13.483	12.365	4.405	3.115	2.636	0.614	0.917	0.6	9.593	1051.44	-10773.7
19394	Poly(tetrafluoroethylene-co-perfluoro-(alkyl vinyl ether))	PP	92.98	3.831	3.483	0.909	6.5	7.884	10.31	13.483	12.814	4.405	3.304	3.168	0.738	0.95	0.765	16.654	1191.32	-10204.3
21146	Poly(tetrafluoroethylene-co-perfluoro-(alkyl vinyl ether))	PP	90.47	5.224	3.483	0.667	9	10.917	13.343	15.041	14.371	5.451	3.448	3.728	0.779	0.955	0.818	27.134	-1100.6	-10880.5
18802	Poly(tetrafluoroethylene-co-perfluoro-(alkyl vinyl ether))	PP	90.06	5.224	3.483	0.667	9	10.917	13.343	15.041	14.371	4.925	3.448	3.728	0.779	0.955	0.818	27.134	-2511.43	-9969.73
14684	Poly(tetrafluoroethylene-co-perfluoro-(alkyl vinyl ether))	PP	84.84	5.224	3.483	0.667	9.5	11.523	12.736	14.396	14.118	5.507	3.304	3.83	0.836	0.981	0.905	29.426	-1535.63	-8390.39
21431	Poly(tetrafluoroethylene-co-perfluoro-(alkyl vinyl ether))	PP	85.75	5.572	3.483	0.625	9.5	11.523	14.556	16.599	15.213	4.405	3.448	3.83	0.725	0.916	0.792	29.426	-4720.75	-10979.7
21152	TITANIUM(IV) OXIDE ANATASE	CSF	95.85	6.269	3.483	0.556	8.5	10.31	13.343	16.599	15.732	6.608	3.304	3.623	0.686	0.948	0.773	24.904	-1795.55	-10888.3
21168	Poly(tetrafluoroethylene-co-perfluoro-(alkyl vinyl ether))	PP	91.98	7.662	3.483	0.455	7.5	9.097	18.801	24.119	18.278	6.608	3.36	3.403	0.443	0.758	0.484	20.641	-2557.69	-10894.9
12204	GRANITE GREY, DRIED	NP	75.78	6.608	3.524	0.533	10	12.13	16.982	18.156	16.851	6.608	3.524	3.93	0.68	0.928	0.714	31.779	-1403.47	-7414.59
19744	Poly(tetrafluoroethylene-co-perfluoro-(alkyl vinyl ether))	PP	83.76	9.251	3.524	0.381	12.5	15.162	23.047	23.741	21.161	6.608	3.524	4.394	0.581	0.891	0.658	44.413	-5658	-10333.2
20006	Poly(tetrafluoroethylene-co-perfluoro-(alkyl vinyl ether))	PP	89.99	12.335	3.524	0.286	20.5	24.866	33.357	31.262	27.958	11.821	3.524	5.627	0.565	0.894	0.745	93.277	-1442.02	-10443.3
18199	PFA	PP	80	8.602	3.525	0.41	8.5	10.31	21.227	25.031	20.592	7.881	3.525	3.623	0.455	0.823	0.486	24.904	-6129.38	-9743.95
21105	Poly(tetrafluoroethylene-co-perfluoro-(alkyl vinyl ether))	PP	90.95	14.89	3.552	0.239	14	16.982	33.357	39.427	31.445	12.115	3.552	4.65	0.371	0.798	0.509	52.642	-5892.59	-10861.8
21383	Poly(tetrafluoroethylene-co-perfluoro-(alkyl vinyl ether))	PP	78.25	7.366	3.589	0.487	10	12.13	18.195	19.981	18.37	7.009	3.589	3.93	0.618	0.919	0.667	31.779	-950.816	-10954.3
21880	Poly(tetrafluoroethylene-co-perfluoro-(alkyl vinyl ether))	PP	91.29	8.5	3.589	0.422	10.5	12.736	22.44	23.741	20.344	8.567	3.589	4.027	0.533	0.857	0.568	34.192	-3770.28	-11163.6
17174	WATER	NP	75.48	9.066	3.589	0.396	12.5	15.162	21.227	21.916	20.793	6.608	3.589	4.394	0.63	0.949	0.714	44.413	-5535.75	-9355.17
18373	POLYSTYRENE HIGH IMPACT	PP	99.05	8.6	3.612	0.42	5	6.065	21.834	29.704	20.079	6.608	3.612	2.779	0.294	0.676	0.278	11.236	-706.315	-9814.44
12473	Poly(tetrafluoroethylene-co-perfluoro-(alkyl vinyl ether))	PP	93.73	14.792	3.612	0.244	24	29.111	43.667	37.225	32.743	13.791	3.612	6.088	0.514	0.88	0.667	118.157	-472.829	-7530.23
21679	Poly(tetrafluoroethylene-co-perfluoro-(alkyl vinyl ether))	PP	93.23	12.141	3.619	0.298	9	10.917	28.505	31.529	26.969	8.811	3.619	3.728	0.371	0.855	0.383	27.134	-2403.5	-11068.9
690	WATER	NP	86.44	7.786	3.621	0.465	11.5	13.949	22.44	21.916	19.955	7.709	3.621	4.214	0.604	0.91	0.622	39.191	1191.32	-2486.03
22413	WATER	NP	74.95	4.887	3.666	0.75	4.5	5.458	13.343	18.423	13.954	4.673	3.666	2.636	0.45	0.757	0.409	9.593	-1926.61	-11387.2
17628	Poly(tetrafluoroethylene-co-perfluoro-(alkyl vinyl ether))	PP	94.24	4.887	3.666	0.75	9.5	11.523	12.736	14.396	14.15	4.673	3.666	3.83	0.836	0.983	0.905	29.426	-1574.18	-9539.1
18773	Poly(tetrafluoroethylene-co-perfluoro-(alkyl vinyl ether))	PP	96.17	6.109	3.666	0.6	9.5	11.523	15.162	16.599	15.836	6.23	3.666	3.83	0.725	0.954	0.76	29.426	-2689.85	-9959.82
15239	WATER	NP	76.13	6.415	3.666	0.571	11.5	13.949	18.195	18.423	16.824	6.23	3.666	4.214	0.719	0.913	0.767	39.191	-596.18	-8597.44
21323	Poly(tetrafluoroethylene-co-perfluoro-(alkyl vinyl ether))	PP	89.84	6.415	3.666	0.571	13.5	16.375	18.195	17.511	17.069	6.403	3.666	4.566	0.819	0.975	0.9	49.848	-3576.44	-10937.8
21729	Poly(tetrafluoroethylene-co-perfluoro-(alkyl vinyl ether))	PP	81.39	8.858	3.666	0.414	14	16.982	23.653	23.474	20.584	8.567	3.666	4.65	0.622	0.877	0.718	52.642	-5660.2	-11088.7
22675	Poly(tetrafluoroethylene-co-perfluoro-(alkyl vinyl ether))	PP	93.14	8.856	3.672	0.415	8.5	10.31	24.26	26.856	20.885	7.388	3.672	3.623	0.424	0.778	0.425	24.904	-2327.51	-11500.6
17886	Poly(tetrafluoroethylene-co-perfluoro-(alkyl vinyl ether))	PP	83.24	6.954	3.681	0.529	9.5	11.523	18.195	18.801	17.39	6.608	3.681	3.83	0.64	0.925	0.633	29.426	162.652	-9638.22
20410	Poly(tetrafluoroethylene-co-perfluoro-(alkyl vinyl ether))	PP	93.52	9.883	3.74	0.378	9.5	11.523	33.963	31.262	25.444	9.912	3.74	3.83	0.385	0.814	0.339	29.426	-2947.57	-10590.9
20972	Poly(tetrafluoroethylene-co-perfluoro-(alkyl vinyl ether))	PP	85.96	5.947	3.745	0.63	5.5	6.671	13.343	17.511	15.815	5.507	3.74	2.914	0.523	0.903	0.5	12.962	-2325.3	-10812.3
19695	Poly(tetrafluoroethylene-co-perfluoro-(alkyl vinyl ether))	PP	88.17	7.049	3.745	0.531	10	12.13	21.227	21.271	18.409	6.896	3.745	3.93	0.58	0.865	0.571	31.779	-106.078	-10322.2
18421	PFA	PP	81.29	7.269	3.745	0.515	12	14.556	21.227	20.359	18.524	7.009	3.745	4.305	0.664	0.91	0.686	41.775	-3440.97	-9826.55
22544	PFA	PP	93.19	11.014	3.745	0.34	11.5	13.949	24.866	27.769	24.571	10.903	3.745	4.214	0.477	0.885	0.561	39.191	1842.22	-11426.8
14951	Poly(tetrafluoroethylene-co-perfluoro-(alkyl vinyl ether))	PP	76.78	11.895	3.745	0.315	17.5	21.227	36.389	31.262	27.936	11.682	3.745	5.199	0.522	0.894	0.583	73.57	-2870.47	-8490.61
17839	Poly(tetrafluoroethylene-co-perfluoro-(alkyl vinyl ether))	PP	96.39	13.877	3.745	0.27	15	18.195	33.357	35.022	29.522	9.912	3.745	4.813	0.432	0.843	0.545	58.382	-1232.76	-9615.09
12515	Cotton 3a. Yellow Fiber	FB	86.76	7.366	3.778	0.513	9	10.917	22.44	22.562	18.868	7.009	3.778	3.728	0.519	0.836	0.486	27.134	-3143.61	-7558.87
19134	POLYSTYRENE HIGH IMPACT	PP	98.97	7.744	3.778	0.488	10.5	12.736	20.621	21.916	19.064	7.009	3.778	4.027	0.577	0.87	0.618	34.192	-2416.72	-10105.2
17313	SILICON(IV) OXIDE	PP	97.69	8.5	3.778	0.444	9	10.917	22.44	23.474	20.203	6.608	3.778	3.728	0.499	0.861	0.486	27.134	-569.748	-9426.76
19496	Poly(tetrafluoroethylene-co-perfluoro-(alkyl vinyl ether))	PP	84.25	12.844	3.778	0.294	12.5	15.162	30.324	34.377	28.941	12.46	3.778	4.394	0.402	0.842	0.5	44.413	-5914.61	-10250.6
18660	CEDAR WOOD OIL	NP	86.27	8.148	3.802	0.467	6	7.278	18.801	24.386	19.406	7.709	3.802	3.044	0.392	0.796	0.387	14.77	-4944.32	-9933.38
846	4-HEPTANOL	NP	79.37	9.053	3.802	0.42	14	16.982	26.686	24.764	21.723	8.811	3.802	4.65	0.59	0.877	0.636	52.642	-2917.83	-2563.13
22091	Poly(tetrafluoroethylene-co-perfluoro-(alkyl vinyl ether))	PP	88.89	12.424	3.823	0.308	15.5	18.801	35.176	34.377	27.932	11.821	3.823	4.893	0.447	0.813	0.534	61.325	-4120.51	-11257.2
11856	Poly(tetrafluoroethylene-co-perfluoro-(alkyl vinyl ether))	PP	85.09	7.662	3.831	0.5	8.5	10.31	20.621	21.916	19.166	6.896	3.831	3.623	0.519	0.875	0.5	24.904	-3914.56	-7265.91
18645	Poly(tetrafluoroethylene-co-perfluoro-(alkyl vinyl ether))	PP	82.13	7.662	3.831	0.5	7.5	9.097	23.047	25.944	19.851	7.788	3.831	3.403	0.412	0.765	0.395	20.641	-5276.93	-9930.08
21630	Poly(tetrafluoroethylene-co-perfluoro-(alkyl vinyl ether))	PP	91.56	6.34	3.886	0.613	6.5	7.884	15.162	19.714	17.079	6.403	3.886	3.168	0.505	0.866	0.52	16.654	-389.126	-11057.9
15768	Cotton 14. Yellow Fiber	FB	93.65	24.133	3.886	0.161	20.5	24.866	60.042	56.026	50.011	22.027	3.886	5.627	0.316	0.893	0.414	93.277	-1377.04	-8818.81
14636	Poly(tetrafluoroethylene-co-perfluoro-(alkyl vinyl ether))	PP	88.35	7.128	3.888	0.545	11.5	13.949	20.014	19.714	18.177	7.009	3.888	4.214	0.672	0.922	0.697	39.191	-1142.45	-8365.06
18532	Poly(tetrafluoroethylene-co-perfluoro-(alkyl vinyl ether))	PP	92.03	3.894	3.894	1	11	13.343	13.949	14.663	14.467	4.405	3.894	4.122	0.883	0.987	0.957	36.663	-3751.56	-9867.3
20444	Poly(tetrafluoroethylene-co-perfluoro-(alkyl vinyl ether))	PP	88.47	3.894	3.894	1	10	12.13	12.736	13.751	13.555	4.405	3.894	3.93	0.898	0.986	0.952	31.779	-1031.21	-10611.8
21385	Poly(tetrafluoroethylene-co-perfluoro-(alkyl vinyl ether))	PP	85.36	3.894	3.894	1	7	8.491	10.31	13.751	13.277	3.894	3.135	3.288	0.751	0.966	0.824	18.612	-2863.87	-10956.5
15419	Poly(tetrafluoroethylene-co-perfluoro-(alkyl vinyl ether))	PP	82.62	3.894	3.894	1	9	10.917	12.736	14.663	13.555	4.405	3.894	3.728	0.799	0.924	0.857	27.134	-944.208	-8686.65
21614	Poly(tetrafluoroethylene-co-perfluoro-(alkyl vinyl ether))	PP	96	4.673	3.894	0.833	5.5	6.671	11.523	16.599	14.15	5.507	3.304	2.914	0.552	0.853	0.579	12.962	-69.7335	-11054.6
17940	Poly(tetrafluoroethylene-co-perfluoro-(alkyl vinyl ether))	PP	92.27	4.673	3.894	0.833	10.5	12.736	13.949	14.396	14.003	4.673	3.894	4.027	0.879	0.973	0.913	34.192	-1277.92	-9664.65
14186	Poly(tetrafluoroethylene-co-perfluoro-(alkyl vinyl ether))	PP	92.04	4.673	3.894	0.833	9.5	11.523	12.736	14.396	14.003	4.673	3.894	3.83	0.836	0.973	0.905	29.426	-5991.71	-8200.96
19402	Poly(tetrafluoroethylene-co-perfluoro-(alkyl vinyl ether))	PP	90.75	4.673	3.894	0.833	9.5	11.523	14.556	16.221	14.835	5.507	3.831	3.83	0.742	0.915	0.792	29.426	-5254.9	-10208.7
19196	Poly(tetrafluoroethylene-co-perfluoro-(alkyl vinyl ether))	PP	90.35	4.673	3.894	0.833	10.5	12.736	13.949	14.396	14.003	4.673	3.894	4.027	0.879	0.973	0.913	34.192	-3340.75	-10139.3
19959	Poly(tetrafluoroethylene-co-perfluoro-(alkyl vinyl ether))	PP	89.61	4.673	3.894	0.833	5.5	6.671	9.097	15.308	14.15	4.582	3.304	2.914	0.598	0.924	0.733	12.962	1336.69	-10433.4
18469	Poly(tetrafluoroethylene-co-perfluoro-(alkyl vinyl ether))	PP	89.21	4.673	3.894	0.833	10.5	12.736	13.343	14.396	14.2	5.507	3.304	4.027	0.879	0.986	0.955	34.192	452.308	-9835.36
19178	Poly(tetrafluoroethylene-co-perfluoro-(alkyl vinyl ether))	PP	88.78	4.673	3.894	0.833	11.5	13.949	14.556	14.396	14.2	4.673	3.894	4.214	0.92	0.986	0.958	39.191	-2222.88	-10129.4
14351	Poly(tetrafluoroethylene-co-perfluoro-(alkyl vinyl ether))	PP	83.63	4.673	3.894	0.833	10	12.13	13.949	15.041	14.396	4.673	3.894	3.93	0.821	0.957	0.87	31.779	-570.849	-8253.82
15650	WATER	NP	76.05	5.451	3.894	0.714	13	15.769	16.982	15.953	15.561	5.507	3.894	4.481	0.882	0.975	0.929	47.104	1931.42	-8758.24
14534	Poly(tetrafluoroethylene-co-perfluoro-(alkyl vinyl ether))	PP	92.82	5.451	3.894	0.714	5	6.065	14.556	19.069	15.437	5.507	3.74	2.779	0.458	0.81	0.417	11.236	-1190.91	-8341.93
19437	Poly(tetrafluoroethylene-co-perfluoro-(alkyl vinyl ether))	PP	91.11	5.451	3.894	0.714	10.5	12.736	16.982	17.511	16.228	5.507	3.894	4.027	0.722	0.927	0.75	34.192	-1085.18	-10221.9
21426	Poly(tetrafluoroethylene-co-perfluoro-(alkyl vinyl ether))	PP	89.54	5.451	3.894	0.714	6.5	7.884	12.736	18.423	15.757	5.451	3.304	3.168	0.54	0.855	0.619	16.654	1380.75	-10974.2
20749	Poly(tetrafluoroethylene-co-perfluoro-(alkyl vinyl ether))	PP	89.3	5.451	3.894	0.714	12.5	15.162	18.801	18.423	17.337	5.451	3.894	4.394	0.749	0.941	0.806	44.413	-965.133	-10722
19774	Poly(tetrafluoroethylene-co-perfluoro-(alkyl vinyl ether))	PP	86.83	5.451	3.894	0.714	5.5	6.671	13.343	19.714	15.953	5.451	3.304	2.914	0.464	0.809	0.5	12.962	1619.74	-10343.1
17694	Poly(tetrafluoroethylene-co-perfluoro-(alkyl vinyl ether))	PP	79.69	5.451	3.894	0.714	11	13.343	15.162	15.953	15.48	5.451	3.894	4.122	0.812	0.97	0.88	36.663	-4534.62	-9566.63
15379	SILICON(IV) OXIDE	PP	99.08	5.451	3.894	0.714	11	13.343	14.556	15.953	15.561	5.451	3.894	4.122	0.812	0.975	0.917	36.663	-2526.85	-8661.32
9272	SILICON(IV) OXIDE	PP	98.85	5.451	3.894	0.714	8.5	10.31	15.769	17.511	15.953	5.507	3.894	3.623	0.65	0.911	0.654	24.904	-5084.19	-6205.3
16668	1,2,4-BUTANETRIOL	PZ	77.49	5.451	3.894	0.714	12	14.556	15.162	15.953	15.757	5.507	3.894	4.305	0.848	0.988	0.96	41.775	-1334.09	-9156.93
17116	SILWET L-7600	CSF	86.72	6.23	3.894	0.625	10.5	12.736	15.769	17.511	16.798	6.23	3.74	4.027	0.722	0.959	0.808	34.192	-846.187	-9335.35
21108	Poly(tetrafluoroethylene-co-perfluoro-(alkyl vinyl ether))	PP	88.19	6.23	3.894	0.625	14.5	17.588	18.195	16.599	16.402	6.23	3.894	4.732	0.896	0.988	0.967	55.488	-3987.25	-10860.7
17712	Poly(tetrafluoroethylene-co-perfluoro-(alkyl vinyl ether))	PP	79.99	6.23	3.894	0.625	11.5	13.949	17.588	18.423	16.994	6.23	3.894	4.214	0.719	0.922	0.793	39.191	-3557.72	-9572.14
11707	SILICON(IV) OXIDE	PP	98.86	6.23	3.894	0.625	14	16.982	19.408	18.156	17.315	6.608	3.894	4.65	0.805	0.954	0.875	52.642	-5944.35	-7220.75
22228	Poly(tetrafluoroethylene-co-perfluoro-(alkyl vinyl ether))	PP	96.91	7.009	3.894	0.556	8.5	10.31	22.44	27.769	19.468	7.009	3.894	3.623	0.41	0.701	0.459	24.904	1324.58	-11302.4
17962	Poly(tetrafluoroethylene-co-perfluoro-(alkyl vinyl ether))	PP	90.96	7.009	3.894	0.556	10.5	12.736	20.014	22.829	17.714	7.009	3.894	4.027	0.554	0.776	0.636	34.192	-5436.63	-9672.36
21744	Poly(tetrafluoroethylene-co-perfluoro-(alkyl vinyl ether))	PP	80.26	7.009	3.894	0.556	11.5	13.949	20.014	20.626	17.714	7.009	3.894	4.214	0.642	0.859	0.697	39.191	-2882.59	-11095.3
19093	Poly(tetrafluoroethylene-co-perfluoro-(alkyl vinyl ether))	PP	95.32	7.788	3.894	0.5	8.5	10.31	21.834	25.031	19.125	7.788	3.894	3.623	0.455	0.764	0.472	24.904	-5876.07	-10088.7
15155	Poly(tetrafluoroethylene-co-perfluoro-(alkyl vinyl ether))	PP	86.3	7.788	3.894	0.5	13	15.769	18.801	19.446	18.524	5.507	3.894	4.481	0.724	0.953	0.839	47.104	-3761.47	-8576.52
16417	Poly(tetrafluoroethylene-co-perfluoro-(alkyl vinyl ether))	PP	86.18	8.567	3.894	0.455	12.5	15.162	23.653	25.944	20.584	7.709	3.894	4.394	0.532	0.793	0.641	44.413	-1316.47	-9054.5
18815	NEPHELINE SYENITE	NP	82.06	9.345	3.894	0.417	10.5	12.736	24.866	25.944	22.089	9.345	3.894	4.027	0.488	0.851	0.512	34.192	-2511.43	-9975.23
22633	Poly(tetrafluoroethylene-co-perfluoro-(alkyl vinyl ether))	PP	90.1	9.345	3.894	0.417	20.5	24.866	26.079	22.829	22.551	9.345	3.894	5.627	0.774	0.988	0.953	93.277	-5414.6	-11494
16787	Poly(tetrafluoroethylene-co-perfluoro-(alkyl vinyl ether))	PP	85.93	9.345	3.894	0.417	11	13.343	23.653	25.299	22.157	9.345	3.894	4.122	0.512	0.876	0.564	36.663	-3192.07	-9208.69
18988	Poly(tetrafluoroethylene-co-perfluoro-(alkyl vinyl ether))	PP	76.94	9.345	3.894	0.417	9	10.917	23.047	25.677	21.257	7.709	3.894	3.728	0.456	0.828	0.474	27.134	-1994.9	-10063.3
18500	Cotton 14. Yellow Fiber	FB	93.8	10.124	3.894	0.385	23	27.899	30.931	25.299	24.433	10.124	3.894	5.96	0.74	0.966	0.902	110.85	-1777.93	-9847.48
22133	Poly(tetrafluoroethylene-co-perfluoro-(alkyl vinyl ether))	PP	93.46	10.124	3.894	0.385	19.5	23.653	29.111	25.944	23.471	8.866	3.894	5.488	0.665	0.905	0.813	86.536	-5286.84	-11278.1
14406	Poly(tetrafluoroethylene-co-perfluoro-(alkyl vinyl ether))	PP	87.64	10.124	3.894	0.385	9	10.917	27.292	30.616	23.702	10.124	3.894	3.728	0.383	0.774	0.4	27.134	-1681.01	-8297.87
21411	TITANIUM(IV) OXIDE ANATASE	CSF	77.67	10.903	3.894	0.357	19.5	23.653	33.963	31.262	25.284	10.903	3.894	5.488	0.551	0.809	0.696	86.536	-1089.59	-10969.8
21624	PFA	PP	82.38	10.903	3.894	0.357	15	18.195	34.57	35.934	25.695	10.903	3.894	4.813	0.421	0.715	0.526	58.382	-5656.9	-11060.1
21781	PFA	PP	78.55	10.903	3.894	0.357	16.5	20.014	26.079	25.031	23.908	8.811	3.894	5.048	0.634	0.955	0.767	67.355	-1708.55	-11120.6
20975	Poly(tetrafluoroethylene-co-perfluoro-(alkyl vinyl ether))	PP	91.66	10.903	3.894	0.357	15.5	18.801	30.324	29.059	25.134	10.903	3.894	4.893	0.529	0.865	0.62	61.325	17.2734	-10813.4
21673	Poly(tetrafluoroethylene-co-perfluoro-(alkyl vinyl ether))	PP	81.39	10.903	3.894	0.357	15	18.195	32.144	28.792	25.695	10.903	3.894	4.813	0.525	0.892	0.566	58.382	-455.207	-11066.7
18197	Poly(tetrafluoroethylene-co-perfluoro-(alkyl vinyl ether))	PP	80.4	10.903	3.894	0.357	20	24.26	32.75	28.414	25.89	10.903	3.894	5.558	0.614	0.911	0.741	89.885	537.112	-9742.85
21216	Poly(tetrafluoroethylene-co-perfluoro-(alkyl vinyl ether))	PP	86.83	11.682	3.894	0.333	10.5	12.736	27.899	32.174	26.214	8.815	3.894	4.027	0.393	0.815	0.457	34.192	-2434.34	-10916.9
21330	Poly(tetrafluoroethylene-co-perfluoro-(alkyl vinyl ether))	PP	85.58	11.682	3.894	0.333	12.5	15.162	41.848	41.519	28.885	11.682	3.894	4.394	0.332	0.696	0.362	44.413	888.444	-10937.8
20694	Poly(tetrafluoroethylene-co-perfluoro-(alkyl vinyl ether))	PP	82.35	11.682	3.894	0.333	17.5	21.227	35.783	30.349	27.701	11.682	3.894	5.199	0.538	0.913	0.593	73.57	30.4896	-10699.9
11398	WATER	NP	78.25	12.46	3.894	0.313	18.5	22.44	36.996	31.64	27.754	9.912	3.894	5.345	0.531	0.877	0.607	79.965	-79.6456	-7086.39
22156	Poly(tetrafluoroethylene-co-perfluoro-(alkyl vinyl ether))	PP	95.42	12.46	3.894	0.313	22	26.686	35.783	31.907	27.237	8.811	3.894	5.829	0.574	0.854	0.746	103.7	1215.55	-11284.7
21308	Poly(tetrafluoroethylene-co-perfluoro-(alkyl vinyl ether))	PP	83.35	12.46	3.894	0.313	20	24.26	32.75	30.616	27.526	12.46	3.894	5.558	0.57	0.899	0.741	89.885	-4742.77	-10937.8
16966	Poly(tetrafluoroethylene-co-perfluoro-(alkyl vinyl ether))	PP	91.87	13.239	3.894	0.294	21.5	26.079	39.422	36.202	29.444	11.493	3.894	5.762	0.5	0.813	0.662	100.185	-4551.14	-9289.09
19335	Poly(tetrafluoroethylene-co-perfluoro-(alkyl vinyl ether))	PP	94.24	14.018	3.894	0.278	16	19.408	43.667	40.34	31.37	14.018	3.894	4.971	0.387	0.778	0.444	64.317	-3079.73	-10193.3
18185	Poly(tetrafluoroethylene-co-perfluoro-(alkyl vinyl ether))	PP	89.59	15.575	3.894	0.25	20	24.26	41.241	39.049	34.033	14.284	3.894	5.558	0.447	0.872	0.588	89.885	-3949.8	-9737.34
13984	Poly(tetrafluoroethylene-co-perfluoro-(alkyl vinyl ether))	PP	84.4	15.575	3.894	0.25	18.5	22.44	37.602	35.667	33.221	11.014	3.894	5.345	0.471	0.931	0.597	79.965	-308.727	-8115.05
19656	Poly(tetrafluoroethylene-co-perfluoro-(alkyl vinyl ether))	PP	95.49	17.133	3.894	0.227	22	26.686	49.732	41.63	36.272	12.115	3.894	5.829	0.44	0.871	0.537	103.7	-1475.06	-10318.9
11745	Poly(tetrafluoroethylene-co-perfluoro-(alkyl vinyl ether))	PP	84.73	19.469	3.894	0.2	35.5	43.061	56.403	44.1	40.78	13.216	3.894	7.405	0.527	0.925	0.763	212.562	-2749.33	-7239.47
22561	Poly(tetrafluoroethylene-co-perfluoro-(alkyl vinyl ether))	PP	81.2	19.469	3.894	0.2	26	31.537	55.191	46.57	40.576	14.318	3.894	6.337	0.427	0.871	0.571	133.23	-2203.05	-11444.4
9270	Cotton 14. Yellow Fiber	FB	90.78	24.142	3.894	0.161	25	30.324	58.223	52.8	50.016	18.723	3.894	6.214	0.37	0.947	0.521	125.618	-2769.15	-6206.4
18695	PFA	PP	87.07	32.709	3.894	0.119	33.5	40.635	91.58	78.744	66.473	13.235	3.894	7.193	0.287	0.844	0.444	194.855	495.261	-9942.19
20085	FERRO 541 A	NP	76.95	12.301	3.914	0.318	13	15.769	40.028	42.542	29.249	12.314	3.914	4.481	0.331	0.688	0.394	47.104	-5728.49	-10473
14690	WATER	NP	92.82	4.433	3.94	0.889	9.5	11.523	13.343	14.396	13.807	4.405	3.894	3.83	0.836	0.959	0.864	29.426	-329.653	-8392.59
21010	Poly(tetrafluoroethylene-co-perfluoro-(alkyl vinyl ether))	PP	89.53	4.433	3.94	0.889	7	8.491	13.949	16.866	14.995	4.673	3.74	3.288	0.612	0.889	0.609	18.612	-2204.16	-10820
19322	Poly(tetrafluoroethylene-co-perfluoro-(alkyl vinyl ether))	PP	86.24	4.433	3.94	0.889	7	8.491	12.736	15.953	13.726	4.433	3.894	3.288	0.647	0.86	0.667	18.612	-3802.22	-10192.2
19933	Poly(tetrafluoroethylene-co-perfluoro-(alkyl vinyl ether))	PP	85.59	4.433	3.94	0.889	9.5	11.523	13.343	14.396	13.807	4.673	3.894	3.83	0.836	0.959	0.864	29.426	150.537	-10425.7
16166	Poly(tetrafluoroethylene-co-perfluoro-(alkyl vinyl ether))	PP	92.04	4.925	3.94	0.8	11	13.343	15.162	15.041	14.452	4.673	3.94	4.122	0.861	0.961	0.88	36.663	-1552.15	-8954.28
21170	Poly(tetrafluoroethylene-co-perfluoro-(alkyl vinyl ether))	PP	86.61	4.925	3.94	0.8	6.5	7.884	15.162	19.714	15.087	5.507	3.831	3.168	0.505	0.765	0.52	16.654	-2073.09	-10899.3
3270	WATER	NP	85.84	5.91	3.94	0.667	12.5	15.162	17.588	16.599	16.206	5.507	3.94	4.394	0.832	0.976	0.862	44.413	-2866.07	-3736.07
19166	Poly(tetrafluoroethylene-co-perfluoro-(alkyl vinyl ether))	PP	92.58	5.91	3.94	0.667	11.5	13.949	16.375	17.511	16.841	6.23	3.894	4.214	0.756	0.962	0.852	39.191	-2698.66	-10121.7
17311	Poly(tetrafluoroethylene-co-perfluoro-(alkyl vinyl ether))	PP	88.4	5.91	3.94	0.667	5	6.065	17.588	22.184	17.013	5.921	3.94	2.779	0.394	0.767	0.345	11.236	-352.781	-9420.15
19359	Poly(tetrafluoroethylene-co-perfluoro-(alkyl vinyl ether))	PP	88.15	5.91	3.94	0.667	11.5	13.949	16.982	17.511	16.01	6.23	3.894	4.214	0.756	0.914	0.821	39.191	664.869	-10197.7
16113	Poly(tetrafluoroethylene-co-perfluoro-(alkyl vinyl ether))	PP	82.98	6.403	3.94	0.615	9	10.917	18.195	20.359	17.486	5.921	3.894	3.728	0.575	0.859	0.6	27.134	-1309.86	-8937.76
18104	Poly(tetrafluoroethylene-co-perfluoro-(alkyl vinyl ether))	PP	83.34	6.896	3.94	0.571	6.5	7.884	19.408	22.829	18.284	6.896	3.894	3.168	0.436	0.801	0.406	16.654	-2574.21	-9706.5
20583	Poly(tetrafluoroethylene-co-perfluoro-(alkyl vinyl ether))	PP	82.33	6.896	3.94	0.571	15.5	18.801	21.227	18.801	18.016	6.896	3.94	4.893	0.818	0.958	0.886	61.325	-3046.69	-10677.9
18176	Poly(tetrafluoroethylene-co-perfluoro-(alkyl vinyl ether))	PP	87.74	7.388	3.94	0.533	12.5	15.162	19.408	19.714	18.57	7.788	3.831	4.394	0.7	0.942	0.781	44.413	-1408.98	-9734.04
13994	Poly(tetrafluoroethylene-co-perfluoro-(alkyl vinyl ether))	PP	92.45	7.881	3.94	0.5	14	16.982	25.473	23.474	20.486	7.709	3.94	4.65	0.622	0.873	0.667	52.642	-4329.77	-8110.64
13980	Cotton 14. Yellow Fiber	FB	90.2	8.373	3.94	0.471	8	9.704	18.195	21.271	19.849	6.403	3.94	3.515	0.519	0.933	0.533	22.739	-3508.16	-8108.44
12543	Cotton 3a. Yellow Fiber	FB	88.17	8.866	3.94	0.444	11	13.343	24.26	24.386	21.082	8.567	3.94	4.122	0.531	0.865	0.55	36.663	-2205.26	-7576.49
17559	Poly(tetrafluoroethylene-co-perfluoro-(alkyl vinyl ether))	PP	89.19	8.866	3.94	0.444	19.5	23.653	26.686	21.916	21.05	8.567	3.94	5.488	0.787	0.96	0.886	86.536	-2806.6	-9504.96
21303	Poly(tetrafluoroethylene-co-perfluoro-(alkyl vinyl ether))	PP	92.25	9.851	3.94	0.4	9.5	11.523	26.686	28.147	24.438	9.775	3.94	3.83	0.428	0.868	0.432	29.426	-1141.35	-10937.8
21734	Poly(tetrafluoroethylene-co-perfluoro-(alkyl vinyl ether))	PP	92.75	10.343	3.94	0.381	16	19.408	30.931	26.589	24.179	10.124	3.94	4.971	0.587	0.909	0.627	64.317	-1573.08	-11089.8
17762	Poly(tetrafluoroethylene-co-perfluoro-(alkyl vinyl ether))	PP	84.95	10.836	3.94	0.364	12.5	15.162	32.144	31.262	24.635	9.912	3.94	4.394	0.442	0.788	0.472	44.413	-2812.1	-9580.95
18144	PFA	PP	78.07	13.299	3.94	0.296	16	19.408	43.061	34.487	30.59	13.216	3.94	4.971	0.453	0.887	0.451	64.317	-4523.6	-9717.52
10114	WATER	NP	88.22	25.112	3.956	0.158	35.5	43.061	74.598	62.791	52.254	19.824	3.956	7.405	0.37	0.832	0.577	212.562	-4920.09	-6547.82
16602	Poly(tetrafluoroethylene-co-perfluoro-(alkyl vinyl ether))	PP	90.41	13.437	3.965	0.295	10	12.13	33.963	34.11	29.584	13.239	3.965	3.93	0.362	0.867	0.357	31.779	-5495	-9115.08
15236	Poly(tetrafluoroethylene-co-perfluoro-(alkyl vinyl ether))	PP	91.44	6.611	3.966	0.6	11.5	13.949	21.227	20.626	19.439	6.415	3.886	4.214	0.642	0.942	0.657	39.191	-2750.43	-8596.34
19501	Poly(tetrafluoroethylene-co-perfluoro-(alkyl vinyl ether))	PP	83.79	7.177	3.966	0.553	11.5	13.949	19.408	19.714	18.787	6.896	3.894	4.214	0.672	0.953	0.719	39.191	-4672.29	-10259.4
22268	Poly(tetrafluoroethylene-co-perfluoro-(alkyl vinyl ether))	PP	91.25	8.5	3.966	0.467	8.5	10.31	26.079	28.147	21.634	8.567	3.965	3.623	0.404	0.769	0.395	24.904	1848.82	-11312.3
20715	Poly(tetrafluoroethylene-co-perfluoro-(alkyl vinyl ether))	PP	90.13	17.377	3.966	0.228	17	20.621	48.519	43.455	37.224	14.318	3.966	5.124	0.37	0.857	0.425	70.44	-5525.84	-10709.8
22294	Poly(tetrafluoroethylene-co-perfluoro-(alkyl vinyl ether))	PP	94.78	7.637	3.971	0.52	13	15.769	23.047	22.184	19.696	7.709	3.886	4.481	0.635	0.888	0.684	47.104	-262.47	-11317.8
14935	Poly(tetrafluoroethylene-co-perfluoro-(alkyl vinyl ether))	PP	90.78	7.942	3.971	0.5	11.5	13.949	24.26	25.944	21.526	7.942	3.971	4.214	0.51	0.83	0.575	39.191	-1836.3	-8477.39
18957	Poly(tetrafluoroethylene-co-perfluoro-(alkyl vinyl ether))	PP	87.63	9.164	3.971	0.433	11	13.343	28.505	30.616	22.394	8.866	3.971	4.122	0.423	0.731	0.468	36.663	-5269.22	-10055.6
19742	Poly(tetrafluoroethylene-co-perfluoro-(alkyl vinyl ether))	PP	87.94	6.88	3.983	0.579	5.5	6.671	20.621	25.031	18.436	6.608	3.983	2.914	0.366	0.737	0.324	12.962	-1577.49	-10333.2
13738	Poly(tetrafluoroethylene-co-perfluoro-(alkyl vinyl ether))	PP	80.8	10.153	4.089	0.403	15.5	18.801	31.537	27.234	24.291	10.124	4.089	4.893	0.564	0.892	0.596	61.325	-2913.43	-8019.23
22466	Poly(tetrafluoroethylene-co-perfluoro-(alkyl vinyl ether))	PP	85.76	10.858	4.089	0.377	20	24.26	35.176	29.704	25.583	10.343	4.089	5.558	0.588	0.861	0.69	89.885	752.977	-11409.2
21363	Poly(tetrafluoroethylene-co-perfluoro-(alkyl vinyl ether))	PP	90.43	10.43	4.09	0.392	8	9.704	27.899	29.704	24.418	10.343	4.09	3.515	0.372	0.822	0.348	22.739	-2173.32	-10952.1
18140	Poly(tetrafluoroethylene-co-perfluoro-(alkyl vinyl ether))	PP	90.91	12.021	4.098	0.341	12	14.556	34.57	31.907	27.146	8.811	4.098	4.305	0.424	0.851	0.421	41.775	266.179	-9717.52
15706	Poly(tetrafluoroethylene-co-perfluoro-(alkyl vinyl ether))	PP	91.67	6.696	4.104	0.613	13	15.769	21.227	20.359	18.658	6.608	4.104	4.481	0.691	0.916	0.743	47.104	-2554.39	-8789.08
17266	PFA	PP	77.34	7.992	4.104	0.514	12.5	15.162	25.473	24.119	20.461	7.881	4.104	4.394	0.572	0.848	0.595	44.413	-1421.09	-9403.63
21013	Poly(tetrafluoroethylene-co-perfluoro-(alkyl vinyl ether))	PP	91.92	9.072	4.104	0.452	9	10.917	26.079	26.589	21.648	8.811	4.104	3.728	0.441	0.814	0.419	27.134	-2689.85	-10825.5
22394	Poly(tetrafluoroethylene-co-perfluoro-(alkyl vinyl ether))	PP	75.98	7.74	4.128	0.533	6.5	7.884	22.44	29.059	20.426	7.709	4.128	3.168	0.343	0.703	0.351	16.654	-3792.31	-11387.2
20655	Poly(tetrafluoroethylene-co-perfluoro-(alkyl vinyl ether))	PP	96.67	12.384	4.128	0.333	18.5	22.44	36.389	33.086	27.727	8.811	4.128	5.345	0.508	0.838	0.617	79.965	38.1991	-10688.9
22018	Poly(tetrafluoroethylene-co-perfluoro-(alkyl vinyl ether))	PP	80.17	7.967	4.164	0.523	13.5	16.375	23.653	22.829	20.318	7.709	4.164	4.566	0.628	0.89	0.692	49.848	-231.632	-11207.6
22529	Poly(tetrafluoroethylene-co-perfluoro-(alkyl vinyl ether))	PP	90.35	12.312	4.164	0.338	19.5	23.653	34.57	30.349	27.718	11.821	4.164	5.488	0.568	0.913	0.684	86.536	-4126.02	-11423.5
15584	PFA	PP	86.7	4.179	4.179	1	8.5	10.31	12.736	14.396	13.726	4.433	3.894	3.623	0.791	0.953	0.81	24.904	-5355.13	-8734.01
15538	PFA	PP	81.38	4.528	4.179	0.923	5	6.065	13.343	18.156	14.518	4.528	3.666	2.779	0.481	0.8	0.455	11.236	-5052.25	-8719.69
21477	Poly(tetrafluoroethylene-co-perfluoro-(alkyl vinyl ether))	PP	88.91	4.528	4.179	0.923	6.5	7.884	13.343	16.599	14.094	4.433	4.179	3.168	0.6	0.849	0.591	16.654	-2569.8	-11011.6
12224	POLYSTYRENE HIGH IMPACT	PP	98.92	5.572	4.179	0.75	10	12.13	18.195	20.359	16.125	5.507	4.179	3.93	0.606	0.792	0.667	31.779	-3108.37	-7427.81
19379	Poly(tetrafluoroethylene-co-perfluoro-(alkyl vinyl ether))	PP	93.32	6.269	4.179	0.667	5	6.065	18.801	25.677	17.29	5.91	4.179	2.779	0.34	0.673	0.323	11.236	-4297.83	-10202.1
106	WATER	NP	84.02	6.966	4.179	0.6	12.5	15.162	20.014	20.626	17.682	6.608	4.179	4.394	0.669	0.857	0.758	44.413	-858.302	-2052.1
21607	Poly(tetrafluoroethylene-co-perfluoro-(alkyl vinyl ether))	PP	93.6	8.359	4.179	0.5	8	9.704	23.047	24.386	20.632	8.373	4.179	3.515	0.453	0.846	0.421	22.739	-2451.96	-11056.8
19831	PFA	PP	78.6	7.489	4.185	0.559	11.5	13.949	27.292	27.234	20.366	6.896	4.185	4.214	0.486	0.748	0.511	39.191	-5632.67	-10375
18503	Poly(tetrafluoroethylene-co-perfluoro-(alkyl vinyl ether))	PP	87.93	7.709	4.185	0.543	14.5	17.588	26.079	24.654	20.366	7.788	4.185	4.732	0.603	0.826	0.674	55.488	-5283.54	-9850.78
18280	Cotton 17. White Tea Bag	FB	88.48	9.472	4.185	0.442	12.5	15.162	27.292	27.234	22.017	7.709	4.185	4.394	0.507	0.808	0.556	44.413	-603.89	-9789.11
22495	Poly(tetrafluoroethylene-co-perfluoro-(alkyl vinyl ether))	PP	90.17	14.318	4.185	0.292	11	13.343	40.635	43.455	30.876	12.115	4.185	4.122	0.298	0.711	0.328	36.663	-2204.16	-11414.7
18335	Poly(tetrafluoroethylene-co-perfluoro-(alkyl vinyl ether))	PP	92.03	14.415	4.219	0.293	28.5	34.57	51.552	36.579	33.83	14.284	4.219	6.634	0.57	0.925	0.671	152.901	-5208.65	-9810.03
16132	Poly(tetrafluoroethylene-co-perfluoro-(alkyl vinyl ether))	PP	93.37	19.899	4.25	0.214	23	27.899	57.616	48.773	42.243	13.216	4.25	5.96	0.384	0.866	0.484	110.85	-1182.1	-8948.77
20677	Poly(tetrafluoroethylene-co-perfluoro-(alkyl vinyl ether))	PP	90.32	5.342	4.274	0.8	6.5	7.884	15.769	19.714	15.755	5.224	4.274	3.168	0.505	0.799	0.5	16.654	412.659	-10695.5
19672	Poly(tetrafluoroethylene-co-perfluoro-(alkyl vinyl ether))	PP	80.52	6.411	4.274	0.667	6	7.278	18.801	23.096	17.166	6.608	4.179	3.044	0.414	0.743	0.387	14.77	-4067.64	-10318.9
19752	Poly(tetrafluoroethylene-co-perfluoro-(alkyl vinyl ether))	PP	91.18	9.616	4.274	0.444	18.5	22.44	29.718	25.031	22.598	7.009	4.274	5.345	0.671	0.903	0.755	79.965	-6.95635	-10335.4
15968	Poly(tetrafluoroethylene-co-perfluoro-(alkyl vinyl ether))	PP	91.17	11.219	4.274	0.381	9	10.917	31.537	31.529	26.681	11.145	4.274	3.728	0.371	0.846	0.346	27.134	-1581.89	-8870.58
19076	Poly(tetrafluoroethylene-co-perfluoro-(alkyl vinyl ether))	PP	85.52	14.424	4.274	0.296	22	26.686	47.306	37.225	33.352	14.318	4.274	5.829	0.492	0.896	0.564	103.7	-722.836	-10083.2
10206	WATER	NP	84.56	5.498	4.276	0.778	6.5	7.884	16.375	19.714	15.683	5.418	4.276	3.168	0.505	0.796	0.481	16.654	-2753.73	-6599.59
12466	PFA	PP	85.17	7.026	4.276	0.609	9.5	11.523	26.079	29.059	19.743	7.009	4.276	3.83	0.414	0.679	0.442	29.426	-3258.15	-7523.62
22548	PLASTORIT (R) SUPER	CSF	91.52	7.637	4.276	0.56	14	16.982	23.653	23.474	19.525	7.388	4.276	4.65	0.622	0.832	0.718	52.642	-1228.36	-11432.3
20731	Poly(tetrafluoroethylene-co-perfluoro-(alkyl vinyl ether))	PP	75.19	8.858	4.276	0.483	13.5	16.375	29.111	25.031	22.142	8.567	4.276	4.566	0.573	0.885	0.563	49.848	-3036.78	-10716.4
16521	Poly(tetrafluoroethylene-co-perfluoro-(alkyl vinyl ether))	PP	89.03	21.62	4.292	0.199	37.5	45.487	77.631	53.445	46.766	19.549	4.292	7.61	0.447	0.875	0.586	230.776	-91.7605	-9086.44
16849	Poly(tetrafluoroethylene-co-perfluoro-(alkyl vinyl ether))	PP	87.68	7.363	4.295	0.583	8.5	10.31	21.834	25.031	18.784	7.009	4.295	3.623	0.455	0.75	0.472	24.904	-1073.07	-9229.62
15118	SILICON(IV) OXIDE	PP	94.38	8.794	4.295	0.488	19	23.047	31.537	25.677	22.912	8.866	4.295	5.417	0.663	0.892	0.731	83.229	-3757.06	-8565.5
9290	Cotton 17. White Tea Bag	FB	89.17	9.408	4.295	0.457	16	19.408	28.505	26.589	22.544	8.811	4.295	4.971	0.587	0.848	0.681	64.317	-3181.06	-6213.01
19739	Poly(tetrafluoroethylene-co-perfluoro-(alkyl vinyl ether))	PP	81.21	19.225	4.295	0.223	21.5	26.079	57.616	45.39	40.82	11.753	4.295	5.762	0.399	0.899	0.453	100.185	-103.875	-10334.3
18523	Poly(tetrafluoroethylene-co-perfluoro-(alkyl vinyl ether))	PP	89.87	6.264	4.32	0.69	14.5	17.588	21.227	18.801	18.062	6.608	4.32	4.732	0.791	0.961	0.829	55.488	-5080.89	-9860.69
11283	PFA	PP	91.26	6.422	4.344	0.676	10	12.13	20.621	22.184	18.547	6.23	4.344	3.93	0.557	0.836	0.588	31.779	-3052.2	-7011.49
14927	SILWET L-7600	CSF	87.82	11.045	4.345	0.393	4.5	5.458	26.079	28.902	24.858	7.009	4.345	2.636	0.287	0.86	0.209	9.593	-1112.71	-8472.99
13834	Cotton 17. White Tea Bag	FB	88.31	9.38	4.387	0.468	12	14.556	26.686	26.589	22.478	8.811	4.387	4.305	0.509	0.845	0.545	41.775	-2796.68	-8067.69
17623	PFA	PP	84.42	4.405	4.405	1	12	14.556	15.769	15.041	14.764	4.673	4.179	4.305	0.899	0.982	0.923	41.775	-5991.71	-9538
14368	Poly(tetrafluoroethylene-co-perfluoro-(alkyl vinyl ether))	PP	91.71	4.405	4.405	1	12.5	15.162	16.375	15.686	15.294	4.925	4.405	4.394	0.88	0.975	0.926	44.413	-6004.92	-8268.14
19772	Poly(tetrafluoroethylene-co-perfluoro-(alkyl vinyl ether))	PP	89.64	4.405	4.405	1	14	16.982	16.982	15.041	15.041	4.673	4.405	4.65	0.971	1	1	52.642	-1057.65	-10342
18597	Poly(tetrafluoroethylene-co-perfluoro-(alkyl vinyl ether))	PP	88.6	4.405	4.405	1	9.5	11.523	14.556	15.686	14.764	5.451	3.831	3.83	0.767	0.941	0.792	29.426	-5506.01	-9911.36
19591	Poly(tetrafluoroethylene-co-perfluoro-(alkyl vinyl ether))	PP	86.59	4.405	4.405	1	4.5	5.458	14.556	21.916	14.649	5.451	3.894	2.636	0.378	0.668	0.375	9.593	-2607.25	-10297.9
15637	Poly(tetrafluoroethylene-co-perfluoro-(alkyl vinyl ether))	PP	86.04	4.405	4.405	1	15	18.195	18.195	16.331	16.331	5.451	4.405	4.813	0.926	1	1	58.382	-2243.8	-8753.83
20719	Poly(tetrafluoroethylene-co-perfluoro-(alkyl vinyl ether))	PP	83.49	4.405	4.405	1	12	14.556	15.162	15.041	14.845	4.673	4.405	4.305	0.899	0.987	0.96	41.775	381.821	-10709.8
17782	Poly(tetrafluoroethylene-co-perfluoro-(alkyl vinyl ether))	PP	83.04	4.405	4.405	1	8.5	10.31	15.769	19.714	15.49	4.925	4.405	3.623	0.577	0.786	0.654	24.904	-4035.71	-9584.25
22623	Poly(tetrafluoroethylene-co-perfluoro-(alkyl vinyl ether))	PP	82.54	4.405	4.405	1	8	9.704	15.162	19.069	15.294	4.925	4.405	3.515	0.579	0.802	0.64	22.739	-423.268	-11483
19625	Poly(tetrafluoroethylene-co-perfluoro-(alkyl vinyl ether))	PP	76.61	4.405	4.405	1	12.5	15.162	16.375	15.686	15.294	4.925	4.405	4.394	0.88	0.975	0.926	44.413	-1871.55	-10308.9
15525	Poly(tetrafluoroethylene-co-perfluoro-(alkyl vinyl ether))	PP	76.36	4.405	4.405	1	11.5	13.949	16.982	17.889	16.656	4.405	4.274	4.214	0.74	0.931	0.821	39.191	-1541.14	-8716.39
21768	Cotton 14. Yellow Fiber	FB	88.67	5.507	4.405	0.8	14.5	17.588	20.014	18.801	17.611	5.507	4.179	4.732	0.791	0.937	0.879	55.488	-3211.89	-11108.5
15976	WATER	NP	85.39	5.507	4.405	0.8	16	19.408	20.621	17.244	16.851	5.507	4.405	4.971	0.906	0.977	0.941	64.317	345.477	-8876.08
419	WATER	NP	82.76	5.507	4.405	0.8	14	16.982	20.621	20.359	17.244	5.507	4.405	4.65	0.718	0.847	0.824	52.642	-44.4024	-2301.01
3497	WATER	NP	77.72	5.507	4.405	0.8	11.5	13.949	20.014	21.004	17.643	5.507	4.276	4.214	0.63	0.84	0.697	39.191	773.903	-3805.46
19277	PFA	PP	92.57	5.507	4.405	0.8	16	19.408	20.014	17.244	17.048	6.23	4.405	4.971	0.906	0.989	0.97	64.317	-4138.13	-10176.8
21144	PFA	PP	83.28	5.507	4.405	0.8	12	14.556	20.014	20.359	16.77	5.507	4.405	4.305	0.664	0.824	0.727	41.775	-4704.23	-10881.6
20838	PFA	PP	79.56	5.507	4.405	0.8	9	10.917	19.408	23.474	16.851	6.23	4.405	3.728	0.499	0.718	0.563	27.134	-4132.62	-10778.1
17603	PFA	PP	78.36	5.507	4.405	0.8	6.5	7.884	17.588	21.538	16.353	5.507	4.405	3.168	0.462	0.759	0.448	16.654	-6147	-9530.29
19258	Poly(tetrafluoroethylene-co-perfluoro-(alkyl vinyl ether))	PP	93.45	5.507	4.405	0.8	8	9.704	13.949	19.069	17.048	4.405	3.894	3.515	0.579	0.894	0.696	22.739	-476.133	-10170.2
20667	Poly(tetrafluoroethylene-co-perfluoro-(alkyl vinyl ether))	PP	92.15	5.507	4.405	0.8	13.5	16.375	20.621	19.714	17.415	6.23	4.405	4.566	0.728	0.883	0.794	49.848	-5510.42	-10693.3
13517	Poly(tetrafluoroethylene-co-perfluoro-(alkyl vinyl ether))	PP	92.06	5.507	4.405	0.8	10.5	12.736	20.014	21.004	17.219	5.91	4.179	4.027	0.602	0.82	0.636	34.192	-1710.75	-7963.06
21787	Poly(tetrafluoroethylene-co-perfluoro-(alkyl vinyl ether))	PP	91.35	5.507	4.405	0.8	13	15.769	17.588	17.244	16.655	6.23	3.94	4.481	0.816	0.966	0.897	47.104	-3127.09	-11122.8
19438	Poly(tetrafluoroethylene-co-perfluoro-(alkyl vinyl ether))	PP	90.56	5.507	4.405	0.8	8	9.704	19.408	23.474	17.415	5.572	4.405	3.515	0.47	0.742	0.5	22.739	-6079.82	-10223
17702	Poly(tetrafluoroethylene-co-perfluoro-(alkyl vinyl ether))	PP	90.48	5.507	4.405	0.8	16	19.408	20.621	17.244	16.851	5.507	4.405	4.971	0.906	0.977	0.941	64.317	-5104.02	-9568.84
20413	Poly(tetrafluoroethylene-co-perfluoro-(alkyl vinyl ether))	PP	89.71	5.507	4.405	0.8	9	10.917	16.375	19.069	16.976	5.507	3.524	3.728	0.614	0.89	0.667	27.134	-2281.25	-10592
16125	Poly(tetrafluoroethylene-co-perfluoro-(alkyl vinyl ether))	PP	89.42	5.507	4.405	0.8	15.5	18.801	19.408	16.599	16.402	5.507	4.405	4.893	0.926	0.988	0.969	61.325	-2117.15	-8942.17
22661	Poly(tetrafluoroethylene-co-perfluoro-(alkyl vinyl ether))	PP	88.87	5.507	4.405	0.8	13	15.769	16.982	17.244	16.998	5.507	3.894	4.481	0.816	0.986	0.929	47.104	-1787.84	-11498.4
20365	Poly(tetrafluoroethylene-co-perfluoro-(alkyl vinyl ether))	PP	88.76	5.507	4.405	0.8	11	13.343	16.375	17.244	16.321	5.507	4.405	4.122	0.751	0.946	0.815	36.663	1586.7	-10570
21757	Poly(tetrafluoroethylene-co-perfluoro-(alkyl vinyl ether))	PP	88.03	5.507	4.405	0.8	13	15.769	18.801	18.156	16.802	5.91	4.276	4.481	0.775	0.925	0.839	47.104	1160.48	-11100.8
12251	Poly(tetrafluoroethylene-co-perfluoro-(alkyl vinyl ether))	PP	84.98	5.507	4.405	0.8	16	19.408	20.014	17.244	17.048	5.507	4.405	4.971	0.906	0.989	0.97	64.317	-3664.55	-7447.63
21807	Poly(tetrafluoroethylene-co-perfluoro-(alkyl vinyl ether))	PP	84.14	5.507	4.405	0.8	8	9.704	16.982	22.184	16.851	5.507	3.894	3.515	0.498	0.76	0.571	22.739	-5428.92	-11139.4
16646	Poly(tetrafluoroethylene-co-perfluoro-(alkyl vinyl ether))	PP	80.83	5.507	4.405	0.8	18	21.834	21.834	17.244	17.244	5.507	4.405	5.273	0.961	1	1	76.745	-2366.05	-9137.11
18804	Poly(tetrafluoroethylene-co-perfluoro-(alkyl vinyl ether))	PP	79.81	5.507	4.405	0.8	8	9.704	19.408	22.562	17.138	5.507	4.405	3.515	0.489	0.76	0.5	22.739	1452.34	-9969.73
14641	SILICON(IV) OXIDE	PP	99.07	5.507	4.405	0.8	16	19.408	20.014	17.244	17.048	6.23	4.405	4.971	0.906	0.989	0.97	64.317	332.26	-8367.26
5139	WATER	NP	75.69	5.727	4.405	0.769	12.5	15.162	18.801	18.423	17.048	5.507	4.405	4.394	0.749	0.925	0.806	44.413	-4428.89	-4489.4
14159	SILWET L-7600	CSF	88.12	6.608	4.405	0.667	6.5	7.884	21.227	25.031	18.278	6.608	4.405	3.168	0.398	0.73	0.371	16.654	-1934.32	-8193.25
19432	Cotton 3a. Yellow Fiber	FB	81.23	6.608	4.405	0.667	15	18.195	20.621	18.156	17.665	5.498	4.405	4.813	0.833	0.973	0.882	58.382	-4561.05	-10219.7
22039	AMMONIUM NITRATE	NP	81.07	6.608	4.405	0.667	16	19.408	22.44	19.446	18.733	6.608	4.405	4.971	0.803	0.963	0.865	64.317	-3066.51	-11216.5
13307	WATER	NP	79.3	6.608	4.405	0.667	16.5	20.014	23.653	19.714	18.409	6.608	4.405	5.048	0.804	0.934	0.846	67.355	-4065.44	-7860.64
19883	Poly(tetrafluoroethylene-co-perfluoro-(alkyl vinyl ether))	PP	92.68	6.608	4.405	0.667	18.5	22.44	25.473	21.004	19.895	6.608	4.405	5.345	0.799	0.947	0.881	79.965	34.8951	-10400.4
17773	Poly(tetrafluoroethylene-co-perfluoro-(alkyl vinyl ether))	PP	90.24	6.608	4.405	0.667	10.5	12.736	15.769	18.801	18.203	5.342	3.831	4.027	0.673	0.968	0.808	34.192	-2443.15	-9583.15
15472	Poly(tetrafluoroethylene-co-perfluoro-(alkyl vinyl ether))	PP	84.84	6.608	4.405	0.667	5.5	6.671	21.834	25.031	19.824	6.608	4.405	2.914	0.366	0.792	0.306	12.962	-4644.75	-8705.37
19623	Poly(tetrafluoroethylene-co-perfluoro-(alkyl vinyl ether))	PP	81.58	6.608	4.405	0.667	16	19.408	22.44	19.446	18.801	6.608	4.405	4.971	0.803	0.967	0.865	64.317	509.578	-10307.8
20566	Poly(tetrafluoroethylene-co-perfluoro-(alkyl vinyl ether))	PP	84.89	7.709	4.405	0.571	19	23.047	25.473	20.359	19.721	7.709	4.405	5.417	0.836	0.969	0.905	83.229	-2665.62	-10672.4
19486	PLASTORIT (R) SUPER	CSF	97.6	8.811	4.405	0.5	14.5	17.588	29.111	26.322	23.248	8.811	4.236	4.732	0.565	0.883	0.604	55.488	-3270.27	-10248.4
19275	Cotton 14. Yellow Fiber	FB	92.38	8.811	4.405	0.5	11.5	13.949	23.653	26.322	22.444	8.548	4.405	4.214	0.503	0.853	0.59	39.191	-812.045	-10177.9
18659	Cotton 14. Yellow Fiber	FB	86.29	8.811	4.405	0.5	15	18.195	32.144	27.879	23.904	8.811	4.405	4.813	0.542	0.857	0.566	58.382	-4952.03	-9937.79
1839	WATER	NP	82.01	8.811	4.405	0.5	7	8.491	28.505	31.907	21.973	8.373	4.405	3.288	0.324	0.689	0.298	18.612	-691.998	-3098.39
9857	POLYOXYETHYLENE(20) SORBITAN MONOOLEATE	PP	82.38	8.811	4.405	0.5	19	23.047	27.292	22.562	21.393	8.811	4.405	5.417	0.754	0.948	0.844	83.229	-1654.58	-6440.99
14157	Cotton 3a. Yellow Fiber	FB	85.23	9.031	4.405	0.488	13	15.769	26.686	26.589	22.522	8.373	4.405	4.481	0.529	0.847	0.591	47.104	-4794.54	-8195.45
5038	WATER	NP	77.37	9.912	4.405	0.444	21.5	26.079	36.389	28.524	25.809	9.912	4.405	5.762	0.635	0.905	0.717	100.185	-5642.58	-4428.82
18457	Poly(tetrafluoroethylene-co-perfluoro-(alkyl vinyl ether))	PP	94.09	9.912	4.405	0.444	21.5	26.079	35.176	31.64	25.213	9.912	4.405	5.762	0.572	0.797	0.741	100.185	346.578	-9832.06
15885	Poly(tetrafluoroethylene-co-perfluoro-(alkyl vinyl ether))	PP	91.8	9.912	4.405	0.444	13	15.769	36.996	34.11	26.322	9.912	4.405	4.481	0.413	0.772	0.426	47.104	-3416.75	-8843.04
14696	Poly(tetrafluoroethylene-co-perfluoro-(alkyl vinyl ether))	PP	91.38	10.132	4.405	0.435	17.5	21.227	29.718	25.944	23.659	10.124	4.405	5.199	0.63	0.912	0.714	73.57	-3488.33	-8398.1
16368	Cotton 3a. Yellow Fiber	FB	86.39	11.014	4.405	0.4	14	16.982	30.324	27.879	24.484	7.788	4.405	4.65	0.524	0.878	0.56	52.642	-1798.86	-9023.67
20890	Poly(tetrafluoroethylene-co-perfluoro-(alkyl vinyl ether))	PP	94.8	11.014	4.405	0.4	21.5	26.079	36.389	29.971	25.456	9.851	4.405	5.762	0.604	0.849	0.717	100.185	537.112	-10800.1
18608	Poly(tetrafluoroethylene-co-perfluoro-(alkyl vinyl ether))	PP	86.17	11.014	4.405	0.4	19	23.047	35.176	30.994	25.331	11.014	4.405	5.417	0.549	0.817	0.655	83.229	-2447.55	-9916.86
17563	Poly(tetrafluoroethylene-co-perfluoro-(alkyl vinyl ether))	PP	81.61	18.723	4.405	0.235	22	26.686	53.978	48.773	39.59	14.318	4.405	5.829	0.375	0.812	0.494	103.7	-1316.47	-9508.26
20747	Poly(tetrafluoroethylene-co-perfluoro-(alkyl vinyl ether))	PP	88.02	4.433	4.433	1	5	6.065	15.769	21.271	15.169	5.507	3.894	2.779	0.41	0.713	0.385	11.236	1623.05	-10722
14703	Poly(tetrafluoroethylene-co-perfluoro-(alkyl vinyl ether))	PP	91.49	5.418	4.433	0.818	10	12.13	17.588	18.156	16.655	5.507	4.405	3.93	0.68	0.917	0.69	31.779	-2949.77	-8400.3
17833	SILICON(IV) OXIDE	PP	98.72	5.418	4.433	0.818	12.5	15.162	21.834	20.626	18.038	5.507	4.433	4.394	0.669	0.875	0.694	44.413	-1093.99	-9609.59
18512	Poly(tetrafluoroethylene-co-perfluoro-(alkyl vinyl ether))	PP	93.23	5.91	4.433	0.75	16	19.408	21.834	18.156	17.371	6.23	4.433	4.971	0.86	0.957	0.889	64.317	-562.038	-9855.19
9920	ARSENIC(III) SULFIDE HYDRATE	CSF	76.51	6.896	4.433	0.643	15	18.195	23.653	20.359	18.651	6.896	4.433	4.813	0.743	0.916	0.769	58.382	-4045.62	-6478.44
15299	Poly(tetrafluoroethylene-co-perfluoro-(alkyl vinyl ether))	PP	93.68	7.388	4.433	0.6	16.5	20.014	27.899	25.031	20.811	7.709	4.433	5.048	0.634	0.831	0.717	67.355	-2413.41	-8617.27
18755	Poly(tetrafluoroethylene-co-perfluoro-(alkyl vinyl ether))	PP	85.21	8.373	4.433	0.529	17.5	21.227	25.473	21.916	20.935	8.567	4.433	5.199	0.745	0.955	0.833	73.57	-494.856	-9955.41
16613	Poly(tetrafluoroethylene-co-perfluoro-(alkyl vinyl ether))	PP	91.6	12.806	4.433	0.346	18	21.834	37.602	31.907	28.37	12.46	4.433	5.273	0.519	0.889	0.581	76.745	-1953.05	-9122.79
22436	PFA	PP	79.83	13.299	4.433	0.333	14	16.982	40.028	37.225	29.801	12.46	4.433	4.65	0.392	0.801	0.424	52.642	-3933.28	-11399.3
20608	Poly(tetrafluoroethylene-co-perfluoro-(alkyl vinyl ether))	PP	94.4	15.877	4.436	0.279	18	21.834	46.093	40.34	34.016	13.216	4.436	5.273	0.411	0.843	0.474	76.745	-4370.52	-10686.7
20032	Poly(tetrafluoroethylene-co-perfluoro-(alkyl vinyl ether))	PP	92.68	10.664	4.472	0.419	10.5	12.736	35.783	35.289	25.475	9.851	4.472	4.027	0.358	0.722	0.356	34.192	-3412.34	-10448.8
18111	Poly(tetrafluoroethylene-co-perfluoro-(alkyl vinyl ether))	PP	83.21	12.556	4.472	0.356	30.5	36.996	43.667	31.262	28.755	12.46	4.472	6.863	0.69	0.92	0.847	169.275	27.1856	-9707.61
13001	Cotton 3a. Yellow Fiber	FB	88.86	9.203	4.499	0.489	7	8.491	32.75	34.11	23.491	8.373	4.433	3.288	0.303	0.689	0.259	18.612	-2667.83	-7742.79
20050	Poly(tetrafluoroethylene-co-perfluoro-(alkyl vinyl ether))	PP	84.65	10.441	4.512	0.432	24	29.111	40.635	27.879	26.555	9.912	4.512	6.088	0.686	0.952	0.716	118.157	-716.228	-10453.2
19654	Poly(tetrafluoroethylene-co-perfluoro-(alkyl vinyl ether))	PP	93.28	6.269	4.528	0.722	15	18.195	20.621	18.156	17.486	6.608	4.405	4.813	0.833	0.963	0.882	58.382	-5355.13	-10317.8
21505	Poly(tetrafluoroethylene-co-perfluoro-(alkyl vinyl ether))	PP	76.22	8.359	4.528	0.542	15	18.195	26.079	25.299	20.798	6.23	4.405	4.813	0.598	0.822	0.698	58.382	1249.69	-11025.9
15601	PLASTORIT (R) SUPER	CSF	97.73	7.933	4.533	0.571	17.5	21.227	27.899	21.916	20.818	7.788	4.533	5.199	0.745	0.95	0.761	73.57	-4696.52	-8741.72
18599	Poly(tetrafluoroethylene-co-perfluoro-(alkyl vinyl ether))	PP	88.62	10.388	4.533	0.436	23	27.899	33.357	26.589	24.578	10.124	4.533	5.96	0.704	0.924	0.836	110.85	-5756.02	-9916.86
14171	Poly(tetrafluoroethylene-co-perfluoro-(alkyl vinyl ether))	PP	90.08	19.455	4.533	0.233	26	31.537	69.14	55.003	42.253	15.419	4.533	6.337	0.362	0.768	0.456	133.23	-3190.97	-8198.75
22210	Poly(tetrafluoroethylene-co-perfluoro-(alkyl vinyl ether))	PP	92.28	7.344	4.536	0.618	8.5	10.31	21.834	25.031	19.495	7.709	4.274	3.623	0.455	0.779	0.472	24.904	-2172.22	-11298
21611	Poly(tetrafluoroethylene-co-perfluoro-(alkyl vinyl ether))	PP	88.71	13.977	4.539	0.325	16	19.408	41.241	39.427	31.349	14.018	4.539	4.971	0.396	0.795	0.471	64.317	-1102.8	-11054.6
21266	Poly(tetrafluoroethylene-co-perfluoro-(alkyl vinyl ether))	PP	93.28	14.972	4.54	0.303	24	29.111	48.519	36.312	33.295	14.797	4.54	6.088	0.527	0.917	0.6	118.157	461.119	-10931.2
21776	PFA	PP	84.43	7.479	4.541	0.607	12.5	15.162	24.866	23.741	19.964	7.314	4.405	4.394	0.581	0.841	0.61	44.413	-5041.24	-11117.3
18290	Poly(tetrafluoroethylene-co-perfluoro-(alkyl vinyl ether))	PP	85.27	9.883	4.541	0.459	9	10.917	28.505	28.414	23.549	7.788	4.541	3.728	0.412	0.829	0.383	27.134	-3367.18	-9796.82
19967	Poly(tetrafluoroethylene-co-perfluoro-(alkyl vinyl ether))	PP	91.55	5.193	4.582	0.882	7.5	9.097	16.982	19.714	15.879	5.224	4.405	3.403	0.542	0.806	0.536	20.641	1901.69	-10434.5
21019	PFA	PP	85.86	6.109	4.582	0.75	12.5	15.162	21.834	20.626	18.3	6.608	4.582	4.394	0.669	0.887	0.694	44.413	-1954.15	-10822.2
17858	Poly(tetrafluoroethylene-co-perfluoro-(alkyl vinyl ether))	PP	90.17	6.109	4.582	0.75	4.5	5.458	18.801	22.829	17.322	6.23	4.433	2.636	0.363	0.759	0.29	9.593	-969.539	-9621.7
10121	WATER	NP	75.33	7.637	4.582	0.6	15	18.195	23.653	22.562	19.917	7.788	4.582	4.813	0.67	0.883	0.769	58.382	1630.76	-6543.42
20071	Poly(tetrafluoroethylene-co-perfluoro-(alkyl vinyl ether))	PP	87.58	8.247	4.582	0.556	13.5	16.375	26.686	25.944	21.229	8.373	4.582	4.566	0.553	0.818	0.614	49.848	524.997	-10464.2
21701	Poly(tetrafluoroethylene-co-perfluoro-(alkyl vinyl ether))	PP	91.72	9.469	4.582	0.484	22.5	27.292	36.389	28.147	24.126	9.345	4.582	5.895	0.658	0.857	0.75	107.255	1371.94	-11072.2
21645	PLASTORIT (R) SUPER	CSF	97.88	9.775	4.582	0.469	20.5	24.866	29.718	24.119	23.351	9.345	4.582	5.627	0.733	0.968	0.837	93.277	-4839.69	-11062.3
19936	Poly(tetrafluoroethylene-co-perfluoro-(alkyl vinyl ether))	PP	91.07	10.691	4.582	0.429	14.5	17.588	32.144	30.349	24.348	7.709	4.582	4.732	0.49	0.802	0.547	55.488	-3791.21	-10430.1
18766	Poly(tetrafluoroethylene-co-perfluoro-(alkyl vinyl ether))	PP	90.79	11.913	4.582	0.385	12	14.556	38.815	37.225	27.567	11.682	4.582	4.305	0.363	0.741	0.375	41.775	-5490.59	-9956.51
19065	Poly(tetrafluoroethylene-co-perfluoro-(alkyl vinyl ether))	PP	96.28	13.135	4.582	0.349	19.5	23.653	35.783	31.262	28.687	9.912	4.582	5.488	0.551	0.918	0.661	86.536	-1415.59	-10084.3
21028	Polystyrene 1. Brown Coffee Cup Lid	PP	88	13.135	4.582	0.349	23.5	28.505	43.667	35.289	29.671	9.912	4.582	6.024	0.536	0.841	0.653	114.484	-4485.06	-10825.5
21574	Poly(tetrafluoroethylene-co-perfluoro-(alkyl vinyl ether))	PP	85.33	19.308	4.602	0.238	12	14.556	62.468	59.408	42.265	18.717	4.602	4.305	0.228	0.711	0.233	41.775	-5.855	-11049.1
17065	Poly(tetrafluoroethylene-co-perfluoro-(alkyl vinyl ether))	PP	81.6	12.803	4.609	0.36	18	21.834	49.732	42.542	30.086	11.014	4.609	5.273	0.389	0.707	0.439	76.745	10.6653	-9330.94
21435	PFA	PP	88.71	7.049	4.626	0.656	7.5	9.097	25.473	25.031	19.836	6.72	4.626	3.403	0.427	0.792	0.357	20.641	1626.35	-10981.9
18080	Poly(tetrafluoroethylene-co-perfluoro-(alkyl vinyl ether))	PP	80.75	9.912	4.626	0.467	6	7.278	29.718	33.732	23.8	8.707	4.582	3.044	0.284	0.706	0.245	14.77	-2427.73	-9705.4
20330	Poly(tetrafluoroethylene-co-perfluoro-(alkyl vinyl ether))	PP	88.8	10.871	4.659	0.429	21.5	26.079	41.241	34.377	27.598	10.903	4.659	5.762	0.527	0.803	0.632	100.185	-1607.22	-10564.5
22093	Poly(tetrafluoroethylene-co-perfluoro-(alkyl vinyl ether))	PP	92.23	14.335	4.659	0.325	15	18.195	49.732	44.367	32.598	13.216	4.659	4.813	0.341	0.735	0.366	58.382	-2038.95	-11250.6
15972	Poly(tetrafluoroethylene-co-perfluoro-(alkyl vinyl ether))	PP	81.46	20.514	4.662	0.227	46.5	56.403	87.334	55.27	47.381	20.248	4.662	8.474	0.482	0.857	0.646	318.657	-1335.19	-8874.98
16600	Poly(tetrafluoroethylene-co-perfluoro-(alkyl vinyl ether))	PP	89.46	4.673	4.673	1	6	7.278	18.195	21.271	16.228	5.507	4.582	3.044	0.45	0.763	0.4	14.77	-1368.23	-9113.98
22129	Poly(tetrafluoroethylene-co-perfluoro-(alkyl vinyl ether))	PP	87.79	4.673	4.673	1	11	13.343	16.375	16.866	15.365	4.673	4.405	4.122	0.768	0.911	0.815	36.663	-1688.72	-11274.8
17644	Poly(tetrafluoroethylene-co-perfluoro-(alkyl vinyl ether))	PP	84.62	4.673	4.673	1	9	10.917	13.343	15.953	15.437	5.507	4.007	3.728	0.734	0.968	0.818	27.134	-5981.8	-9546.81
10096	ADDITOL XL 123	CSF	83.93	5.451	4.673	0.857	10	12.13	16.982	18.156	16.645	5.507	4.673	3.93	0.68	0.917	0.714	31.779	-2925.54	-6523.59
17793	PFA	PP	87.62	5.451	4.673	0.857	15.5	18.801	20.014	17.511	17.119	5.451	4.405	4.893	0.878	0.978	0.939	61.325	575.659	-9588.66
16954	Poly(tetrafluoroethylene-co-perfluoro-(alkyl vinyl ether))	PP	89.81	5.451	4.673	0.857	17.5	21.227	21.834	17.511	17.315	5.507	4.673	5.199	0.933	0.989	0.972	73.57	-1543.34	-9278.08
11022	CALCIUM PHOSPHATE	NP	77.27	6.23	4.673	0.75	6	7.278	20.014	22.562	17.836	6.23	4.673	3.044	0.424	0.791	0.364	14.77	-5050.05	-6933.3
19419	Poly(tetrafluoroethylene-co-perfluoro-(alkyl vinyl ether))	PP	88.58	6.23	4.673	0.75	17.5	21.227	23.047	19.714	19.069	6.23	4.405	5.199	0.828	0.967	0.921	73.57	-3576.44	-10214.2
21779	Poly(tetrafluoroethylene-co-perfluoro-(alkyl vinyl ether))	PP	85.76	6.23	4.673	0.75	5.5	6.671	20.014	25.944	18.355	6.23	4.274	2.914	0.353	0.708	0.333	12.962	-5852.94	-11116.2
18024	Poly(tetrafluoroethylene-co-perfluoro-(alkyl vinyl ether))	PP	94.3	7.009	4.673	0.667	12.5	15.162	22.44	22.451	19.468	7.009	4.405	4.394	0.615	0.867	0.676	44.413	-3268.06	-9694.39
15523	Poly(tetrafluoroethylene-co-perfluoro-(alkyl vinyl ether))	PP	92.01	7.009	4.673	0.667	12	14.556	22.44	22.184	19.121	6.72	4.673	4.305	0.61	0.862	0.649	41.775	-2823.12	-8716.39
21860	Poly(tetrafluoroethylene-co-perfluoro-(alkyl vinyl ether))	PP	90.56	7.009	4.673	0.667	7.5	9.097	23.653	25.944	18.951	7.009	4.582	3.403	0.412	0.73	0.385	20.641	-965.133	-11157
20082	Poly(tetrafluoroethylene-co-perfluoro-(alkyl vinyl ether))	PP	85.8	7.009	4.673	0.667	17.5	21.227	22.44	19.714	19.321	7.009	4.673	5.199	0.828	0.98	0.946	73.57	1525.03	-10467.5
7137	WATER	NP	80.03	7.788	4.673	0.6	21.5	26.079	29.718	21.916	21.075	7.788	4.673	5.762	0.826	0.962	0.878	100.185	-2449.76	-5322.02
14679	Polypropylene 15. Clear Cling Wrap	PP	96.48	7.788	4.673	0.6	14	16.982	23.653	23.474	20.612	7.788	4.433	4.65	0.622	0.878	0.718	52.642	-4389.24	-8388.19
16549	Poly(tetrafluoroethylene-co-perfluoro-(alkyl vinyl ether))	PP	90.62	8.567	4.673	0.545	22.5	27.292	27.899	22.829	22.633	8.866	4.673	5.895	0.811	0.991	0.978	107.255	-5662.4	-9091.95
9115	WATER	NP	82.97	9.345	4.673	0.5	23	27.899	30.931	23.474	22.365	6.608	4.673	5.96	0.798	0.953	0.902	110.85	-3743.85	-6131.51
22032	Poly(tetrafluoroethylene-co-perfluoro-(alkyl vinyl ether))	PP	82.46	9.345	4.673	0.5	15.5	18.801	30.931	28.147	23.281	9.358	4.673	4.893	0.546	0.827	0.608	61.325	-601.687	-11209.9
14976	Poly(tetrafluoroethylene-co-perfluoro-(alkyl vinyl ether))	PP	81.72	9.345	4.673	0.5	11	13.343	35.176	28.792	24.906	9.345	4.673	4.122	0.45	0.865	0.379	36.663	-1249.28	-8495.02
4583	Polystyrene 1. Brown Coffee Cup Lid	PP	80.32	9.345	4.673	0.5	15	18.195	28.505	26.589	22.445	8.373	4.673	4.813	0.569	0.844	0.638	58.382	-5757.12	-4265.82
8561	WATER	NP	81.19	10.124	4.673	0.462	24.5	29.718	38.815	28.147	26.135	9.912	4.644	6.151	0.687	0.929	0.766	121.869	47.0099	-5896.92
22094	Poly(tetrafluoroethylene-co-perfluoro-(alkyl vinyl ether))	PP	93.71	10.124	4.673	0.462	10	12.13	27.899	29.704	24.433	10.124	4.673	3.93	0.416	0.823	0.435	31.779	-1816.48	-11252.8
21998	Poly(tetrafluoroethylene-co-perfluoro-(alkyl vinyl ether))	PP	78.3	10.124	4.673	0.462	26.5	32.144	38.815	28.147	25.355	10.124	4.673	6.397	0.714	0.901	0.828	137.092	20.5775	-11193.3
22663	XYLOOLIGOSACCHARIDES	NP	82.09	10.903	4.673	0.429	17.5	21.227	36.996	34.377	26.633	10.903	4.673	5.199	0.475	0.775	0.574	73.57	-4108.39	-11500.6
13654	Poly(tetrafluoroethylene-co-perfluoro-(alkyl vinyl ether))	PP	96.01	10.903	4.673	0.429	15	18.195	36.996	32.819	26.65	10.903	4.673	4.813	0.461	0.812	0.492	58.382	-3906.85	-7985.09
13269	Poly(tetrafluoroethylene-co-perfluoro-(alkyl vinyl ether))	PP	94.96	10.903	4.673	0.429	16.5	20.014	33.357	28.147	25.104	10.903	4.673	5.048	0.563	0.892	0.6	67.355	-2150.19	-7852.93
17845	Poly(tetrafluoroethylene-co-perfluoro-(alkyl vinyl ether))	PP	91.47	10.903	4.673	0.429	9.5	11.523	33.357	37.492	26.268	10.903	4.673	3.83	0.321	0.701	0.345	29.426	-2067.59	-9615.09
16237	Poly(tetrafluoroethylene-co-perfluoro-(alkyl vinyl ether))	PP	88.71	10.903	4.673	0.429	22.5	27.292	39.422	32.174	26.537	10.903	4.673	5.895	0.576	0.825	0.692	107.255	140.625	-8966.4
20117	Poly(tetrafluoroethylene-co-perfluoro-(alkyl vinyl ether))	PP	84.06	10.903	4.673	0.429	14.5	17.588	41.241	36.579	26.771	10.903	4.673	4.732	0.406	0.732	0.426	55.488	-3546.7	-10483
17197	SILICON(IV) OXIDE	PP	99.17	10.903	4.673	0.429	20	24.26	41.241	35.022	27.109	10.903	4.673	5.558	0.499	0.774	0.588	89.885	-1263.6	-9367.29
7283	SILICON(IV) OXIDE	PP	98.18	10.903	4.673	0.429	26.5	32.144	43.667	33.086	28.136	10.903	4.673	6.397	0.607	0.85	0.736	137.092	-3958.61	-5375.98
20363	Poly(tetrafluoroethylene-co-perfluoro-(alkyl vinyl ether))	PP	94.32	11.682	4.673	0.4	18	21.834	30.931	30.616	26.427	7.709	4.673	5.273	0.541	0.863	0.706	76.745	-1321.97	-10570
17476	Poly(tetrafluoroethylene-co-perfluoro-(alkyl vinyl ether))	PP	80.7	11.682	4.673	0.4	15	18.195	43.061	37.225	28.297	10.343	4.673	4.813	0.406	0.76	0.423	58.382	-2894.7	-9467.51
19453	Poly(tetrafluoroethylene-co-perfluoro-(alkyl vinyl ether))	PP	92.19	12.46	4.673	0.375	27.5	33.357	41.241	31.262	27.876	8.811	4.673	6.517	0.655	0.892	0.809	144.925	137.321	-10230.7
20984	Poly(tetrafluoroethylene-co-perfluoro-(alkyl vinyl ether))	PP	91.58	13.239	4.673	0.353	16.5	20.014	40.028	33.464	29.084	8.811	4.673	5.048	0.474	0.869	0.5	67.355	-2657.91	-10815.6
18725	Poly(tetrafluoroethylene-co-perfluoro-(alkyl vinyl ether))	PP	83.11	14.018	4.673	0.333	26.5	32.144	44.274	33.464	31.103	11.014	4.653	6.397	0.601	0.929	0.726	137.092	-2808.8	-9954.31
17070	Poly(tetrafluoroethylene-co-perfluoro-(alkyl vinyl ether))	PP	92.15	14.797	4.673	0.316	27	32.75	52.158	40.34	32.365	11.014	4.673	6.457	0.503	0.802	0.628	140.99	-4481.75	-9329.84
13575	Poly(tetrafluoroethylene-co-perfluoro-(alkyl vinyl ether))	PP	85.55	14.797	4.673	0.316	30	36.389	52.158	39.049	33.16	12.19	4.673	6.807	0.548	0.849	0.698	165.13	-2519.14	-7975.18
21762	Poly(tetrafluoroethylene-co-perfluoro-(alkyl vinyl ether))	PP	94.36	29.593	4.673	0.158	47	57.01	100.071	70.956	62.182	29.593	4.673	8.52	0.377	0.876	0.57	323.81	-589.572	-11105.2
21829	PLASTORIT (R) SUPER	CSF	97	8.321	4.69	0.564	18	21.834	28.505	23.474	21.761	7.788	4.69	5.273	0.706	0.927	0.766	76.745	-1664.49	-11151.5
14735	Poly(tetrafluoroethylene-co-perfluoro-(alkyl vinyl ether))	PP	89.33	10.226	4.704	0.46	16.5	20.014	32.75	30.349	24.276	8.811	4.704	5.048	0.523	0.8	0.611	67.355	-1093.99	-8416.82
14635	PFA	PP	75.85	12.68	4.704	0.371	19.5	23.653	38.815	34.755	28.405	11.014	4.704	5.488	0.496	0.817	0.609	86.536	-1478.36	-8367.26
15683	Poly(tetrafluoroethylene-co-perfluoro-(alkyl vinyl ether))	PP	86.55	32.806	4.713	0.144	54.5	66.107	123.117	79.122	67.854	25.331	4.713	9.174	0.364	0.858	0.537	404.332	-1842.91	-8781.37
20222	Poly(tetrafluoroethylene-co-perfluoro-(alkyl vinyl ether))	PP	88.76	5.832	4.752	0.815	4.5	5.458	18.195	22.829	17.564	5.804	4.673	2.636	0.363	0.769	0.3	9.593	-4422.28	-10538
19578	Cotton 3a. Yellow Fiber	FB	88.96	13.934	4.781	0.343	30	36.389	53.978	35.4	32.349	13.791	4.781	6.807	0.604	0.914	0.674	165.13	-1060.95	-10295.7
21487	Poly(tetrafluoroethylene-co-perfluoro-(alkyl vinyl ether))	PP	86.03	23.227	4.831	0.208	29	35.176	76.418	56.293	49.074	17.762	4.831	6.692	0.373	0.872	0.46	156.942	-842.883	-11028.1
18701	PFA	PP	86.04	15.885	4.841	0.305	25.5	30.931	52.765	40.985	34.959	9.851	4.841	6.276	0.481	0.853	0.586	129.406	-2823.12	-9946.6
18670	MASTIC	NP	82.91	9.692	4.846	0.5	14.5	17.588	30.324	28.147	24.543	8.866	4.626	4.732	0.528	0.872	0.58	55.488	262.875	-9938.89
15619	Poly(tetrafluoroethylene-co-perfluoro-(alkyl vinyl ether))	PP	89.84	12.555	4.846	0.386	10	12.13	46.093	47.482	30.714	12.524	4.846	3.93	0.26	0.647	0.263	31.779	-1808.77	-8743.92
19194	Poly(tetrafluoroethylene-co-perfluoro-(alkyl vinyl ether))	PP	75.31	13.365	4.87	0.364	15.5	18.801	52.158	40.985	31.688	13.239	4.87	4.893	0.375	0.773	0.36	61.325	-5984	-10143.7
21470	SILICON(IV) OXIDE	PP	98.5	5.921	4.876	0.824	8	9.704	26.079	30.994	19.33	5.921	4.876	3.515	0.356	0.624	0.372	22.739	-3059.91	-11009.4
16872	PLASTORIT (R) SUPER	CSF	98.59	7.314	4.876	0.667	14	16.982	26.079	22.562	20.449	7.009	4.876	4.65	0.647	0.906	0.651	52.642	-4721.85	-9238.43
20412	Poly(tetrafluoroethylene-co-perfluoro-(alkyl vinyl ether))	PP	89.94	7.314	4.876	0.667	18	21.834	26.686	22.562	20.138	7.388	4.876	5.273	0.734	0.893	0.818	76.745	-4684.4	-10594.2
20378	Poly(tetrafluoroethylene-co-perfluoro-(alkyl vinyl ether))	PP	95.39	8.01	4.876	0.609	17.5	21.227	27.899	24.119	21.375	8.567	4.876	5.199	0.677	0.886	0.761	73.57	917.079	-10573.3
19865	Poly(tetrafluoroethylene-co-perfluoro-(alkyl vinyl ether))	PP	90.63	8.01	4.876	0.609	17.5	21.227	27.899	23.741	21.041	7.009	4.876	5.199	0.688	0.886	0.761	73.57	15.0707	-10390.4
19620	PFA	PP	79.41	8.359	4.876	0.583	15.5	18.801	30.931	25.944	22.33	8.567	4.876	4.893	0.592	0.861	0.608	61.325	-3648.03	-10306.7
14907	Cotton 14. Yellow Fiber	FB	93.02	9.055	4.876	0.538	16.5	20.014	33.963	29.437	23.368	8.811	4.876	5.048	0.539	0.794	0.589	67.355	92.1654	-8471.89
15101	Poly(tetrafluoroethylene-co-perfluoro-(alkyl vinyl ether))	PP	90.5	5.193	4.887	0.941	7.5	9.097	18.801	22.829	16.873	5.507	4.673	3.403	0.468	0.739	0.484	20.641	-3358.37	-8557.79
17715	Poly(tetrafluoroethylene-co-perfluoro-(alkyl vinyl ether))	PP	84.38	6.72	4.887	0.727	11.5	13.949	22.44	23.741	18.798	6.608	4.887	4.214	0.558	0.792	0.622	39.191	-723.937	-9572.14
17395	Poly(tetrafluoroethylene-co-perfluoro-(alkyl vinyl ether))	PP	87.29	9.164	4.887	0.533	21	25.473	32.144	24.386	23.307	8.811	4.887	5.695	0.734	0.956	0.792	96.71	-2393.59	-9449.89
17352	Poly(tetrafluoroethylene-co-perfluoro-(alkyl vinyl ether))	PP	85.58	10.997	4.887	0.444	24.5	29.718	35.783	28.147	25.631	7.881	4.887	6.151	0.687	0.911	0.831	121.869	-3931.08	-9443.28
22393	Poly(tetrafluoroethylene-co-perfluoro-(alkyl vinyl ether))	PP	80.24	15.273	4.887	0.32	19.5	23.653	47.306	43.188	33.704	11.014	4.887	5.488	0.399	0.78	0.5	86.536	-4666.78	-11380.6
20930	Poly(tetrafluoroethylene-co-perfluoro-(alkyl vinyl ether))	PP	85.41	7.605	4.889	0.643	8.5	10.31	24.26	23.741	20.432	7.314	4.889	3.623	0.479	0.861	0.425	24.904	1164.88	-10810.1
16510	VARIAMINE BLUE	CSF	80.84	12.543	4.898	0.39	14.5	17.588	40.028	37.492	29.305	12.46	4.898	4.732	0.397	0.782	0.439	55.488	-444.193	-9087.54
12271	POLYSTYRENE HIGH IMPACT	PP	94.12	7.158	4.908	0.686	13.5	16.375	30.324	26.856	21.403	7.788	4.908	4.566	0.534	0.797	0.54	49.848	-3280.18	-7457.54
15941	Poly(tetrafluoroethylene-co-perfluoro-(alkyl vinyl ether))	PP	95.19	4.925	4.925	1	11.5	13.949	18.801	19.714	16.206	5.507	4.405	4.214	0.672	0.822	0.742	39.191	-3183.26	-8861.77
17650	Poly(tetrafluoroethylene-co-perfluoro-(alkyl vinyl ether))	PP	93.6	4.925	4.925	1	9.5	11.523	16.982	17.511	16.01	5.507	4.405	3.83	0.687	0.914	0.679	29.426	-3929.98	-9549.01
14733	1,2,4-BUTANETRIOL	PZ	83.77	5.418	4.925	0.909	15	18.195	21.227	18.156	17.29	5.507	4.876	4.813	0.833	0.952	0.857	58.382	-2879.28	-8414.62
21597	Poly(tetrafluoroethylene-co-perfluoro-(alkyl vinyl ether))	PP	83.53	5.91	4.925	0.833	15.5	18.801	21.834	18.801	17.764	6.23	4.673	4.893	0.818	0.945	0.861	61.325	-4964.15	-11051.3
20888	PFA	PP	83.34	7.881	4.925	0.625	13.5	16.375	27.899	25.031	20.864	7.881	4.925	4.566	0.573	0.834	0.587	49.848	1029.42	-10796.8
19538	Poly(tetrafluoroethylene-co-perfluoro-(alkyl vinyl ether))	PP	90.89	9.358	4.925	0.526	18.5	22.44	31.537	28.147	23.811	9.345	4.925	5.345	0.597	0.846	0.712	79.965	-923.282	-10281.4
18284	Poly(tetrafluoroethylene-co-perfluoro-(alkyl vinyl ether))	PP	90.77	9.851	4.925	0.5	12.5	15.162	32.75	32.552	23.952	8.811	4.925	4.394	0.424	0.736	0.463	44.413	-217.315	-9793.51
18180	Poly(tetrafluoroethylene-co-perfluoro-(alkyl vinyl ether))	PP	79.83	10.836	4.925	0.455	20	24.26	36.996	29.704	25.337	8.811	4.925	5.558	0.588	0.853	0.656	89.885	-2981.71	-9735.14
17847	PFA	PP	85.15	11.821	4.925	0.417	28	33.963	41.241	29.704	28.151	11.014	4.925	6.576	0.695	0.948	0.824	148.895	-2203.05	-9618.4
17173	Poly(tetrafluoroethylene-co-perfluoro-(alkyl vinyl ether))	PP	93.24	13.791	4.925	0.357	28	33.963	46.7	35.022	31.327	11.014	4.925	6.576	0.59	0.895	0.727	148.895	41.5032	-9351.87
22320	Poly(tetrafluoroethylene-co-perfluoro-(alkyl vinyl ether))	PP	94.68	14.284	4.925	0.345	8.5	10.31	41.848	46.837	31.91	13.239	4.925	3.623	0.243	0.681	0.246	24.904	-2453.06	-11339.8
19412	Poly(tetrafluoroethylene-co-perfluoro-(alkyl vinyl ether))	PP	79.41	23.569	4.926	0.209	35	42.454	84.908	66.929	51.267	23.149	4.926	7.352	0.345	0.766	0.5	208.087	-3099.56	-10213.1
20673	Poly(tetrafluoroethylene-co-perfluoro-(alkyl vinyl ether))	PP	90.59	8.944	4.988	0.558	20.5	24.866	33.963	25.031	23.274	8.567	4.988	5.627	0.706	0.93	0.732	93.277	-3049.99	-10695.5
19312	Poly(tetrafluoroethylene-co-perfluoro-(alkyl vinyl ether))	PP	90.37	14.104	4.988	0.354	23.5	28.505	46.7	37.492	31.6	14.018	4.988	6.024	0.505	0.843	0.61	114.484	141.726	-10188.9
22008	Poly(tetrafluoroethylene-co-perfluoro-(alkyl vinyl ether))	PP	95.35	13.425	5.02	0.374	17	20.621	43.061	39.427	30.187	11.014	5.02	5.124	0.408	0.766	0.479	70.44	-602.788	-11197.7
18970	Poly(tetrafluoroethylene-co-perfluoro-(alkyl vinyl ether))	PP	91.7	10.928	5.054	0.462	13.5	16.375	38.815	31.64	26.312	10.903	5.054	4.566	0.453	0.832	0.422	49.848	-2667.83	-10056.7
17892	Poly(tetrafluoroethylene-co-perfluoro-(alkyl vinyl ether))	PP	91.28	6.388	5.066	0.793	12.5	15.162	21.834	20.626	18.822	6.608	5.066	4.394	0.669	0.913	0.694	44.413	-2204.16	-9643.73
11673	PLASTORIT (R) SUPER	CSF	84.16	11.234	5.066	0.451	17.5	21.227	41.848	38.782	27.045	10.903	5.066	5.199	0.421	0.697	0.507	73.57	-1877.05	-7211.94
19702	Poly(tetrafluoroethylene-co-perfluoro-(alkyl vinyl ether))	PP	80.39	6.88	5.07	0.737	6	7.278	23.047	24.386	19.727	6.608	5.07	3.044	0.392	0.809	0.316	14.77	-4198.71	-10324.4
21472	Poly(tetrafluoroethylene-co-perfluoro-(alkyl vinyl ether))	PP	90.73	13.58	5.07	0.373	11.5	13.949	52.158	37.87	32.399	13.299	5.07	4.214	0.35	0.856	0.267	39.191	-600.586	-11014.9
22019	Poly(tetrafluoroethylene-co-perfluoro-(alkyl vinyl ether))	PP	91.69	5.609	5.075	0.905	12	14.556	24.26	22.562	19.216	5.609	4.876	4.305	0.599	0.852	0.6	41.775	509.578	-11204.3
22448	Poly(tetrafluoroethylene-co-perfluoro-(alkyl vinyl ether))	PP	94.45	6.678	5.075	0.76	10	12.13	24.26	26.589	19.001	6.608	5.075	3.93	0.464	0.715	0.5	31.779	-2868.27	-11399.3
14627	Poly(tetrafluoroethylene-co-perfluoro-(alkyl vinyl ether))	PP	83.25	6.945	5.075	0.731	12.5	15.162	25.473	25.944	19.842	6.608	5.075	4.394	0.532	0.765	0.595	44.413	-1829.7	-8363.96
19138	POLYSTYRENE HIGH IMPACT	PP	98.2	7.746	5.075	0.655	24	29.111	34.57	23.852	22.737	7.709	5.075	6.088	0.802	0.953	0.842	118.157	396.139	-10105.2
16194	PLASTORIT (R) SUPER	CSF	96.8	14.665	5.076	0.346	30	36.389	54.584	41.252	33.594	14.797	5.076	6.807	0.518	0.814	0.667	165.13	-2546.68	-8964.19
19336	PFA	PP	76.85	10.577	5.1	0.482	29.5	35.783	41.848	27.234	25.996	10.343	5.1	6.75	0.779	0.955	0.855	161.019	-2576.41	-10194.4
20926	Poly(tetrafluoroethylene-co-perfluoro-(alkyl vinyl ether))	PP	86.1	16.519	5.182	0.314	43.5	52.765	72.779	42.81	38.781	16.254	5.182	8.196	0.601	0.906	0.725	288.322	-4391.44	-10812.3
19534	Poly(tetrafluoroethylene-co-perfluoro-(alkyl vinyl ether))	PP	88.64	10.368	5.184	0.5	20.5	24.866	38.209	31.64	25.133	9.912	5.184	5.627	0.559	0.794	0.651	93.277	-231.632	-10278.1
21365	Poly(tetrafluoroethylene-co-perfluoro-(alkyl vinyl ether))	PP	89.03	19.343	5.192	0.268	29.5	35.783	78.844	50.708	43.083	18.723	5.192	6.75	0.418	0.85	0.454	161.019	-1647.97	-10947.7
20871	PFA	PP	80.3	18.328	5.193	0.283	40.5	49.126	67.927	44.1	39.831	15.761	5.193	7.909	0.563	0.903	0.723	259.016	-1209.63	-10795.7
17821	Poly(tetrafluoroethylene-co-perfluoro-(alkyl vinyl ether))	PP	77.23	5.572	5.224	0.937	16	19.408	22.44	19.069	17.682	5.507	5.224	4.971	0.819	0.927	0.865	64.317	-5660.2	-9602.98
15048	Poly(tetrafluoroethylene-co-perfluoro-(alkyl vinyl ether))	PP	87.91	11.493	5.224	0.455	22	26.686	37.602	30.082	26.973	7.314	5.224	5.829	0.609	0.897	0.71	103.7	-1418.89	-8534.67
4875	WATER	NP	84.4	7.786	5.251	0.674	15	18.195	32.75	25.677	22	7.709	5.251	4.813	0.589	0.857	0.556	58.382	-1316.47	-4388.07
19670	Cotton 14. Yellow Fiber	FB	90.57	26.74	5.26	0.197	53.5	64.894	101.89	63.546	56.526	26.432	5.26	9.09	0.449	0.89	0.637	393.255	-5193.23	-10328.8
16035	SILICON(IV) OXIDE	PP	95.35	15.206	5.274	0.347	16	19.408	55.191	43.833	34.27	14.318	5.274	4.971	0.356	0.782	0.352	64.317	-4365.01	-8909.13
19154	Poly(tetrafluoroethylene-co-perfluoro-(alkyl vinyl ether))	PP	88.94	6.388	5.286	0.828	10.5	12.736	23.047	22.829	19.446	6.608	5.286	4.027	0.554	0.852	0.553	34.192	-22.3753	-10115.1
7901	1H-TETRAZOLE	NP	79.58	7.709	5.286	0.686	16.5	20.014	30.931	25.944	21.175	7.388	5.286	5.048	0.611	0.816	0.647	67.355	-4837.49	-5634.8
17790	Poly(tetrafluoroethylene-co-perfluoro-(alkyl vinyl ether))	PP	89.45	11.454	5.286	0.462	19.5	23.653	41.241	36.579	27.103	10.836	5.286	5.488	0.471	0.741	0.574	86.536	-1836.3	-9590.86
19870	Poly(tetrafluoroethylene-co-perfluoro-(alkyl vinyl ether))	PP	94.21	14.104	5.332	0.378	21.5	26.079	55.797	41.897	34.379	14.018	5.332	5.762	0.432	0.821	0.467	100.185	-2802.19	-10396
22345	Poly(tetrafluoroethylene-co-perfluoro-(alkyl vinyl ether))	PP	90.66	13.114	5.359	0.409	36	43.667	55.191	35.022	30.982	12.314	5.359	7.456	0.669	0.885	0.791	217.069	-3751.56	-11344.2
17797	SALINOMYCIN SODIUM SALT	NP	91.07	22.936	5.376	0.234	43.5	52.765	92.793	57.851	49.246	17.762	5.376	8.196	0.445	0.851	0.569	288.322	-1578.59	-9594.17
15420	Cotton 3a. Yellow Fiber	FB	89.58	5.91	5.418	0.917	11.5	13.949	24.26	22.829	18.848	6.608	5.224	4.214	0.58	0.826	0.575	39.191	-1770.22	-8687.75
22493	Poly(tetrafluoroethylene-co-perfluoro-(alkyl vinyl ether))	PP	93.06	5.91	5.418	0.917	17.5	21.227	24.866	19.714	18.651	6.608	4.925	5.199	0.828	0.946	0.854	73.57	-1198.62	-11414.7
22525	Poly(tetrafluoroethylene-co-perfluoro-(alkyl vinyl ether))	PP	94.07	7.388	5.418	0.733	20	24.26	29.718	22.562	21.001	7.788	5.418	5.558	0.774	0.931	0.816	89.885	-1473.96	-11423.5
20194	Poly(tetrafluoroethylene-co-perfluoro-(alkyl vinyl ether))	PP	89.52	7.881	5.418	0.688	16.5	20.014	30.324	25.031	22.201	8.567	5.418	5.048	0.634	0.887	0.66	67.355	-4043.41	-10528.1
17147	Poly(tetrafluoroethylene-co-perfluoro-(alkyl vinyl ether))	PP	88.13	9.358	5.418	0.579	12	14.556	40.635	39.049	24.874	9.358	5.317	4.305	0.346	0.637	0.358	41.775	-1131.44	-9347.46
19990	Poly(tetrafluoroethylene-co-perfluoro-(alkyl vinyl ether))	PP	92.53	9.851	5.418	0.55	23.5	28.505	41.848	30.349	25.933	9.912	5.418	6.024	0.624	0.854	0.681	114.484	-954.12	-10440
19566	Poly(tetrafluoroethylene-co-perfluoro-(alkyl vinyl ether))	PP	83.55	10.343	5.418	0.524	29	35.176	43.061	28.792	25.894	10.1	5.418	6.692	0.73	0.899	0.817	156.942	-5052.25	-10292.4
19489	PLASTORIT (R) SUPER	CSF	98.19	11.821	5.418	0.458	31	37.602	47.913	31.907	28.895	11.014	5.418	6.919	0.681	0.906	0.785	173.455	-5513.72	-10252.8
11946	WATER	NP	81.28	13.791	5.418	0.393	25.5	30.931	57.616	42.81	32.395	12.806	5.418	6.276	0.461	0.757	0.537	129.406	-497.058	-7326.48
18069	Polyethylene 6. White Microsphere	PP	81.2	5.451	5.451	1	18	21.834	23.653	19.069	17.96	5.507	5.418	5.273	0.869	0.942	0.923	76.745	-3400.22	-9702.1
18344	Cotton 14. Yellow Fiber	FB	92.14	6.23	5.451	0.875	11.5	13.949	27.899	25.944	20.879	7.709	5.418	4.214	0.51	0.805	0.5	39.191	-598.383	-9811.13
17856	Poly(tetrafluoroethylene-co-perfluoro-(alkyl vinyl ether))	PP	89.72	6.23	5.451	0.875	20	24.26	28.505	21.271	19.956	6.608	5.418	5.558	0.821	0.938	0.851	89.885	-5645.88	-9623.9
20475	Poly(tetrafluoroethylene-co-perfluoro-(alkyl vinyl ether))	PP	83.91	6.23	5.451	0.875	10.5	12.736	27.292	29.971	20.163	6.608	5.451	4.027	0.422	0.673	0.467	34.192	-5352.92	-10634.9
20542	PLASTORIT (R) SUPER	CSF	75.23	7.788	5.451	0.7	19.5	23.653	30.931	25.031	21.132	7.788	5.418	5.488	0.689	0.844	0.765	86.536	-1931.02	-10666.9
3156	WATER	NP	77.16	7.788	5.451	0.7	21.5	26.079	30.324	22.829	21.203	7.788	5.418	5.762	0.793	0.929	0.86	100.185	-1364.92	-3671.09
15949	Poly(tetrafluoroethylene-co-perfluoro-(alkyl vinyl ether))	PP	90.85	8.567	5.451	0.636	23	27.899	33.963	25.299	22.804	8.567	5.451	5.96	0.74	0.901	0.821	110.85	-101.673	-8865.07
8532	WATER	NP	83.35	9.345	5.451	0.583	30.5	36.996	39.422	25.031	24.247	9.345	5.451	6.863	0.861	0.969	0.938	169.275	-5148.07	-5884.81
20631	Poly(tetrafluoroethylene-co-perfluoro-(alkyl vinyl ether))	PP	93.5	9.345	5.451	0.583	13.5	16.375	42.454	41.519	26.864	9.251	5.451	4.566	0.345	0.647	0.386	49.848	-4692.11	-10686.7
21020	Poly(tetrafluoroethylene-co-perfluoro-(alkyl vinyl ether))	PP	91.6	9.345	5.451	0.583	21.5	26.079	32.144	25.944	23.772	9.345	5.451	5.762	0.698	0.916	0.811	100.185	1053.65	-10823.3
19181	Poly(tetrafluoroethylene-co-perfluoro-(alkyl vinyl ether))	PP	87.31	9.345	5.451	0.583	23.5	28.505	36.389	26.322	24.433	9.345	5.451	6.024	0.719	0.928	0.783	114.484	-3526.88	-10129.4
16527	Poly(tetrafluoroethylene-co-perfluoro-(alkyl vinyl ether))	PP	87.47	10.124	5.451	0.538	23	27.899	52.765	35.022	29.13	10.343	5.451	5.96	0.535	0.832	0.529	110.85	185.78	-9086.44
18560	PLASTORIT (R) SUPER	CSF	96.34	10.903	5.451	0.5	17	20.621	36.389	30.994	26.174	9.349	5.451	5.124	0.519	0.844	0.567	70.44	508.477	-9883.82
283	WATER	NP	76.69	10.903	5.451	0.5	23.5	28.505	40.635	31.262	26.217	9.851	5.451	6.024	0.605	0.839	0.701	114.484	-1338.49	-2199.68
14166	Poly(tetrafluoroethylene-co-perfluoro-(alkyl vinyl ether))	PP	76.98	12.46	5.451	0.438	31.5	38.209	52.765	35.667	31.016	12.46	5.451	6.975	0.614	0.87	0.724	177.668	-2237.2	-8198.75
14308	Poly(tetrafluoroethylene-co-perfluoro-(alkyl vinyl ether))	PP	92.25	13.239	5.451	0.412	28	33.963	55.191	43.989	31.612	13.239	5.451	6.576	0.47	0.719	0.615	148.895	-1590.7	-8235.1
22366	TERT-AMYL ALCOHOL	NP	79.11	14.018	5.451	0.389	40.5	49.126	58.829	34.755	32.68	14.018	5.451	7.909	0.715	0.94	0.835	259.016	-3260.35	-11357.4
19452	Poly(tetrafluoroethylene-co-perfluoro-(alkyl vinyl ether))	PP	84.38	14.797	5.451	0.368	39	47.306	60.649	39.049	34.222	14.797	5.451	7.761	0.624	0.876	0.78	244.76	-612.7	-10228.5
18091	Poly(tetrafluoroethylene-co-perfluoro-(alkyl vinyl ether))	PP	78.35	18.691	5.451	0.292	31	37.602	64.894	46.57	40.868	18.691	5.451	6.919	0.467	0.878	0.579	173.455	-2185.43	-9705.4
20271	Poly(tetrafluoroethylene-co-perfluoro-(alkyl vinyl ether))	PP	92.7	22.531	5.487	0.244	16	19.408	83.089	61.233	49.314	22.584	5.487	4.971	0.255	0.805	0.234	64.317	1939.13	-10551.2
21736	Poly(tetrafluoroethylene-co-perfluoro-(alkyl vinyl ether))	PP	92.65	14.609	5.491	0.376	11	13.343	51.552	40.34	34.485	14.051	5.451	4.122	0.321	0.855	0.259	36.663	-1127.03	-11088.7
18848	Polypropylene 10. Black Battery Holder	PP	96.86	8.247	5.498	0.667	20	24.26	34.57	26.589	22.515	7.788	5.418	5.558	0.657	0.847	0.702	89.885	-2286.76	-10000.6
17546	SILICON(IV) OXIDE	PP	96.39	8.884	5.5	0.619	9	10.917	35.176	30.082	24.872	9.358	5.418	3.728	0.389	0.827	0.31	27.134	-1792.25	-9501.65
19122	Poly(tetrafluoroethylene-co-perfluoro-(alkyl vinyl ether))	PP	85.24	19.14	5.502	0.287	26	31.537	66.714	47.86	41.96	15.419	5.451	6.337	0.416	0.877	0.473	133.23	741.964	-10099.7
14665	NEPHELINE SYENITE	NP	80.04	5.507	5.507	1	12.5	15.162	21.227	19.714	18.007	6.23	5.075	4.394	0.7	0.913	0.714	44.413	-2776.86	-8377.17
11738	PFA	PP	84.72	5.507	5.507	1	21	25.473	26.686	19.446	19.054	6.23	5.418	5.695	0.92	0.98	0.955	96.71	-2772.45	-7230.66
21495	Poly(tetrafluoroethylene-co-perfluoro-(alkyl vinyl ether))	PP	91.15	5.507	5.507	1	20	24.26	26.079	20.359	19.25	6.403	5.451	5.558	0.858	0.946	0.93	89.885	-4542.33	-11019.3
22667	Poly(tetrafluoroethylene-co-perfluoro-(alkyl vinyl ether))	PP	88.35	5.507	5.507	1	21	25.473	26.686	19.446	19.054	6.23	5.418	5.695	0.92	0.98	0.955	96.71	-3197.58	-11499.5
19889	Poly(tetrafluoroethylene-co-perfluoro-(alkyl vinyl ether))	PP	88.23	5.507	5.507	1	20.5	24.866	25.473	18.801	18.605	6.23	5.451	5.627	0.94	0.99	0.976	93.277	-2638.09	-10405.9
19485	Poly(tetrafluoroethylene-co-perfluoro-(alkyl vinyl ether))	PP	86.01	5.507	5.507	1	16.5	20.014	23.047	18.801	17.935	6.23	4.925	5.048	0.844	0.954	0.868	67.355	-5142.57	-10245.1
22440	Poly(tetrafluoroethylene-co-perfluoro-(alkyl vinyl ether))	PP	80.61	5.507	5.507	1	9	10.917	21.227	22.562	18.58	5.91	5.418	3.728	0.519	0.824	0.514	27.134	-2426.63	-11397.1
21561	Poly(tetrafluoroethylene-co-perfluoro-(alkyl vinyl ether))	PP	79.45	5.507	5.507	1	16.5	20.014	22.44	18.801	18.131	6.23	5.418	5.048	0.844	0.964	0.892	67.355	-3162.33	-11043.5
15424	POLYOXYETHYLENE(20) SORBITAN MONOOLEATE	PP	86.5	5.507	5.507	1	21	25.473	26.686	19.446	19.169	6.23	5.507	5.695	0.92	0.986	0.955	96.71	-1780.13	-8691.06
14102	Cotton 14. Yellow Fiber	FB	82.68	6.608	5.507	0.833	17.5	21.227	28.505	22.829	20.242	7.009	5.418	5.199	0.715	0.887	0.745	73.57	-5590.82	-8171.22
22238	WATER	NP	85.33	6.608	5.507	0.833	21.5	26.079	32.144	24.119	21.061	7.009	5.507	5.762	0.751	0.873	0.811	100.185	-5260.41	-11305.7
347	WATER	NP	84.72	6.608	5.507	0.833	23	27.899	29.718	21.649	21.061	7.788	5.418	5.96	0.865	0.973	0.939	110.85	1779.44	-2270.17
[truncated: 885 more rows]

## Sheet: Bench 2
Particle Name	Material	HQI	Classification	Length [µm]	Width [µm]	Aspect Ratio	Num Pixels	Area [µm²]	Convex Area [µm²]	Perimeter [µm]	Convex Perimeter [µm]	Feret Max [µm]	Feret Min [µm]	CE Diameter [µm]	Circularity	Convexity	Solidity	SE Volume [µm³]	Visual Center Point X [µm]	Visual Center Point Y [µm]
[truncated: 879 more rows]

[truncated: 4 more sheets: Bench 3, Fume hood 1, Fume hood 2, Fume hood 3]
